# Supplementary material for: Transcriptomic and proteomic analysis reveals wall-associated and glucan-degrading proteins with potential roles in Phytophthora infestans sexual spore development
Source: PLoS One. 2018 Jun 13;13(6):e0198186. doi: 10.1371/journal.pone.0198186 (PMC5999078; doi:10.1371/journal.pone.0198186)
Supplement: S2 Table — Indicated are the number of reads per sample and the fraction mapping to the genome. (XLSX) [file pone.0198186.s002.xlsx]

## Sheet: stats
Sample	Number of reads	Number aligned	Per cent aligned
Sample_6.11A	26629122	23413048	87.9227
Sample_6.11B	32237953	28641477	88.844
8811 nonmating rep1	24304105	21550447	88.67
8811 nonmating rep2	26267958	23076458	87.8502
E13 nonmating rep1	19895053	17777379	89.3558
E13 nonmating rep2	32587663	29121925	89.3649
88069 nonmating rep1	25986377	23505170	90.4519
88069 nonmating rep2	24304573	21368250	87.9186
618 nonmating rep1	25252615	22461418	88.9469
618 nonmating re2	25630727	22785268	88.8983
8811 x E13 rep1	19323134	17416252	90.1316
8811 x E13 rep2	38467895	33551489	87.2195
8811 x E13 rep3	28828546	25856272	89.6898
88069 x 618 rep1	19529151	17484127	89.5284
88069 x 618 rep2	26954184	24171237	89.6753
88069 x E13 rep1	20887003	18788902	89.955
88069 x E13 rep2	33185652	29576461	89.1242
