# Supplementary material for: Transcriptomic and proteomic analysis reveals wall-associated and glucan-degrading proteins with potential roles in Phytophthora infestans sexual spore development
Source: PLoS One. 2018 Jun 13;13(6):e0198186. doi: 10.1371/journal.pone.0198186 (PMC5999078; doi:10.1371/journal.pone.0198186)
Supplement: S3 Table — (XLSX) [file pone.0198186.s003.xlsx]

## Sheet: CPM_edgeR_gene_null_debug.xls
	6.11A	6.11B	8811A	8811B	E13A	E13B	88069A	88069B	Sample_618A	Sample_618B	8811XE13A	8811XE13B	8811XE13C	8811x618A	8811x618B	88069xE13A	88069xE13B
PITG_25525	0	0	14.6112	14.7536	0.106026	0.0324729	0.903169	0.857178	1.41732	0.772406	2.38522	2.52778	3.05925	0.814674	0.513407	0.106965	0.0648309
PITG_25524	0	0	18.8547	14.7981	11.2917	10.3913	5.62428	6.58674	0.13716	0.636099	6.60096	6.64606	8.1457	1.4121	1.77718	4.70646	5.18648
PITG_25523	0.229549	0.322788	3.37553	3.3329	0.636154	0.389675	1.06738	0.58649	0.731518	0.908713	1.22034	1.19288	1.51119	1.14054	1.38225	0.909202	1.00488
PITG_25522	0.367278	0.215192	1.88065	2.48857	0	0.0324729	3.48952	3.33848	0.685798	0.454356	0.499232	0.624844	0.847743	0.651739	0.552899	0.21393	0.226908
PITG_25521	0.0459098	0	14.1772	13.376	11.6098	9.31973	0.164213	0.270688	0.0914397	0	9.8737	9.37265	9.62004	0	0	9.1455	7.42314
PITG_25519	0	0.0717308	9.59614	10.2653	6.89167	7.20899	5.46007	4.64681	0.0457199	0	7.2666	8.88982	8.33	2.22677	2.7645	8.12934	9.75706
PITG_25518	0.642737	1.90087	22.8089	23.1526	8.95917	8.41049	9.72959	9.56431	3.10895	3.04419	8.26506	8.00936	6.45022	4.99666	4.4232	4.75994	8.91425
PITG_25517	0	0.0358654	147.993	147.936	100.83	102.907	113.553	101.869	0.13716	0.318049	89.1406	101.395	97.7853	35.5741	39.1374	76.159	109.791
PITG_25516	9.04423	12.2301	5.93128	4.31055	3.86994	3.63697	8.25168	9.56431	3.65759	3.49854	4.54856	5.39638	5.34447	6.89757	7.58262	3.79726	6.25619
PITG_25515	0.0459098	0.179327	17.167	25.019	0.0530128	0.0324729	0	0	0.274319	0.181743	2.93992	2.32896	3.02239	0.0543116	0.197464	0.0534825	0.0648309
PITG_25514	0.734557	1.47048	0.0964436	0.222193	0.37109	0.487094	0.821063	0.812064	1.41732	1.09046	0.554702	0.539638	0.516017	2.87851	2.64602	0.481342	1.10213
PITG_25513	0	0.179327	0	0.0888774	0.0530128	0.162365	2.05266	1.71436	0.13716	0.318049	0	0.0852059	0.0368584	0.434493	0.157971	0.267412	0.129662
PITG_25512	76.0266	57.815	67.4623	69.591	82.0109	75.6295	83.1326	81.3417	48.1887	55.5678	70.5581	66.347	68.2617	50.5641	52.17	66.2648	80.6173
PITG_25511	7.34557	7.3524	3.18264	3.24402	4.71814	5.32556	4.26953	3.56406	5.34922	4.86161	3.77197	2.75499	4.05442	4.12768	4.4232	4.17163	3.95469
PITG_25510	41.6402	34.3232	45.1356	46.1274	60.8057	61.3414	42.8184	41.0092	48.6916	49.1614	30.786	34.2528	30.4819	27.4273	26.6182	22.944	28.2015
PITG_25509	2.20367	3.04856	1.20555	1.19984	0	0	2.58635	3.47383	5.48638	5.45228	0.221881	0.170412	0.331726	3.42163	4.4232	0.160447	0.518648
PITG_25508	26.7654	18.0403	15.7203	11.5541	43.8416	43.2215	143.522	140.983	1.50876	1.68112	15.2543	15.4791	12.0896	37.1491	37.2417	20.4838	22.7557
PITG_25507	0.642737	0.609711	2.89331	3.3329	0	0	0	0	0	0.0908713	0.998464	0.908863	0.626593	0.0543116	0.0394928	0	0.129662
PITG_25506	0.0459098	0.537981	0.53044	0.355509	0	0.0649459	0.287372	0.270688	0.13716	0.136307	3.49462	3.89107	4.34929	7.16913	6.51631	3.63681	4.66783
PITG_25505	0.550917	0.609711	9.01748	8.57667	1.48436	1.62365	0.738956	1.08275	1.73735	1.77199	2.44069	2.04494	2.43265	1.03192	1.06631	1.28358	2.23667
PITG_25504	0	0	0.675105	3.37734	0.106026	0.0324729	0	0	0.685798	0.408921	0.443762	0.681648	0.442301	0.217246	0.197464	0	0.194493
PITG_25503	0	0	1.1091	1.86642	14.9496	16.2365	1.02633	1.17298	7.77237	5.9975	8.87523	10.9916	11.1312	4.34493	3.55435	9.94774	10.6323
PITG_25502	7.20784	7.53173	10.0301	13.0205	11.2917	12.3072	19.295	21.3392	11.5671	10.223	8.59788	9.62827	11.2418	12.2744	12.1638	10.4826	13.3552
PITG_25501	12.5334	14.3462	8.43882	6.48805	12.193	11.4629	14.697	11.9103	19.751	19.7645	9.81823	8.88982	10.6521	14.1753	15.2442	9.89426	11.9289
PITG_25500	0	0	0	0	0	0	0	0	0.0457199	0.0908713	0	0	0	0	0	0	0
PITG_25499	0	0	9.74081	8.79886	0	0	11.7001	12.993	0	0	1.33129	1.84613	1.84292	6.13721	5.09457	2.1393	2.43116
PITG_25498	0	0	1.01266	2.93295	0	0	0.0821063	0.180459	0.0914397	0.0908713	1.38676	0.852059	1.03203	0	0.0394928	0.106965	0.0648309
PITG_25497	0.321369	0.286923	1.39843	1.46648	0.318077	0.422148	0.574744	0.270688	0.457199	0.454356	0.443762	0.56804	0.442301	0.325869	0.394928	0.64179	0.35657
PITG_25496	12.8547	11.0107	28.6438	25.019	6.41455	6.26728	0	0	6.53794	7.45144	12.3144	12.2413	13.1953	3.69319	4.58117	7.75496	6.67759
PITG_25495	42.9257	50.4267	17.9385	19.1531	16.1689	15.8468	32.1036	33.1142	20.071	20.3552	20.3021	21.5855	24.0317	31.8266	33.174	35.2449	29.4008
PITG_25494	0	0.0717308	46.3412	46.6162	40.7669	41.6628	42.5721	42.5882	0.0457199	0.0454356	35.2791	40.1604	39.033	16.7823	15.9156	31.2338	47.0024
PITG_25493	0	0	0	0	0	0	0	0	9.73833	10.5411	0	0.028402	0	3.96474	3.47537	0.0534825	0.0324155
PITG_25492	39.5283	32.1354	50.9705	51.06	26.6124	26.3355	34.6899	35.009	33.4669	33.4406	24.3514	26.1014	26.7223	21.1815	20.4968	13.0497	22.626
PITG_25491	0	0.0358654	31.0549	28.0408	0.0530128	0	0.123159	0.180459	0	0.0454356	8.20959	6.27684	6.41336	0	0.118478	0	0
PITG_25490	6.79465	8.24904	6.75105	8.17672	0.424103	0.681931	15.5181	14.2562	11.3385	12.6311	3.77197	3.69226	3.24354	11.4054	11.2949	2.08582	3.40362
PITG_25489	0	0.0717308	12.0555	13.5538	5.24827	6.20233	12.0286	11.0982	1.92023	2.99875	16.0309	15.6495	17.8026	18.1944	17.3373	14.0659	19.4169
PITG_25488	0	0.0358654	16.5883	11.9984	0	0	0.492638	0.541376	18.0593	15.7662	4.82591	6.44725	6.41336	18.303	16.6265	0.0534825	0.129662
PITG_25487	0	0	0	0	0	0	0.123159	0.135344	0.13716	0.0454356	0.0554702	0	0	0.0543116	0.0394928	0	0
PITG_25485	1.65275	1.43462	4.72574	5.24376	6.25551	7.11157	5.82955	5.50399	6.72082	7.04252	1.99693	2.04494	1.84292	3.09576	2.84348	1.33706	1.2642
PITG_25484	0.137729	0.537981	0.723327	0.888774	1.00724	1.00666	2.21687	1.8497	0.685798	0.72697	0.721113	0.539638	0.700309	0.70605	0.710871	0.481342	0.745556
PITG_25483	24.3781	18.112	23.5805	19.2864	23.0076	24.8418	15.2307	17.6849	17.0078	17.0384	18.5271	19.6542	17.8395	17.5969	18.8381	17.9701	20.5514
PITG_25482	6.74874	8.10558	14.997	15.8646	16.381	14.1907	14.9023	14.572	10.6527	10.8137	12.5917	13.1501	12.1633	12.9805	11.9663	13.3171	13.5821
PITG_25481	20.4758	24.7112	23.7251	23.8191	20.728	20.9775	19.7055	19.3993	32.4154	30.6236	26.3484	29.4813	30.0764	32.3154	31.4363	26.2064	29.9519
PITG_25480	0	0	1.49488	1.59979	0	0	0.123159	0.0902293	0	0	0.221881	0.255618	0.184292	0	0	0	0
PITG_25479	6.79465	23.9939	27.0524	30.9738	18.6605	17.2431	22.1687	23.8205	44.8055	44.6178	47.3716	45.7556	46.589	65.8256	66.032	43.2138	43.6636
PITG_25478	0	0.0717308	0	0.177755	0	0.0649459	0	0.0451147	0.0914397	0.136307	0.0554702	0.028402	0.0368584	0.0543116	0.118478	0	0
PITG_25477	0	0	0.0964436	0.0444387	0	0	0	0	0	0.0454356	0.0554702	0.028402	0	0.0543116	0	0.0534825	0
PITG_25476	5.69281	5.595	8.82459	10.6208	2.43859	2.98751	10.7149	11.5945	6.26362	5.58858	5.10326	5.25437	4.82845	6.51739	8.56994	4.97387	6.09411
PITG_25475	84.5199	67.14	69.9216	75.8124	56.4587	55.8534	77.5083	74.755	68.6255	71.8337	45.3192	48.1698	49.3902	46.7079	47.4309	50.0061	50.6006
PITG_25474	0	0	0.578662	0.844335	0	0	1.39581	0.857178	4.06907	3.54398	0.332821	0.255618	0.294867	4.45355	3.15943	0.42786	0.486232
PITG_25472	9.09014	5.12875	6.94394	5.2882	7.15673	6.29975	3.9411	3.87986	5.9893	6.31555	4.49309	4.88514	4.05442	4.99666	5.13407	3.85074	4.27884
PITG_25471	0.275459	0.609711	0.241109	0.844335	1.00724	0.909242	3.48952	3.42871	0.228599	0.0454356	0.166411	0.170412	0.0368584	0.434493	0.592392	0.21393	0.71314
PITG_25470	0.275459	0.430385	2.2182	1.11097	0.530128	0.487094	0.862116	0.812064	0.960117	1.04502	0.11094	0.0852059	0.147434	0.651739	0.355435	0.160447	0.0648309
PITG_25469	1.05593	98.2353	0.771549	0.888774	0.0530128	0.0324729	0.697903	0.721834	0.182879	0.0454356	49.8677	77.7362	52.1178	122.798	126.18	209.705	38.8986
PITG_25468	0.229549	0.0717308	131.308	129.539	20.9401	18.9642	185.068	193	0.365759	0.136307	96.6846	110.228	101.066	117.096	113.463	69.9551	95.3339
PITG_25467	0.0918196	0.107596	94.7076	93.9878	17.4412	14.7102	182.604	179.15	0.0914397	0.227178	82.9834	96.0555	92.5883	108.84	107.736	65.73	91.0551
PITG_25466	0.413188	0.358654	1.25377	1.86642	2.65064	2.59783	3.69478	2.97757	0.822957	1.2722	1.1094	1.02247	0.995177	1.08623	1.69819	0.748755	1.00488
PITG_25465	0	0	5.15973	5.2882	0	0	0	0	0	0	0.832053	1.16448	0.552876	0	0	0	0
PITG_25464	1.10183	1.32702	2.12176	1.24428	1.74942	1.49375	3.90005	4.55658	3.01751	3.3168	1.22034	1.81773	1.29004	1.84659	1.6587	1.28358	1.32903
PITG_25463	0	0.0358654	0	0	0	0	0	0	0.0457199	0	0.277351	0.42603	0.184292	0.70605	0.552899	0.42786	0.745556
PITG_25462	0.596827	0.609711	0.289331	1.19984	1.2193	0.844296	1.60107	1.35344	0.365759	0.454356	1.1094	0.454432	0.700309	0.597427	0.671378	0.695272	0.972464
PITG_25461	0.0459098	0.251058	13.5503	13.4649	0.212051	0.162365	2.83267	2.61665	0	0.227178	4.60403	2.98221	4.45987	1.35779	1.77718	1.06965	1.10213
PITG_25460	3.39732	5.02115	1.83243	4.22168	6.94468	6.85179	8.53905	7.03789	9.92121	10.9046	7.15566	6.73127	7.51911	11.3511	10.6631	15.9378	7.52039
PITG_25459	34.7996	31.8485	46.6787	44.8831	45.9091	47.7677	35.2236	35.1443	39.7763	37.8933	37.6643	43.9095	41.0234	33.0214	30.5674	41.4489	46.9052
PITG_25458	0.137729	0.0717308	0.241109	0.799896	0.424103	0.454621	0.0410531	0	0.594358	0.408921	0.11094	0.312422	0.184292	0.0543116	0.0394928	0.0534825	0.0972464
PITG_25457	0	0	11.6697	12.1318	0.424103	0.616986	0	0.0902293	0	0	3.43915	3.12422	4.165	0	0.0394928	0.374377	0.0972464
PITG_25456	0	0	0	0	0.477116	0.55204	0	0	0.548638	0.454356	0.221881	0.028402	0.0368584	0.0543116	0.157971	0.267412	0.226908
PITG_25455	4.77462	6.77856	47.0163	48.7492	11.3978	11.6253	5.66533	6.27094	1.23444	1.04502	16.1418	16.0187	15.5174	2.28109	3.11993	10.1617	10.9564
PITG_25454	9.8706	22.5593	9.45148	12.2206	4.71814	4.35137	8.498	6.94766	6.40078	6.31555	26.7921	25.6186	28.2335	57.5703	53.1968	34.2823	32.9017
PITG_25453	0	0.215192	0.0964436	0.0888774	0	0.0649459	0.0410531	0.0902293	0.0914397	0.272614	0.11094	0.056804	0.294867	0.488804	0.0789856	0.320895	0.518648
PITG_25452	17.6294	20.0129	18.1314	19.6863	19.9328	18.8018	9.97591	10.6019	14.0817	14.2214	23.5748	27.0955	24.8057	16.0219	15.0863	20.7512	18.2175
PITG_25451	4.45325	4.26798	4.43641	4.08836	3.81692	4.6761	3.81794	3.29337	3.47471	3.18049	3.27274	3.55025	3.46469	4.50786	4.66015	3.79726	3.53329
PITG_25450	0.918196	1.32702	2.55576	3.55509	1.16628	1.10408	1.02633	1.03764	1.143	1.22676	1.71958	0.880461	1.40062	0.760362	0.908335	0.85572	0.680725
PITG_25449	0	0	0	0	0.106026	0	0.164213	0.0451147	0	0	0.11094	0.0852059	0.147434	0.0543116	0.0394928	0.106965	0
PITG_25448	29.3364	33.2472	25.6058	24.9745	25.6052	29.388	30.0098	27.7455	22.9056	23.8991	31.3407	32.9179	32.546	30.4145	30.9229	30.7524	32.5127
PITG_25447	9.04423	8.46423	8.48704	8.57667	1.32532	1.5587	1.39581	1.35344	1.87451	1.09046	2.21881	2.10175	1.99035	1.57504	1.14529	0.802237	1.23179
PITG_25446	0	0	0	0	0	0	0	0	0	0	0.11094	0	0.0368584	0	0.0789856	0.106965	0.0648309
PITG_25443	71.4356	73.524	75.5636	72.4351	57.678	55.7235	72.8693	74.2587	94.7773	95.5966	59.6859	63.3364	63.9125	80.4354	74.5229	70.0086	64.6689
PITG_25442	0	0.430385	0	0.0888774	0.37109	0.0974188	0.0410531	0.0902293	0.228599	0.0908713	0.11094	0.028402	0.110575	0.325869	0.118478	0.106965	0.0648309
PITG_25441	0.596827	0.968365	2.50753	2.08862	2.12051	2.24063	3.57162	4.33101	1.78307	2.27178	2.44069	2.21535	2.94867	2.60696	2.56703	2.19278	3.04705
PITG_25440	0.0918196	0	0.0964436	0	0	0	0	0	0	0	0	0	0.0368584	0.108623	0	0	0.0324155
PITG_25439	0.0459098	0.107596	0	0	0	0	9.15485	8.9327	0	0	0.0554702	0.028402	0.0368584	4.88804	4.66015	0	0.0648309
PITG_25438	0	0	3.95419	3.73285	8.27	8.15071	1.06738	0.902293	0	0	7.48848	5.65199	5.27075	0.814674	0.631885	2.35323	3.07947
PITG_25437	2.06594	3.33548	7.90838	6.57693	6.09648	5.71524	6.85587	7.083	4.48055	5.40684	6.15719	7.1573	6.33964	4.50786	5.01559	4.43905	5.05681
PITG_25436	8.76877	7.28067	8.43882	7.15463	8.80013	8.73522	12.1517	11.4591	3.93191	2.72614	7.15566	6.04962	7.15053	6.68032	6.23986	6.89924	7.26107
PITG_25435	0	0	0	0	0	0	0.0410531	0	0.13716	0.545228	0.11094	0	0.110575	0	0.118478	0	0
PITG_25433	0	0.0358654	1.06088	2.08862	0	0	0.123159	0.0451147	0.731518	0.499792	0.221881	0.0852059	0.0737168	0.488804	0.355435	0	0
PITG_25431	5.73872	4.51904	7.04039	7.51014	6.94468	6.592	5.46007	5.41376	2.74319	1.99917	8.43147	7.78214	7.92455	3.80181	4.22573	6.15048	6.77483
PITG_25430	0.137729	1.14769	0.0482218	0.0444387	0.0530128	0	0.328425	0.360917	0.0457199	0.0454356	0.0554702	0.198814	0.110575	0.217246	0	0.21393	0.453817
PITG_25429	74.6034	101.248	84.1471	88.433	79.2012	74.5254	309.705	304.434	123.809	135.671	68.9495	49.7603	54.403	94.8823	98.969	59.1516	61.2977
PITG_25428	0.734557	7.13721	1.30199	2.26637	0.74218	0.487094	2.75056	2.52642	0.640078	0.499792	4.6595	3.63545	3.50155	9.17866	6.16088	7.96889	5.80237
PITG_25427	0.596827	0.430385	1.39843	2.13306	1.80244	1.9159	2.6274	2.12039	2.14883	2.09004	0.942994	1.10768	1.29004	1.68366	1.26377	1.28358	0.875218
PITG_25426	3.16778	9.07394	1.83243	1.86642	7.15673	6.98168	3.48952	3.15803	2.05739	1.72655	14.1449	11.7016	13.3796	11.5141	9.99168	14.4938	18.7361
PITG_25425	51.2812	44.1503	48.8005	52.4821	40.4488	41.1107	40.2321	42.4078	52.0292	50.3881	44.4316	49.6183	48.6531	48.989	46.2066	45.2462	51.2813
PITG_25424	14.0025	15.6373	7.66727	9.82095	6.2025	6.36469	9.77065	11.3238	7.49806	7.67862	9.76276	10.5087	10.5415	12.1658	11.216	13.9054	11.313
PITG_25423	1.56093	0.789038	0	0	3.81692	4.28643	0.369478	0	0	0.0454356	0.554702	0.852059	0.92146	0.271558	0.157971	4.01119	0.615894
PITG_25422	19.2821	13.4854	23.8216	24.0858	35.6776	38.935	23.7287	21.8355	26.8376	22.3089	15.0879	15.3371	13.6745	14.4469	13.1511	12.8893	16.7588
PITG_25421	21.4399	14.7765	26.088	26.1299	41.6681	44.4879	27.6288	26.0763	29.2607	24.717	17.1403	16.9844	15.8122	15.696	15.0468	14.8146	18.7037
PITG_25420	0.459098	0.753173	0.53044	0.311071	0.424103	0.292256	0.369478	0.225573	0.594358	0.272614	0.887523	0.0852059	0.405442	0.325869	0.27645	0.320895	0.453817
PITG_25419	9.59515	6.34817	6.12417	6.13254	5.46032	4.25395	3.07899	2.43619	9.00681	9.26887	4.1048	4.57272	6.04478	6.0829	5.21305	4.43905	5.47821
PITG_25418	0	0.0717308	0	0.133316	1.85545	1.75354	0.0410531	0.0902293	1.96595	1.9083	0	0	0	0.162935	0.0394928	0	0.0648309
PITG_25417	34.7537	39.1291	31.9228	29.374	36.8969	36.6944	36.4141	38.573	32.8726	34.8946	35.8338	38.9959	38.9593	39.213	40.5986	33.6405	35.8839
PITG_25416	0.550917	0.609711	3.47197	3.28846	6.57359	6.07244	3.2432	3.15803	1.18872	1.2722	3.32821	3.89107	4.01756	0.651739	0.473914	0.909202	3.07947
PITG_25414	0	0.0717308	0	0	0	0	0.0410531	0.180459	0	0	0.0554702	0	0	0.271558	0.0394928	0	0.0648309
PITG_25413	277.662	243.49	139.506	139.138	217.247	212.568	147.956	152.668	228.188	229.359	220.55	210.657	206.296	212.738	211.997	246.394	215.79
PITG_25412	0	0	0	0	0	0	0	0.0451147	0	0	0	0	0	0	0	0	0
PITG_25411	0.137729	0.107596	0.0964436	0.311071	0.37109	0.259783	0.0821063	0.225573	0.228599	0.227178	0.221881	0.255618	0.479159	0.543116	0.157971	0.481342	0.453817
PITG_25410	3.94824	3.58654	10.8981	11.9096	10.0724	11.1057	7.30746	8.03041	14.036	13.8124	4.38215	5.11236	5.71305	6.19152	5.72646	3.52984	4.50575
PITG_25409	0.275459	0.681442	0.626884	0.622142	0.636154	0.324729	1.76528	1.5339	0.548638	0.363485	0.332821	0.624844	0.516017	1.4121	1.50073	0.695272	1.10213
PITG_25408	7.11602	5.23635	12.1037	16.6645	0	0	1.56002	1.8497	6.53794	8.81451	2.82898	3.03901	2.6538	3.36732	3.39638	0.588307	0.680725
PITG_25407	6.74874	5.595	10.3677	14.6648	0	0	2.13476	2.25573	9.50973	9.54148	2.77351	3.23783	2.50637	3.85612	3.94928	0.42786	1.00488
PITG_25406	54.9999	48.9921	39.349	32.4402	43.8416	40.1041	15.2307	13.4442	60.3959	63.7462	28.1234	29.7369	32.6565	29.0024	28.8692	23.6393	25.2192
PITG_25405	0	0.46625	0.385775	0.399948	0.265064	0.324729	3.28425	3.42871	0.411479	0.181743	0.499232	0.511236	0.92146	2.06384	2.2116	1.33706	1.00488
PITG_25404	0.0918196	0.107596	1.15732	1.28872	0	0.0324729	0.0821063	0.225573	0.502918	0.181743	0.277351	0.28402	0.294867	0.488804	0.27645	0.374377	0.0972464
PITG_25403	0.183639	0.215192	1.5431	1.11097	0	0	0.0821063	0.270688	0.0914397	0.136307	0.277351	0.14201	0.294867	0.217246	0.355435	0.267412	0.162077
PITG_25402	22.1744	27.0784	36.6486	34.44	29.7932	28.3164	22.0045	23.0085	21.8084	23.4902	26.8476	30.1345	28.639	21.3444	22.9058	21.0186	25.8675
PITG_25401	0	0.0358654	5.49729	5.77703	3.65789	4.12406	8.82642	6.85743	0.0914397	0	2.44069	2.58458	1.99035	2.3354	2.29058	2.08582	3.53329
PITG_25400	1.05593	2.61817	0.0964436	0.133316	2.27955	1.72107	3.73584	3.78963	0.228599	0.181743	0.887523	0.937265	1.14261	0.814674	0.315943	1.49751	1.13454
PITG_25399	12.3497	12.8757	19.2405	18.3532	27.5667	27.9917	10.7559	10.6471	0	0	26.5148	21.8979	26.022	7.44068	7.34566	23.2649	22.5612
PITG_25398	19.2362	14.4179	14.0808	12.0429	11.0797	9.61199	6.40429	7.48903	9.00681	8.81451	11.7597	9.71348	10.3941	14.3926	12.7957	18.398	11.9613
PITG_25397	0.321369	0.681442	0.337553	0.577703	1.37833	1.36386	0.944222	0.902293	0.274319	0.363485	2.16334	1.90293	2.10093	5.59409	4.97609	3.52984	3.5657
PITG_25396	14.737	24.6395	1.49488	1.77755	9.54231	9.54704	5.82955	4.55658	2.33171	2.99875	9.81823	13.0081	10.9469	6.35445	5.60798	10.9104	8.1687
PITG_25395	0.0459098	8.35663	5.64195	7.24351	0.265064	0.129892	0.697903	0.766949	0.228599	0.363485	11.0386	9.85549	10.5415	12.0029	11.4529	11.9266	10.924
PITG_25394	0	0	2.98975	3.64397	0.0530128	0.0974188	0.0821063	0.0902293	0.228599	0.272614	0.665643	1.07928	0.884601	0.380181	0.118478	0.534825	0.162077
PITG_25393	0.0459098	0.143462	0.192887	0.0888774	0.0530128	0.22731	0.246319	0.0902293	0.182879	0.272614	0.11094	0.14201	0.0737168	0.380181	0.473914	0.267412	0.291739
PITG_25392	5.1419	6.67096	2.84509	4.48831	1.85545	2.72773	6.77377	7.44392	5.3035	5.36141	2.21881	2.61298	2.72752	7.11482	7.89856	2.83457	3.5657
PITG_25391	1.60684	2.18779	2.41109	3.42178	2.65064	2.56536	4.5569	5.05284	2.19455	1.95373	2.10787	2.75499	2.28522	1.57504	2.05363	1.8184	2.94981
PITG_25390	0.459098	0.286923	5.25618	4.7105	3.76391	3.34471	6.5685	6.94766	6.9037	5.17966	1.99693	2.18695	1.47434	2.76989	2.725	1.97885	1.81527
PITG_25388	0	0.0358654	4.24352	7.28794	0	0	4.5569	4.33101	0	0	7.2666	4.79993	6.26593	1.46641	1.26377	2.72761	1.39387
PITG_25387	7.16193	7.99798	9.45148	9.28769	8.64109	8.86511	7.8001	7.12811	9.00681	8.5419	4.6595	6.33364	4.57044	11.7856	11.8478	5.1878	9.82189
PITG_25386	1.69866	2.33125	2.41109	2.13306	4.24103	4.51374	8.78537	8.48155	4.02335	3.99834	1.94146	2.24376	1.91664	3.25869	2.64602	1.71144	2.78773
PITG_25385	0	0.0358654	33.8999	40.928	2.4916	2.2731	4.51585	4.0152	0.0914397	0.136307	4.93685	5.50998	5.74991	3.25869	3.2779	6.25745	8.71976
PITG_25384	0.0918196	0.143462	26.2327	27.6409	1.2193	1.81848	4.31058	3.6994	1.09728	0.499792	5.71343	5.08395	6.19221	4.94235	4.18624	4.81342	7.55281
PITG_25383	1.60684	1.82913	14.6112	12.0429	7.73987	7.98834	6.4864	6.7672	8.96109	9.45061	1.83052	3.03901	3.2804	4.45355	3.90979	3.31591	3.69536
PITG_25382	49.4448	44.7959	51.2598	46.1718	45.9091	46.4038	39.3289	39.0693	34.6099	34.622	26.4593	27.9191	28.4915	35.4111	36.8073	34.1218	29.6926
PITG_25381	6.28964	12.5529	29.126	27.0187	33.6101	32.7002	52.9996	50.348	35.6615	35.8033	30.3422	27.6351	29.0444	43.232	43.6396	31.0733	30.9568
PITG_25380	0	0	1.44665	1.68867	0	0	0.0410531	0	0	0	0.221881	0.454432	0.442301	0	0	0	0
PITG_25379	0	0	0.0482218	0.0444387	0	0	0	0	0.0457199	0	0	0.028402	0	0	0	0	0
PITG_25378	0	0.0358654	0	0	0	0	2.66845	3.02268	0.0914397	0	0.0554702	0.028402	0	2.38971	2.68551	0	0
PITG_25377	0	0.0358654	7.18505	7.68789	0.159039	0.162365	10.1401	10.0606	6.03502	4.90705	0.332821	0.539638	0.884601	3.04145	3.67283	1.01617	1.36145
PITG_25376	1.33138	1.57808	1.97709	1.64423	10.4435	11.1707	5.1727	5.2333	2.42315	3.18049	3.77197	4.14669	4.05442	1.4121	1.54022	3.63681	4.11676
PITG_25375	0.0459098	0	0	0	0	0	0	0	0	0	0	0	0	0	0	0	0
PITG_25374	0	0	0.0482218	0	0	0	0	0	0	0	0	0	0	0	0	0	0
PITG_25373	0.367278	0.322788	0.289331	0.533264	0.212051	0.389675	0.205266	0.406032	0.914397	0.590663	0.388291	0.397628	0.479159	0.868985	0.789856	0.106965	0.324155
PITG_25372	0.505008	1.25529	0.771549	0.222193	1.06026	0.584513	0.697903	0.406032	0.274319	0.499792	0.443762	0.681648	0.774026	1.62935	1.42174	1.92537	1.75044
PITG_25371	1.19365	1.82913	0.289331	0.311071	0.37109	0.616986	0.944222	0.67672	0.502918	0.681535	0.443762	0.454432	0.331726	0.271558	0.671378	0.481342	0.71314
PITG_25370	2.3414	5.81019	2.2182	3.42178	1.43135	2.04579	6.52745	5.91002	5.94358	6.36099	1.55317	1.30649	1.03203	7.22344	5.64747	1.44403	2.23667
PITG_25369	7.4833	8.03385	8.29415	7.77677	14.2605	14.0933	9.93486	10.1959	7.26946	6.08838	11.9816	11.8436	12.4581	8.9071	9.9127	12.194	10.7944
PITG_25368	0.0459098	0.358654	0	0.0888774	0.265064	0.389675	0.205266	0.180459	0.0457199	0.0454356	0.388291	0.340824	0.294867	1.4121	1.22428	0.748755	0.486232
PITG_25367	0.505008	11.7638	0.867993	2.7552	1.53737	2.46794	5.09059	4.78215	1.82879	1.49938	3.99386	3.91947	4.09128	7.54931	7.1482	2.67412	4.24643
PITG_25366	11.9365	130.442	13.1163	13.065	9.80737	11.2032	12.1928	11.0982	17.0535	16.0388	482.369	421.343	484.725	381.213	379.684	508.779	407.43
PITG_25365	3.25959	4.12452	5.83484	4.79938	8.11096	8.44296	7.22535	5.95513	8.45817	8.95082	6.10172	6.53246	6.63451	8.4726	9.04385	8.18282	5.60788
PITG_25364	24.3781	11.7997	16.5401	14.7092	28.998	30.005	16.216	15.1585	15.0876	15.2664	10.8167	12.0424	12.8636	7.16913	8.92538	22.6231	8.26595
PITG_25363	1.83639	0.645577	1.20555	1.42204	1.85545	1.88343	0.903169	1.39855	1.18872	1.22676	0.11094	0.170412	0.0368584	0.434493	0.157971	0.320895	0.551063
PITG_25362	0.734557	0.430385	0.0964436	0.0444387	0	0.0649459	0	0.0451147	0.502918	0.408921	0	0.113608	0	0.162935	0.27645	0	0.0972464
PITG_25361	43.2929	38.1608	57.0946	60.2589	45.6971	49.4563	37.3173	38.167	44.5311	43.2093	39.3839	42.887	38.775	33.7275	33.8453	33.3196	34.7494
PITG_25360	0.0918196	0.358654	0.0482218	0.266632	0.901218	0.909242	1.9295	1.57901	0.182879	0.181743	0.166411	0.113608	0.258009	0.380181	0.355435	0.85572	0.810387
PITG_25359	37.0951	43.4688	30.5726	32.8846	35.3065	38.5778	72.9104	75.6122	52.9436	57.2035	30.9524	30.2197	30.6662	44.1553	48.2997	27.7039	30.114
PITG_25358	0	0.0358654	0	0	0.106026	0.0324729	0	0.0902293	0	0.0454356	0.0554702	0.028402	0.184292	0.162935	0.0789856	0.106965	0.162077
PITG_25357	0.0459098	0.322788	35.1537	35.9509	18.1834	17.0483	19.8287	19.7151	9.60117	9.35974	20.6349	25.5334	24.6583	16.4021	16.745	11.3383	10.5674
PITG_25356	0.137729	0.215192	0.192887	0.444387	0.159039	0.0324729	0.862116	0.58649	0.777237	0.999584	0.0554702	0.170412	0	0.651739	0.710871	0.21393	0.162077
PITG_25355	0.0459098	0.0358654	35.443	33.6845	0.0530128	0	0.0821063	0.0451147	0	0.181743	5.71343	5.31117	5.45504	0	0	0	0.194493
PITG_25354	0.321369	62.0112	0.289331	0.133316	0.0530128	0	0.123159	0.225573	0.0457199	0.0454356	47.2606	67.0003	49.98	53.2253	52.6044	108.89	17.5368
PITG_25353	0.505008	91.8871	0.578662	0.177755	0	0.0324729	0.246319	0.135344	0.0457199	0.181743	55.914	70.1245	54.3661	54.7461	56.0798	102.686	17.0505
PITG_25352	0	0	0.385775	0.177755	0.159039	0.22731	0.0821063	0	0.320039	0.227178	0	0.113608	0.147434	0.108623	0.0394928	0	0.0648309
PITG_25351	0	0.0358654	7.86016	7.95452	0	0	0	0	0	0	1.77505	1.22129	1.99035	0	0	0	0
PITG_25350	0	0	0	0	0	0	3.57162	3.60917	0.685798	1.09046	0	0.028402	0.0368584	0.760362	1.18478	0.374377	0.518648
PITG_25349	0.688647	3.04856	0.723327	1.28872	0.954231	1.65612	1.76528	1.98504	0.594358	0.545228	7.65489	8.86142	6.89252	12.546	11.216	7.91541	13.2579
PITG_25348	0	0.107596	0	0	0.37109	0.162365	0.369478	1.2181	0.0914397	0	0.0554702	0.113608	0.0368584	0.108623	0.236957	0.802237	0.0324155
PITG_25347	1.92821	2.51058	5.44907	6.53249	2.0675	2.2731	3.28425	3.51894	3.97763	5.45228	2.0524	2.897	3.87013	3.15007	2.2116	1.55099	1.71802
PITG_25346	0	0	15.4792	15.6869	0	0	0	0	20.0253	19.9917	1.55317	1.19288	1.06889	5.10529	5.92392	0.0534825	0
PITG_25345	0.137729	0.0717308	211.838	189.398	0	0.0649459	0.0410531	0	0	0	34.8908	29.6801	35.7526	0.0543116	0.0394928	0	0.0324155
PITG_25344	2.15776	2.40298	2.07354	3.64397	6.67962	7.69608	10.7149	9.69965	4.11479	4.99792	2.6071	2.35736	2.61695	4.50786	4.18624	2.78109	3.5657
PITG_25343	7.89648	13.1985	12.6823	11.9984	16.646	16.9509	17.735	16.9631	10.1041	10.3139	17.8614	17.4956	20.9356	19.4435	16.4685	18.1306	17.4719
PITG_25342	0.0459098	0	0.0482218	0.266632	0.0530128	0.0974188	0.123159	0.0902293	0	0.0454356	0.0554702	0.113608	0.0368584	0.0543116	0.118478	0	0.194493
PITG_25341	0	0.0717308	24.5931	20.5307	0.0530128	0.0324729	0.164213	0.0902293	0	0	4.16027	3.32303	4.20186	0.108623	0.0394928	0	0.0648309
PITG_25340	0	0	4.62929	3.3329	1.80244	1.00666	0	0	0.0914397	0	3.27274	3.40824	3.68584	0	0	1.65796	1.10213
PITG_25339	4.63689	9.2174	5.3044	5.2882	0	0	4.39269	3.74452	3.52043	4.04377	0.887523	1.33489	1.14261	6.19152	7.10871	1.92537	2.62565
PITG_25338	0.596827	0.896634	1.97709	1.73311	0.848205	0.714404	1.43686	1.48878	1.50876	1.49938	1.71958	0.624844	1.14261	1.57504	2.05363	1.01617	0.875218
PITG_25337	2.24958	1.79327	5.54551	4.39943	0.954231	0.487094	1.80634	1.57901	1.143	1.18133	0.942994	1.30649	1.3269	1.52072	1.61921	1.12313	0.615894
PITG_25336	0	0	0.0482218	0.0444387	0.0530128	0.0324729	0.0821063	0.135344	0.0457199	0.0908713	0.221881	0.0852059	0.147434	0.651739	0.473914	0.0534825	0.0648309
PITG_25335	0	0	3.27908	3.51066	2.27955	1.52623	0.821063	0.766949	6.72082	5.49771	2.82898	2.69819	3.20668	3.58456	3.79131	1.65796	1.97734
PITG_25334	48.1594	43.3612	57.4804	59.5034	53.0128	52.3464	52.4249	50.9344	55.4582	51.9784	45.7075	47.0053	48.3582	46.8166	48.2602	52.4128	46.1272
PITG_25333	30.3005	24.4243	2.02532	2.79964	16.0629	16.9833	0.738956	1.12787	11.1099	11.7678	14.3113	18.8305	16.144	4.61648	4.34421	7.75496	10.7944
PITG_25332	0	0.179327	0	0	0	0	0	0.0902293	0	0	0	0	0	0	0.0394928	0.21393	0.0324155
PITG_25331	0.183639	0.107596	21.7963	23.1081	0.159039	0.0324729	10.8791	11.5042	0.365759	0.590663	4.93685	4.2887	4.165	6.35445	4.89711	1.71144	2.04217
PITG_25330	2.61686	0.824904	0.241109	0.311071	0.477116	0.292256	0.369478	0.406032	0.228599	0.454356	0.11094	0.170412	0.22115	0.162935	0.315943	0.267412	0.486232
PITG_25329	3.03005	1.82913	17.2152	16.5756	7.79289	8.83264	2.66845	3.33848	3.97763	3.81659	6.21266	5.82241	4.90217	5.10529	5.56849	4.2786	3.5657
PITG_25328	18.0885	15.7808	22.4231	20.5751	11.5038	10.0017	18.0634	19.6249	31.2724	30.2147	7.98771	10.5655	9.36203	16.728	17.8508	7.3271	8.33078
PITG_25327	0.872286	0.609711	1.73599	2.88851	1.32532	1.23397	1.47791	1.44367	0.13716	0.136307	1.27581	1.33489	1.40062	0.543116	0.315943	0.21393	0.583479
PITG_25326	0.229549	0.251058	0.916215	1.3776	0.477116	0.357202	0.533691	0.496261	0.13716	0.0908713	0.721113	0.397628	0.626593	0.108623	0.118478	0.0534825	0.226908
PITG_25325	0.0459098	0.0358654	29.7529	39.5504	0.0530128	0.0324729	0	0	0.182879	0	6.7119	5.7656	8.10885	0.108623	0	0.481342	0.291739
PITG_25324	0	0.0358654	0.0964436	0.622142	0.318077	0.162365	0	0	0	0	0.0554702	0.312422	0.294867	0	0	0.374377	0.421401
PITG_25322	7.34557	16.9285	6.22061	13.065	25.4462	23.965	19.295	18.7677	12.5272	9.58692	23.7967	16.8708	18.9084	30.5231	31.3573	28.4527	22.3667
PITG_25321	2.47913	3.87346	3.32731	3.3329	2.38558	2.403	1.84739	2.07527	2.51459	3.36224	3.1618	3.55025	3.68584	4.18199	4.26522	3.85074	3.76019
PITG_25320	0.137729	0.179327	0.0964436	0.355509	0	0.129892	0.369478	0.225573	0.0457199	0.0454356	0.277351	0.28402	0.0737168	0.543116	0.394928	0.534825	0.680725
PITG_25319	2.20367	2.43885	3.32731	3.77729	4.45308	4.70857	7.71799	6.99277	3.06323	3.45311	0.776583	1.4485	1.73234	2.28109	2.2116	1.55099	3.01464
PITG_25318	2.24958	2.22365	3.52019	2.48857	2.54462	2.7602	2.54529	2.03016	3.47471	3.90746	3.10633	3.97628	4.23871	4.18199	4.4232	3.79726	3.43604
PITG_25317	0.0918196	5.595	0.0482218	0.399948	0	0	1.10843	1.26321	0.457199	0.636099	3.93839	3.01061	2.98553	43.8837	43.5211	20.4838	10.2109
PITG_25316	0.0918196	0.286923	1.5431	0.488826	1.06026	1.13655	0.697903	0.451147	0.777237	0.681535	0.721113	0.681648	0.995177	1.19485	0.868842	0.695272	0.648309
PITG_25315	0.596827	0.753173	4.96685	4.79938	2.75667	3.6045	3.65373	3.6994	1.28016	1.09046	1.38676	2.49937	1.80606	2.60696	2.40906	2.94154	2.04217
PITG_25314	0.0918196	0.251058	1.39843	0.577703	0.689167	1.10408	0.574744	0.406032	0.548638	0.590663	0.443762	0.681648	0.774026	0.760362	0.868842	1.01617	1.13454
PITG_25313	0.275459	0.46625	0.964436	0.755458	1.06026	1.00666	0.451585	0.496261	0.685798	0.454356	0.665643	0.511236	0.626593	0.70605	0.710871	0.748755	0.907633
PITG_25312	15.242	13.7723	9.25859	10.0431	19.0846	17.4055	17.0371	16.3315	17.465	18.0379	10.7058	11.7584	11.2787	12.4917	13.2301	7.91541	9.78947
PITG_25311	25.1586	30.1628	28.2098	21.0195	29.2101	27.6669	31.4878	34.3774	19.1109	20.5369	35.8892	29.5665	33.062	44.4269	43.9555	39.791	35.6894
PITG_25310	167.02	157.915	161.881	135.76	392.984	393.085	221.317	226.43	111.465	112.544	286.836	241.616	257.235	158.753	152.956	263.455	251.739
PITG_25309	0	0.0358654	0	0.0444387	0	0	24.3445	24.3168	0	0.0908713	0	0	0	13.8494	12.7957	7.16665	10.4702
PITG_25308	0.0459098	0.0358654	0	0.0444387	0.212051	0	0.328425	0.67672	0	0	0	0	0	0.162935	0.118478	0.106965	0.0648309
PITG_25307	0	0	13.1646	14.487	0	0	0	0	0	0	4.21574	2.21535	3.53841	0	0	0	0
PITG_25306	4.04006	0.753173	9.4997	11.4652	0.37109	0.422148	0.0821063	0.0902293	0.777237	0.863277	2.55163	3.29463	2.72752	0.814674	0.750363	2.08582	2.43116
PITG_25305	0	0.143462	0.0482218	0	0.0530128	0	0.492638	0.406032	0	0	0.11094	0.056804	0.294867	0.434493	0.394928	0.106965	0.129662
PITG_25304	0.183639	0.430385	1.5431	1.51092	0.424103	0.194838	0.369478	0.496261	10.6527	9.22343	0.942994	0.880461	1.06889	3.80181	3.35689	1.92537	1.62077
PITG_25303	6.93238	8.50009	10.7052	10.7986	13.9954	13.0216	5.09059	4.69192	10.1498	10.0867	8.81976	10.1111	9.28831	7.16913	5.92392	6.31093	8.26595
PITG_25302	30.9432	31.5974	37.4201	37.4618	34.3523	35.4604	36.9889	37.5805	25.1916	26.7162	36.222	40.5864	34.7575	28.0791	31.9497	37.9191	40.0655
PITG_25301	0.229549	0.215192	0.0964436	0.266632	0.0530128	0.0649459	0.0410531	0.0451147	0.685798	0.499792	0.0554702	0.113608	0.0737168	0.271558	0.157971	0.0534825	0.0324155
PITG_25300	0.183639	0.179327	0.578662	0.355509	1.06026	0.811823	0.615797	0.270688	0.13716	0.0454356	0.221881	0.312422	0.331726	0.380181	0.592392	0.320895	0.71314
PITG_25299	37.646	30.5214	44.4605	50.8379	54.9743	50.2356	49.9206	47.3253	47.5944	46.4352	37.5533	41.0977	42.4609	35.5198	37.8341	44.3905	40.3248
PITG_25298	3.53505	1.82913	1.06088	1.28872	1.59039	1.42881	0.78001	1.30832	3.42899	4.13464	0.998464	1.4485	1.29004	1.4121	1.06631	0.748755	0.907633
PITG_25297	0	0	11.0428	10.4431	0	0.0324729	0	0	0	0	3.1618	2.8118	2.46951	0	0	0	0
PITG_25296	0.0459098	0	0.192887	0.577703	0.0530128	0.162365	0.246319	0.0451147	0.502918	0.272614	0.277351	0.42603	0.479159	0.814674	0.315943	0.534825	0.583479
PITG_25295	0.183639	0.107596	6.70283	7.51014	0	0.0324729	2.6274	2.88734	0.0914397	0.136307	2.55163	2.07334	2.87495	1.68366	1.61921	2.62064	3.88986
PITG_25294	0.0459098	0.286923	24.0145	21.6416	0	0	3.3253	2.57154	0.13716	0.181743	9.54088	4.74313	5.9342	1.57504	1.6587	2.1393	3.72778
PITG_25293	0.0459098	0.143462	2.60398	2.1775	0.0530128	0	0.287372	0.360917	0.274319	0.408921	0.610172	0.454432	0.700309	0.488804	0.789856	0	0
PITG_25292	0.275459	0.502115	2.70042	3.28846	3.86994	4.12406	0.821063	0.992522	2.19455	1.45394	1.88599	2.10175	2.50637	1.03192	0.552899	1.17661	1.06971
PITG_25291	9.18196	6.16885	22.5678	26.3521	13.6773	12.8593	17.5707	18.7226	12.6187	13.0855	6.93378	6.56086	8.51429	6.19152	6.99023	6.31093	6.64517
PITG_25290	24.6995	19.8694	26.4738	27.0632	4.45308	4.90341	9.07274	7.80483	12.573	11.268	11.7042	11.2756	11.2787	8.41829	9.20183	5.66914	5.4458
PITG_25289	3.39732	9.14567	29.5118	30.3516	5.46032	5.39051	26.3561	23.6401	0.365759	0.363485	19.7474	17.3252	20.4564	12.9262	14.8098	13.3706	14.7166
PITG_25288	19.9248	19.0087	33.9482	27.6853	6.36154	7.89092	6.77377	6.4514	3.79475	4.04377	10.0956	10.1395	11.6104	28.9481	24.92	15.7238	24.344
PITG_25287	37.6919	35.973	53.6709	55.415	40.1307	41.6952	34.4846	36.0015	56.2811	52.9325	41.7691	45.1307	45.0041	45.0786	46.1671	43.1069	39.9359
PITG_25286	38.9774	44.2937	37.9506	35.9953	52.4297	53.1582	62.0313	59.2807	0.182879	0.272614	36.7768	29.396	30.8873	18.6832	18.0482	43.2673	33.8418
PITG_25285	0.0918196	0.0358654	0	0	0	0.162365	0.123159	0.0451147	0	0.0454356	0.11094	0.0852059	0	0.0543116	0.236957	0.160447	0
PITG_25284	57.7086	59.142	40.4581	40.7503	43.3115	43.7086	1.97055	1.80459	44.6226	45.6174	38.7182	38.2859	37.3007	20.9643	21.5236	29.9502	30.9244
PITG_25283	372.696	354.314	338.855	290.362	286.057	308.525	333.023	326.314	334.441	337.996	354.288	289.388	294.978	330.214	341.889	346.459	296.504
PITG_25282	8.95241	9.36086	10.9946	10.4875	14.7906	14.4829	13.876	13.5344	8.18385	8.72364	11.4823	10.8212	10.0623	9.99333	9.39929	9.78729	10.5999
PITG_25281	3.53505	4.16038	3.32731	3.24402	5.03622	4.74105	5.13164	3.83475	4.38911	3.40767	7.71036	8.03776	8.03513	8.74416	7.54313	8.28978	8.78459
PITG_25280	16.8948	14.5255	15.3345	15.909	19.5617	18.6395	15.9286	17.7301	12.8016	12.8128	15.0879	14.5986	15.5542	14.6641	12.8352	13.852	15.5594
PITG_25279	0.275459	0.430385	0	0.0444387	0.848205	0.746877	0.287372	0.451147	0.914397	0.72697	1.71958	2.24376	1.99035	1.46641	1.38225	2.62064	1.39387
PITG_25275	3.53505	6.99375	3.23086	4.97713	5.51333	4.44879	9.8117	10.1508	5.66926	6.13381	1.60864	1.67572	1.65863	6.13721	5.68697	2.03233	2.39874
PITG_25274	0.321369	0.537981	0.964436	1.02209	2.27955	3.4746	3.36636	2.97757	0.502918	0.636099	3.7165	5.25437	3.24354	3.31301	3.8703	5.24128	2.52841
PITG_25273	0.0918196	1.93673	0.337553	0.488826	0.106026	0.324729	1.51897	1.57901	0.548638	0.181743	1.44223	1.33489	1.87978	2.06384	2.09312	2.08582	2.62565
PITG_25272	0.0459098	0.251058	0.482218	0.66658	2.65064	1.75354	5.09059	5.72956	1.00584	1.36307	2.49616	1.76092	1.58491	1.62935	2.48805	2.24626	2.7229
PITG_25271	0	0	0	0	0.0530128	0.0324729	12.3159	11.414	0	0	0	0	0	2.66127	3.19892	1.06965	0.648309
PITG_25270	0.0918196	0	16.4436	15.6424	0	0	0	0	0	0.0454356	3.38368	1.95974	2.80124	0.0543116	0	0	0
PITG_25269	0	0.0717308	0.0482218	0	0	0.0974188	0.0410531	0	0	0	0.11094	0.0852059	0	0.162935	0.0789856	0.0534825	0.0324155
PITG_25268	33.7896	28.2619	31.296	32.4847	18.7135	17.5354	30.7488	28.8283	23.9115	25.2622	15.9754	16.7004	17.3972	20.1496	20.3783	17.0074	17.0181
PITG_25267	3.48914	7.17308	5.49729	5.77703	8.16398	8.96253	9.15485	9.20339	17.3278	16.266	7.71036	5.25437	5.89734	11.4597	9.99168	15.8308	12.4151
PITG_25266	1.69866	3.29961	2.50753	5.5104	5.83141	4.44879	16.1339	15.3841	3.65759	2.5444	1.55317	2.18695	1.95349	5.21391	4.73914	2.29975	3.76019
PITG_25265	2.8005	4.33971	14.2254	19.7308	3.92295	3.76686	8.82642	9.56431	5.34922	5.58858	10.8167	7.83895	8.21942	6.40877	7.42465	7.96889	7.81213
PITG_25264	0.321369	0.322788	0.482218	0.444387	1.11327	0.844296	3.03793	3.02268	0.731518	0.817841	0	0.369226	0.22115	0.814674	0.592392	0.374377	0.35657
PITG_25263	2.89232	1.43462	1.15732	2.04418	0	0	6.40429	6.67697	0.731518	0.681535	0.388291	0.255618	0.147434	1.73797	1.93515	0.42786	0.551063
PITG_25262	42.0534	44.1503	112.116	106.475	57.3069	59.5878	32.9246	34.1969	8.68677	9.76866	86.4781	89.2106	91.8511	26.7756	26.6576	79.7424	83.8588
PITG_25261	1.01002	1.21942	1.01266	0.977651	1.00724	1.49375	0.410531	0.857178	0.548638	0.454356	0.942994	1.33489	1.14261	0.923297	0.513407	0.909202	1.32903
PITG_25260	0.642737	2.25952	1.06088	1.91086	2.54462	2.63031	2.99688	3.02268	1.78307	1.99917	4.32668	5.85081	5.63933	7.76655	6.08189	7.05969	5.57546
PITG_25259	0.321369	0.394519	0.289331	0.266632	0.477116	0.487094	0.574744	0.58649	0.411479	0.363485	0.443762	0.28402	0.552876	0.543116	0.513407	0.695272	1.00488
PITG_25258	0	0.0358654	0.53044	0.577703	0	0	0	0	0	0	0	0.170412	0.0737168	0	0.0394928	0	0
PITG_25257	0.321369	0.537981	0.482218	0.711019	1.48436	2.53289	2.46319	1.98504	0.13716	0.181743	2.16334	2.27216	1.73234	1.03192	1.34276	2.51368	1.0373
PITG_25256	9.31969	9.03808	21.1212	17.731	12.9351	12.8918	9.89381	9.29362	13.8531	15.1755	4.99232	5.14076	5.9342	8.63554	8.84639	5.72262	4.21401
PITG_25255	27.1786	26.2176	4.53285	3.73285	26.3474	24.6145	28.4909	26.3018	1.3716	1.18133	12.5917	15.1383	14.9645	11.5141	11.0975	17.0074	19.4493
PITG_25254	4.59098	11.0465	7.13683	6.62136	3.55186	3.01998	1.3137	2.70688	0.548638	0.363485	19.9693	18.8021	19.1664	17.2168	15.7181	27.7574	13.6145
PITG_25253	0	0	0.0482218	0.0444387	0	0.0324729	0.0410531	0	0	0	0	0	0.0737168	0	0	0	0
PITG_25252	5.27963	2.72577	8.05304	8.44335	0.106026	0.22731	2.91477	3.65429	0.502918	0.454356	2.21881	1.24969	2.10093	2.71558	2.44855	1.44403	1.81527
PITG_25251	6.28964	5.98952	21.4105	22.3971	7.15673	6.65695	2.75056	3.0678	1.09728	1.54481	11.094	11.1336	13.6007	2.49833	1.81667	7.0062	6.25619
PITG_25250	0.413188	1.50635	1.83243	0.888774	1.00724	1.13655	1.35475	1.8497	1.69163	1.36307	1.71958	2.32896	2.50637	2.3354	1.81667	2.03233	2.69048
PITG_25249	0.413188	0.46625	0.144665	0.0444387	0.74218	0.487094	0.615797	1.12787	0.411479	0.72697	0.388291	0.14201	0.294867	0.70605	0.710871	0.320895	0.226908
PITG_25248	0.0459098	0	0	0	0	0	0.205266	0.0902293	0.0457199	0.0454356	0.0554702	0	0	0	0.0394928	0	0
PITG_25247	0.137729	3.98106	4.24352	5.11045	1.80244	1.07161	5.37796	6.67697	0.13716	0	38.9956	48.7662	41.1708	9.99333	11.9268	38.1865	31.2485
PITG_25246	0	0	1.78421	2.84408	1.43135	0.974188	1.68318	1.80459	0	0	0.499232	0.852059	0.884601	0.488804	0.473914	0.64179	0.486232
PITG_25245	127.446	111.721	105.316	110.297	13.3062	14.0283	54.6007	50.8442	0.13716	0.181743	33.7259	20.9891	26.28	33.5645	36.0174	14.3333	30.9568
PITG_25244	10.9265	12.4453	5.01507	4.93269	3.44583	4.09159	16.6265	13.2637	9.14397	8.72364	7.48848	6.47565	5.74991	22.5393	22.4319	14.3868	17.245
PITG_25243	6.15191	6.27644	4.00241	4.57718	3.02173	2.85762	7.06114	8.07552	5.44066	5.13423	5.43608	5.53839	6.11849	12.3287	11.8478	10.9639	8.75218
PITG_25242	1.92821	281.113	1.63954	2.93295	3.97596	3.83181	8.16957	8.34621	5.57782	4.95248	926.63	799.203	905.242	1184.05	1212.31	634.57	399.553
PITG_25241	0	0.0717308	0.337553	0.311071	2.43859	2.43547	0.738956	0.315803	4.16051	4.45269	1.66411	1.84613	1.73234	1.4121	2.2116	2.46019	2.13942
PITG_25240	0.137729	0	0.337553	0.0444387	0.159039	0.0324729	0.123159	0.0902293	0.0914397	0.0454356	0	0.056804	0.0737168	0.0543116	0	0.106965	0.0324155
PITG_25239	3.03005	2.61817	1.63954	3.28846	1.32532	1.42881	4.80322	4.51147	1.32588	0.863277	1.55317	1.81773	2.24836	2.44402	2.96196	3.52984	2.39874
PITG_25238	6.47328	13.8082	3.95419	4.22168	0.0530128	0	4.22847	4.82727	3.52043	4.22551	1.16487	1.30649	1.29004	8.58123	7.18769	3.69029	4.01952
PITG_25237	0.367278	2.86923	2.2182	1.68867	0	0	0.410531	0.766949	0.960117	0.999584	0.832053	0.596442	1.36376	4.94235	5.13407	2.56716	1.32903
PITG_25236	7.62102	13.2343	10.1266	7.99896	0.0530128	0.0974188	7.22535	7.30857	4.52627	4.08921	1.94146	2.27216	1.7692	10.1563	9.55726	3.10198	4.05193
PITG_25235	0.0918196	0.824904	0.385775	0	0	0	0.328425	0.225573	0.182879	0.136307	0.443762	0.312422	0.294867	0.814674	0.710871	0.42786	0.291739
PITG_25234	8.99832	11.0824	3.32731	3.95504	1.00724	0.519567	10.9201	10.5117	8.77821	8.81451	0.832053	0.653246	0.958318	11.2425	10.0707	4.33208	4.82991
PITG_25233	15.9766	13.4137	22.4714	25.3745	29.9523	30.8818	20.7729	20.0309	16.8249	16.8112	26.0155	25.7038	23.5894	13.7951	14.7703	21.6069	20.0652
PITG_25232	26.0308	40.6355	4.96685	5.19933	19.4027	18.1524	21.8813	22.1062	13.3959	14.1759	17.2512	18.5749	17.6552	32.6413	29.2642	28.1853	14.1331
PITG_25231	0.550917	0.789038	1.44665	0.844335	0.689167	0.389675	0.246319	0.0451147	0.365759	0.499792	1.71958	1.90293	1.10575	1.03192	0.98732	1.55099	1.62077
PITG_25230	2.15776	1.93673	0.192887	0.533264	0.636154	0.876769	1.80634	1.89482	2.28599	1.68112	0.499232	0.539638	0.737168	2.71558	2.7645	1.92537	1.84768
PITG_25229	44.9916	38.1966	32.5497	30.7516	37.056	37.766	33.5815	33.7006	14.7218	17.1747	25.6827	30.1061	28.7864	21.0729	18.9171	23.5858	27.9746
PITG_25228	0	0.107596	0.0964436	0.0444387	0.318077	0.487094	0.451585	0.496261	0.0914397	0.0908713	0.554702	0.653246	0.405442	0.271558	0.394928	0.106965	0.291739
PITG_25227	0.0459098	0.215192	0.241109	0.177755	1.37833	1.42881	2.13476	1.93993	0.822957	1.13589	1.60864	1.67572	1.36376	2.98714	2.40906	3.42288	2.49599
PITG_25226	2.47913	1.93673	4.8704	4.75494	5.51333	5.78018	3.36636	4.10543	7.54378	6.4973	4.71497	5.11236	4.82845	8.63554	8.41197	8.07585	7.84454
PITG_25225	4.6828	3.98106	2.79687	2.7552	3.81692	3.66944	4.26953	4.10543	3.01751	3.58942	3.93839	4.03308	4.90217	3.42163	3.43587	5.56218	3.40362
PITG_25224	1.33138	0.753173	1.30199	0.933212	0.901218	1.52623	1.84739	1.48878	1.143	0.908713	1.38676	1.07928	0.810885	0.923297	1.22428	0.42786	1.10213
PITG_25223	8.99832	9.10981	7.66727	7.64345	8.95917	8.31307	8.16957	8.3011	12.1615	13.4489	4.99232	5.36797	4.38615	7.27775	8.29349	4.22512	5.18648
PITG_25222	3.90233	3.51481	6.4135	5.68815	6.41455	6.36469	4.26953	3.78963	3.65759	5.04336	3.82744	4.40231	3.87013	3.85612	3.51486	3.20895	4.14918
PITG_25221	6.28964	6.99375	4.38819	5.68815	8.85314	9.67693	5.70639	5.09796	9.87549	9.13256	5.10326	6.93008	6.8188	4.94235	5.64747	5.45521	6.19136
PITG_25220	8.12603	6.5275	10.6088	10.4875	13.5183	12.2098	9.77065	9.65454	12.9844	12.6765	5.87984	8.29338	8.25628	5.86565	6.43733	5.88307	6.9045
PITG_25219	0.321369	0.322788	0.241109	0.311071	0.636154	0.55204	2.83267	1.89482	0.457199	0.0908713	1.16487	1.3917	1.17947	0.597427	1.1058	2.35323	1.0373
PITG_25218	0	0	0.385775	0.266632	0	0	0.123159	0.270688	0	0	0.0554702	0.028402	0.0368584	0	0	0	0.0972464
PITG_25217	27.1786	22.7028	33.3695	33.8623	46.8633	46.209	26.274	26.2567	36.8045	39.3473	31.0633	37.2066	31.7351	21.8333	20.6152	26.5808	31.8644
PITG_25216	5.41736	5.27221	6.17239	4.57718	5.3543	4.96836	2.50424	2.75199	0.914397	1.04502	5.2142	5.82241	5.89734	1.9009	1.18478	5.56218	5.38097
PITG_25215	7.57512	6.67096	6.22061	6.53249	4.02898	5.55287	5.66533	4.69192	6.85798	7.17883	5.60249	6.02122	5.60248	7.60362	8.21451	5.61566	7.06657
PITG_25214	0	0	0.192887	0.133316	0.0530128	0.0974188	0.287372	0.315803	0.274319	0.0908713	0.277351	0.170412	0.0737168	0.108623	0.197464	0	0.0972464
PITG_25213	6.65692	3.90933	308.282	280.497	248.365	243.255	113.881	105.343	38.1761	39.3473	175.508	147.918	154.51	41.7113	46.72	125.951	174.817
PITG_25212	1.56093	1.82913	4.67752	3.82173	2.91571	3.40966	3.2432	3.78963	1.82879	1.72655	3.77197	4.08989	4.38615	2.66127	2.25109	6.20397	4.37609
PITG_25211	6.01418	4.98529	4.09885	5.5104	7.63385	7.53372	1.72423	2.30085	5.94358	7.9058	3.88291	3.72066	3.42783	5.43116	6.23986	5.45521	6.41826
PITG_25210	22.5876	16.2112	14.4183	15.8202	7.31577	7.40383	3.65373	4.10543	16.1391	14.5848	5.49155	8.26498	8.03513	5.21391	6.83226	4.65298	5.4458
PITG_25209	4.95826	4.91356	10.0784	11.3319	16.1159	18.0549	11.618	12.181	2.42315	1.63568	11.1495	10.5655	9.36203	3.58456	3.75182	7.70148	8.97909
PITG_25208	1.37729	1.07596	0	0	0	0	0	0	0	0	0.11094	0	0	0	0	0	0
PITG_25207	0	0	0	0	0	0.0324729	0	0	0	0	0.0554702	0.028402	0	0	0	0	0
PITG_25206	0.688647	1.43462	0.0482218	0.311071	0.106026	0.0649459	0.821063	1.75947	0.777237	0.408921	0.221881	0.312422	0.294867	0.217246	0.27645	0.320895	0.259324
PITG_25205	0.183639	0.107596	0	0.266632	0.212051	0.194838	0.574744	0.406032	0.0457199	0.136307	0	0	0	0.108623	0.0789856	0.160447	0.162077
PITG_25204	11.4315	9.36086	13.4539	14.2648	8.27	8.93006	10.1812	8.75224	11.1099	11.5861	9.65182	11.0768	10.9469	12.6546	11.6109	8.12934	10.8916
PITG_25203	2.15776	6.85029	2.2182	4.31055	4.24103	3.05246	11.1254	11.5494	4.43483	3.36224	3.43915	4.14669	4.45987	20.041	21.0102	3.63681	9.95155
PITG_25202	8.53922	6.74269	11.0428	11.0208	9.22423	7.53372	12.9728	13.1735	13.0302	11.4498	8.09865	9.31585	8.10885	12.1658	10.2286	8.93157	10.4702
PITG_25201	0	0	0	0	0	0	0	0	0	0	0	0	0	0	0	0	0
PITG_25200	0.0459098	0.107596	0	0	0.636154	0.844296	0.205266	0.0902293	0	0	0.166411	0.113608	0.331726	0.162935	0.157971	0.160447	0.259324
PITG_25199	0.459098	0.502115	2.60398	3.82173	0.74218	0.357202	0.451585	0.406032	0.548638	0.72697	1.22034	1.4485	1.25319	0.597427	0.710871	1.06965	0.615894
PITG_25198	32.9632	26.5404	18.5654	17.9977	32.5499	35.2331	24.2214	25.1289	28.7121	28.3518	21.7998	23.2328	21.4516	20.8013	22.7084	18.3445	22.3343
PITG_25197	19.6494	17.8251	20.5907	20.5307	18.5015	21.0749	48.4016	46.423	25.2831	25.035	19.47	19.6258	20.0878	30.1429	30.3305	19.5211	26.9373
PITG_25196	1.05593	1.25529	3.0862	3.19959	0.159039	0.389675	11.0022	13.2637	4.75486	4.18008	0.832053	0.908863	1.14261	5.26822	5.37102	1.33706	1.58836
PITG_25195	0.872286	1.50635	1.73599	1.64423	0.901218	1.00666	1.35475	1.30832	0.228599	0.681535	4.32668	3.29463	3.83327	5.05098	5.17356	6.84576	4.79749
PITG_25194	1.01002	4.80596	0.53044	0.577703	1.85545	1.13655	1.10843	1.26321	2.14883	2.36265	8.76429	8.32178	8.36685	11.2968	10.5446	12.1405	9.72464
PITG_25193	0.964106	0.609711	2.12176	1.59979	2.91571	1.59117	1.80634	1.80459	0.0457199	0.0908713	1.38676	0.965667	1.84292	0.380181	0.908335	0.909202	1.23179
PITG_25192	0.275459	0.251058	2.50753	4.22168	1.74942	1.07161	5.09059	5.00773	0	0.136307	1.55317	1.67572	0.958318	2.71558	2.44855	2.19278	2.07459
PITG_25191	358.739	303.816	434.623	482.56	468.793	471.215	923.449	909.331	271.164	266.253	41.9355	41.6657	41.2445	176.73	179.495	174.567	68.7208
PITG_25190	0.229549	1.50635	0.337553	0.355509	0	0.162365	0.287372	0.270688	0.0914397	0.181743	1.94146	1.61891	1.73234	0.597427	0.473914	3.74377	0.648309
PITG_25189	9.50333	7.46	9.93369	7.06575	10.1785	10.4888	6.65061	6.31605	7.77237	8.58734	6.65643	7.64013	6.63451	6.5717	6.27936	5.93655	6.35343
PITG_25188	0.0918196	0.358654	0.0964436	0.0888774	0.106026	0	1.64213	2.21062	0.274319	0.363485	0.221881	0.113608	0.147434	1.30348	1.6587	0.481342	0.35657
PITG_25187	0	0	0.144665	0.0444387	0	0	1.06738	0.67672	0.182879	0.227178	0.11094	0	0	1.08623	0.631885	0.106965	0
PITG_25186	0	0.0358654	0.241109	0.133316	0	0	1.76528	1.80459	0.13716	0.181743	0	0.0852059	0.0368584	1.35779	0.868842	0	0.680725
PITG_25185	0	0.0358654	0.144665	0.0888774	0	0	1.23159	0.857178	0.320039	0.0908713	0.0554702	0.028402	0.0368584	0.597427	0.750363	0.21393	0.0972464
PITG_25183	0	0	3.32731	2.66632	0.795193	0.974188	7.30746	8.66201	1.18872	0.772406	0.998464	1.59051	1.58491	2.3354	3.43587	1.28358	1.19937
PITG_25182	0	0.0358654	19.3852	23.6858	0	0	4.51585	3.51894	0	0	8.76429	8.32178	9.10402	1.52072	1.42174	0	0
PITG_25181	1.19365	1.11183	1.15732	2.66632	2.80968	2.98751	4.639	3.3836	3.20039	2.72614	0.998464	0.994069	0.442301	1.08623	1.30326	0.85572	1.71802
PITG_25180	3.03005	4.87769	5.44907	5.37708	7.79289	8.24812	3.98215	5.00773	5.16634	5.67945	7.32207	7.66853	7.11367	5.43116	6.16088	6.84576	6.19136
PITG_25179	9.45742	11.2617	11.7661	9.06549	13.9954	12.1124	12.1928	14.1209	8.04669	7.76949	14.4223	12.1844	14.3748	11.1882	11.6504	11.4452	10.3405
PITG_25178	2.11185	2.51058	4.00241	4.17724	1.90846	2.37052	4.06426	5.41376	3.79475	3.99834	2.99539	2.04494	2.8381	2.93282	3.51486	2.78109	2.59324
PITG_25177	0	0.251058	1.20555	1.46648	2.65064	2.24063	1.06738	1.03764	0	0	3.55009	3.15262	2.87495	0.760362	0.552899	5.1878	3.66295
PITG_25176	5.6469	5.41567	13.7914	22.5304	57.4129	59.2631	15.1486	13.9404	7.17802	7.76949	23.9077	33.3439	30.5556	8.03811	6.5953	15.6704	15.0084
PITG_25175	0	0	2.16998	1.82199	0	0	0	0	0	0	0.499232	0.42603	0.847743	0	0	0	0
PITG_25174	0	0	3.32731	2.44413	0	0	0	0	0	0	0.443762	0.937265	1.14261	0	0	0	0
PITG_25173	1.37729	0.789038	0	0.0444387	0.159039	0.357202	0.65685	0.406032	0.0457199	0.0454356	0.277351	0.14201	0.331726	0.70605	1.06631	0.42786	0.194493
PITG_25172	0	0	0	0.0444387	0.530128	0.162365	0	0	0	0	0.0554702	0.113608	0.0737168	0	0	0.106965	0.162077
PITG_25171	0	0	0.0482218	0	0.0530128	0.0324729	0.0410531	0	0.0914397	0.0908713	0.166411	0.170412	0.184292	0.0543116	0.0394928	0.0534825	0.0324155
PITG_25170	0	0	0	0	0	0	0	0	0	0	0	0	0	0	0.0394928	0	0
PITG_25169	9.45742	8.53596	7.61905	8.57667	6.09648	7.04663	7.51272	8.52667	6.85798	7.04252	6.3236	7.10049	6.74509	8.52692	6.95074	5.08083	6.9045
PITG_25168	4.82053	4.59077	7.76371	12.6206	11.1857	12.8593	8.66221	10.9629	13.3045	13.5398	4.93685	5.19756	5.0496	4.88804	4.73914	6.25745	4.70024
PITG_25167	7.11602	6.88615	16.4919	15.0203	8.37603	7.95587	10.3454	12.0456	12.6644	12.8128	9.81823	11.6448	9.84119	11.6227	11.4924	10.3756	11.5075
PITG_25166	0.229549	0.107596	1.63954	2.31081	3.44583	4.28643	0.246319	0.360917	0.228599	0.136307	3.77197	4.11829	3.94385	0.108623	0.197464	2.67412	3.37121
PITG_25165	5.6469	4.7701	16.8294	16.4423	14.3135	13.7685	6.15797	6.31605	11.2014	11.6315	12.0925	12.6105	13.0847	8.52692	8.96487	12.194	11.9937
PITG_25164	0.734557	1.72154	1.97709	2.53301	0.424103	0.389675	0.78001	1.03764	0.548638	0.545228	0.832053	1.24969	0.737168	0.70605	0.868842	0.534825	0.453817
PITG_25163	0	0	1.68776	1.46648	0	0	0.328425	0.360917	0	0	0.554702	0.482834	0.552876	0.325869	0.236957	0	0
PITG_25162	4.04006	4.30385	8.05304	8.6211	6.67962	6.2348	14.0402	13.5795	6.94942	6.95165	6.26813	7.61173	7.22424	8.30967	8.56994	7.16665	8.91425
PITG_25161	2.43322	2.40298	2.79687	2.48857	2.80968	1.46128	2.21687	2.25573	2.28599	1.63568	3.77197	3.74906	3.0961	2.60696	3.2779	2.56716	2.49599
PITG_25160	0.505008	2.36712	0.385775	1.55535	1.90846	2.33805	3.81794	4.06032	1.23444	0.545228	4.54856	2.49937	3.39097	1.73797	2.7645	3.74377	3.53329
PITG_25159	0.413188	2.72577	0.433996	1.42204	1.80244	1.98085	4.51585	4.19566	1.23444	1.4085	3.1618	1.98814	2.61695	2.28109	2.2116	3.15547	2.88498
PITG_25158	7.85057	9.64779	13.3092	13.6427	6.46757	7.56619	14.1223	14.3916	9.05253	10.5411	7.93224	8.6342	8.47743	11.2425	11.0975	5.29476	6.15894
PITG_25157	36.7737	25.2134	104.352	97.8095	113.607	111.252	62.7292	63.7019	28.1634	29.624	90.3055	96.5383	96.569	38.5069	33.9243	86.6416	82.5298
PITG_25156	2.02003	0.609711	1.5431	1.68867	0.795193	1.13655	0.821063	0.812064	2.46887	1.9083	0.887523	0.56804	0.626593	0.488804	0.552899	0.374377	1.39387
PITG_25155	0.275459	0.0717308	0	0.577703	0.0530128	0	0.123159	0.180459	6.49222	5.2251	0	0	0	0.70605	0.27645	0.0534825	0.0648309
PITG_25154	6.88647	1.0401	15.4792	19.0198	10.3905	11.0083	9.44222	10.1508	9.23541	7.54232	0.443762	0.28402	0.405442	0.597427	0.947828	0.42786	0.842802
PITG_25153	1.46911	2.25952	2.74864	4.26611	3.39282	3.76686	3.28425	3.60917	0.320039	0.681535	2.49616	2.98221	2.35894	0.760362	0.789856	3.42288	2.04217
PITG_25152	8.30967	6.81442	6.60639	7.4657	7.68686	7.7935	22.4971	19.7602	6.17218	5.17966	4.54856	5.02715	5.41818	6.95188	7.34566	6.36441	6.06169
PITG_25151	23.414	15.7449	14.9488	13.776	13.0942	13.6386	12.5212	13.1284	14.1732	12.9037	11.4269	11.7016	12.0158	10.4821	10.7815	13.2102	9.95155
PITG_25150	1.46911	1.32702	2.89331	2.04418	0.848205	0.941715	1.9295	1.89482	2.19455	1.81743	2.32975	1.5053	1.54805	2.06384	2.13261	1.49751	1.58836
PITG_25149	0.918196	1.25529	1.06088	1.11097	1.06026	1.07161	1.27265	1.39855	2.19455	1.86286	0.998464	1.16448	1.25319	1.30348	1.14529	1.06965	0.810387
PITG_25148	0.0918196	0.0717308	0.578662	1.42204	2.27955	2.24063	0.862116	0.496261	0.0457199	0.0454356	0	0.028402	0.0737168	0	0.0394928	0.160447	0.129662
PITG_25147	15.6552	20.6585	125.28	138.16	130.942	136.679	153.046	148.698	31.6839	34.3948	97.1283	111.165	105.157	56.9185	56.1983	89.7971	104.378
PITG_25146	0.367278	0.251058	0.0482218	0.0888774	0.0530128	0.162365	0.574744	0.766949	0.13716	0.272614	0.0554702	0.14201	0.110575	0.0543116	0.552899	0.160447	0.0648309
PITG_25145	0.0459098	0	0	0	0	0	0	0	0	0	0	0	0	0	0	0	0
PITG_25144	11.7529	11.8356	15.0934	13.1983	16.646	17.0158	12.9728	13.2186	14.6304	15.3572	17.5286	15.8483	18.2449	15.2616	16.7055	16.1517	15.9808
PITG_25143	0.550917	4.05279	1.1091	1.3776	0.106026	0.129892	1.19054	0.857178	1.46304	1.2722	0.776583	0.710049	1.10575	4.77942	5.4895	1.60447	2.56082
PITG_25142	5.73872	4.48317	9.64436	10.9319	4.18801	3.44213	8.16957	8.03041	4.06907	4.22551	7.15566	7.38451	7.44539	6.78895	5.76595	4.22512	4.79749
PITG_25141	11.6611	11.6562	14.5148	17.9088	6.94468	6.81931	17.4476	16.5571	8.73249	8.22385	10.7058	12.2981	12.6056	12.383	11.7689	6.79227	10.6647
PITG_25140	0.183639	0.537981	0.0964436	0.0888774	0.212051	0.259783	0.0821063	0.0902293	0.228599	0.0454356	0.166411	0.369226	0.258009	0.162935	0.236957	0.320895	0.35657
PITG_25139	0.642737	0.789038	0.144665	0.399948	0.848205	0.454621	1.88844	2.03016	0.320039	0.454356	0.554702	0.397628	0.294867	0.434493	0.434421	0.21393	0.259324
PITG_25138	0.459098	0.358654	1.5431	3.02183	0.795193	0.389675	1.60107	1.57901	0.365759	0.817841	2.82898	1.98814	2.76438	0.760362	0.947828	0.320895	1.13454
PITG_25136	2.06594	2.6899	5.44907	5.5104	3.55186	3.73439	5.41901	5.32353	4.57199	4.67987	5.43608	5.45318	4.57044	5.59409	5.09457	3.58333	4.05193
PITG_25135	0.596827	0.824904	0	0.0888774	0	0	1.80634	2.75199	0	0	0.166411	0.170412	0.184292	1.9009	1.54022	1.33706	1.52353
PITG_25134	0.275459	0.753173	0.0482218	0.355509	0.0530128	0	0.862116	0.902293	0.274319	0.136307	0.0554702	0.198814	0.22115	0.70605	0.473914	0.21393	0.259324
PITG_25133	5.18781	4.94942	3.03797	3.73285	0.901218	0.876769	5.1727	4.42124	3.20039	4.08921	1.71958	1.4485	1.36376	4.67079	4.26522	1.44403	1.84768
PITG_25132	417.55	404.992	330.271	292.851	322.689	309.337	157.028	161.24	123.489	131.627	267.366	271.949	270.577	134.475	130.484	240.778	297.38
PITG_25131	0.0459098	0.143462	22.8089	23.1526	0.689167	1.52623	0	0	0	0	3.43915	2.66979	4.27557	0	0.0394928	0.802237	0.71314
PITG_25130	0	0	3.80952	2.57744	0	0.0324729	1.3137	1.26321	1.92023	1.59025	0.221881	0.397628	0.22115	1.4121	1.26377	0	0
PITG_25129	6.70283	18.4348	7.13683	6.44361	10.9737	12.0799	5.82955	4.9175	5.7607	6.17925	12.2589	15.6779	13.1953	12.9262	13.941	21.7674	10.0488
PITG_25128	29.8414	30.0552	58.686	64.5694	48.3477	43.7086	47.0879	45.6109	31.4553	33.9404	48.4255	54.4466	52.3758	44.8614	43.7185	47.7598	52.2213
PITG_25127	0	0.0358654	0	0	0	0	0	0	0	0.0454356	0	0.056804	0	0.217246	0.236957	0	0.0324155
PITG_25126	0	0	0	0	0	0	0	0	0	0	0.0554702	0	0	0.0543116	0	0	0
PITG_25125	0.137729	0.0358654	0.626884	0.66658	0.0530128	0	0.123159	0.180459	0	0	0.0554702	0.312422	0.110575	0.0543116	0.434421	0.106965	0.226908
PITG_25124	0	0	0.0482218	0.177755	0	0	0.123159	0.180459	0	0	0.0554702	0.113608	0.0737168	0.0543116	0.0394928	0	0.226908
PITG_25122	63.126	0.0358654	0.241109	0.0888774	0.530128	0.0974188	0.123159	0.0451147	0	0	0.610172	0.710049	0.92146	0.0543116	0.0394928	0.85572	1.32903
PITG_25121	0	0	0.53044	0.399948	0	0	3.44846	3.87986	1.96595	1.22676	1.83052	1.78932	1.91664	25.0919	26.0653	5.08083	5.15406
PITG_25119	0.459098	0.358654	73.1043	72.7906	0.0530128	0.292256	23.4413	24.5424	0.182879	0.408921	12.4253	11.3324	13.2322	11.5141	12.4402	3.74377	5.34855
PITG_25118	13.6811	9.89884	18.5172	18.1754	12.8821	14.2556	16.3391	15.1585	8.50389	8.72364	9.04164	10.0827	9.39889	8.58123	9.12284	11.3918	8.88184
PITG_25117	0	0	9.25859	9.55432	0	0	0.0821063	0	0	0	2.66257	1.4485	2.24836	0	0	0	0
PITG_25116	0	0	3.32731	3.02183	0	0.0324729	0	0.0451147	0	0	0.610172	0.42603	0.368584	0.108623	0	0.0534825	0
PITG_25115	0	0	0	0	0	0	0	0	0	0	0	0	0	0	0	0	0
PITG_25114	0	0.0717308	0	0.0444387	1.80244	2.43547	1.27265	1.2181	0	0	0.832053	0.852059	1.17947	0.162935	0.236957	0.695272	0.680725
PITG_25113	1.05593	0.860769	0.675105	0.66658	0	0.194838	0	0	0	0	0.166411	0.028402	0.0737168	0	0	0	0
PITG_25112	0	0	2.84509	3.37734	7.89891	8.41049	4.59795	4.24078	4.98346	5.17966	3.99386	3.83427	4.09128	4.29061	4.18624	3.31591	4.21401
PITG_25111	7.9883	9.10981	9.69259	8.66554	10.0194	10.3913	10.2633	10.4215	12.07	10.95	9.70729	8.80461	9.84119	10.1563	9.79422	6.89924	8.55768
PITG_25110	22.4958	23.6712	21.9409	20.7973	31.3306	30.5895	28.5319	27.1139	35.2957	38.8929	26.7366	25.789	26.5749	28.6765	28.5928	17.7562	27.0345
PITG_25108	7.43739	7.81865	8.34237	7.59902	10.1255	11.0408	10.5096	10.6471	0.0457199	0.0454356	11.4823	11.4744	12.6056	5.37685	4.54167	10.5895	10.3405
PITG_25104	0	0	0.0964436	0.0444387	0	0	0	0.225573	0	0	0	0	0	0	0	0	0
PITG_25103	27.4081	25.2134	0.771549	0.799896	25.6582	25.0042	25.6172	25.2642	36.9416	38.5749	19.2482	16.5016	17.6552	27.7532	28.1979	20.8047	19.1251
PITG_25102	0.183639	0.322788	1.1091	0.622142	0.424103	0.422148	0.410531	0.315803	0.594358	0.318049	0.499232	0.482834	0.884601	0.543116	0.947828	0.21393	0.194493
PITG_25101	159.399	88.0854	19.3852	16.3979	2.12051	1.85096	51.8912	54.2729	0.182879	0.499792	5.71343	6.16323	5.01274	30.0343	30.2515	16.3122	20.6811
PITG_25100	770.229	270.21	1051.77	1063.11	853.878	825.235	385.982	396.287	831.461	844.24	425.179	508.708	468.912	254.667	249.437	154.778	366.489
PITG_25099	15.8848	14.6331	15.1417	13.5538	15.5858	16.4313	13.6296	15.2488	20.6654	21.0821	14.6441	15.2235	15.7385	13.415	12.2428	16.847	14.2952
PITG_25098	0	0.0717308	19.7709	17.5533	0.0530128	0	0.123159	0.0451147	0	0	3.10633	2.44257	3.46469	0.108623	0.0394928	0	0.0648309
PITG_25097	16.803	15.0276	21.9891	22.9304	29.1571	27.7644	24.6319	26.753	23.0885	23.8537	22.2436	20.705	22.8522	28.2963	24.4461	28.6131	31.7996
PITG_25096	3.71869	2.58231	20.88	21.775	10.2845	12.3072	6.24008	5.68445	31.5924	32.123	12.148	12.6389	12.0527	15.3702	15.7181	2.29975	4.24643
PITG_25095	0	0	0.0482218	0.133316	0	0.259783	0.615797	0.360917	0.182879	0.136307	0	0.113608	0	0.0543116	0	0	0
PITG_25092	1.56093	1.54221	5.54551	5.99922	5.88442	6.36469	5.8706	6.13559	1.50876	1.49938	0.942994	0.454432	0.552876	2.11815	1.81667	1.39054	1.4587
PITG_25090	0	0	0.385775	1.99974	1.43135	1.36386	13.9581	14.4818	0.0457199	0.0454356	0.443762	0.255618	0.184292	1.52072	1.30326	0.320895	0.842802
PITG_25089	0.137729	0.0717308	0.771549	1.19984	0.318077	0.324729	0.65685	0.766949	0.274319	0.545228	0.443762	0.42603	0.258009	0.597427	0.671378	0.374377	0.226908
PITG_25088	43.8898	48.7052	45.9554	28.2186	53.1719	49.8784	22.374	25.8958	41.0107	42.1188	62.5149	44.3923	46.589	28.1334	31.0808	57.2262	41.9456
PITG_25087	7.34557	5.41567	9.21037	9.06549	12.9351	12.7294	10.3864	10.3313	10.2412	11.5861	6.60096	7.89575	8.25628	6.46308	6.31885	4.92039	7.68247
PITG_25086	1.14774	1.32702	2.16998	1.91086	2.54462	2.14321	2.34003	1.39855	2.24027	2.90788	1.44223	1.70412	1.69549	1.79228	1.46123	1.55099	1.62077
PITG_25085	7.57512	7.60346	11.9108	11.1985	10.9206	10.9758	10.6328	11.7749	8.68677	8.95082	11.2605	10.8496	11.6473	11.8942	12.3218	8.50371	11.2482
PITG_25084	19.8789	23.0973	24.6896	22.7526	11.8219	11.0408	17.2013	17.6849	19.8424	20.2643	13.091	16.4731	16.3283	15.2072	15.5997	14.6542	20.0003
PITG_25082	7.11602	4.91356	1.1091	1.73311	0	0	0.615797	0.406032	1.78307	1.72655	0.887523	0.681648	1.03203	0.760362	1.30326	0.106965	0.129662
PITG_25081	3.67278	3.15615	7.57083	8.93218	6.94468	7.37135	10.4686	9.97034	7.31518	6.81535	8.87523	10.4803	9.95177	10.7537	11.2555	12.5684	14.3925
PITG_25079	7.25375	19.5108	7.61905	5.2882	8.27	7.66361	4.80322	4.33101	0.0457199	0.363485	9.59635	12.5537	11.2787	5.32253	5.01559	7.64799	8.23353
PITG_25077	0	0	3.13442	4.31055	0.74218	0.616986	0.0410531	0	0	0	0.942994	1.07928	1.14261	0	0	0.534825	0.291739
PITG_25076	0	0	6.12417	16.309	0.795193	0.487094	0	0	0.0914397	0.0454356	4.54856	2.75499	3.61212	0	0.0789856	0.42786	0.35657
PITG_25075	10.6052	7.38827	22.5196	18.0421	22.3714	21.3997	9.97591	9.56431	50.1547	47.6165	18.1388	20.1086	19.1295	35.8999	33.7269	8.93157	13.7442
PITG_25072	0	0.537981	18.7583	20.0863	0.901218	0.974188	1.60107	1.8497	0.274319	0.318049	20.524	28.9416	25.8009	6.51739	6.5953	17.4888	12.8365
PITG_25071	0	2.94096	8.92104	10.2653	1.59039	1.42881	4.43374	5.45887	0.182879	0.318049	46.1512	59.4737	52.1915	15.2616	14.2964	40.0049	33.3555
PITG_25069	4.63689	4.5549	10.223	9.73207	4.77116	5.35803	11.1254	11.7749	12.893	11.1772	4.54856	6.24844	6.67137	7.65793	6.67429	3.69029	3.20913
PITG_25068	0	0	0.0482218	0	0.0530128	0.0649459	0.164213	0.135344	0.0457199	0	0	0.0852059	0	0.217246	0.0789856	0.106965	0.0648309
PITG_25067	0	0	0	0.0888774	0	0	0	0	0.0457199	0	0	0	0.0368584	0	0	0	0
PITG_25066	0.367278	0.107596	14.2737	17.5088	0	0	0.65685	0.67672	0.0914397	0.0908713	2.82898	2.18695	3.16982	0.380181	0.315943	0.0534825	0.226908
PITG_25063	0	0	2.6522	2.35525	0	0	0	0	0	0	0.665643	0.766853	1.03203	0	0	0	0
PITG_25062	0.229549	0.179327	0	0	0	0	0.0821063	0	0.0457199	0	0	0	0	0	0.0394928	0.0534825	0.0324155
PITG_25061	0.183639	0.143462	0	0	0	0	0	0	0.0457199	0	0.0554702	0	0	0	0.0394928	0	0.0324155
PITG_25060	0.137729	0.322788	0	0	0	0	0.0410531	0	0	0	0	0	0	0.108623	0	0	0.0324155
PITG_25059	0.0918196	0.0358654	0	0	0	0	0	0.0451147	0	0	0	0	0	0	0	0	0
PITG_25058	0.550917	0.46625	0.337553	0.266632	0.74218	0.941715	0.903169	0.58649	1.32588	1.09046	0.554702	0.42603	0.626593	0.325869	0.434421	0.320895	0.35657
PITG_25057	2.8005	2.47471	0	0	3.02173	2.20816	0	0	0.457199	0.499792	1.1094	2.21535	1.91664	0.434493	0.315943	1.60447	1.94493
PITG_25056	0.137729	0.215192	0.578662	1.77755	1.43135	1.2015	6.36324	7.48903	0.594358	0.636099	0.443762	0.454432	0.405442	0.923297	0.750363	0.42786	0.875218
PITG_25055	0.826376	0.681442	0.626884	2.35525	4.02898	3.9617	9.27801	8.52667	1.64591	1.31763	0.610172	0.42603	0.22115	0.651739	1.14529	1.12313	1.16696
PITG_25054	0	0	0.0482218	0.0444387	0	0	0	0.0451147	0.274319	0.181743	0	0	0	0.0543116	0.118478	0	0
PITG_25053	9.64106	12.2301	6.94394	8.22116	10.7616	10.7161	7.75904	7.44392	7.3609	7.17883	9.42994	11.304	8.99345	9.66746	7.7011	10.3221	11.5399
PITG_25052	0	0	53.7673	58.9701	0	0.0649459	12.7265	14.2562	0.320039	0.136307	5.49155	5.56679	6.89252	6.13721	6.23986	3.79726	7.00174
PITG_25050	0.0459098	0.430385	1.39843	1.86642	0.477116	0.649459	1.14949	1.39855	0	0	1.71958	0.738451	0.995177	0.434493	0.27645	0.909202	0.810387
PITG_25043	0	0	0	0	0	0	0	0	0	0	0	0	0	0	0	0	0
PITG_25041	7.43739	9.325	15.8168	17.0645	10.1785	9.87177	19.7466	19.8956	7.63522	7.9058	18.4161	17.1548	18.2449	16.3478	17.2189	17.3283	17.9582
PITG_25040	7.39148	9.14567	15.1899	16.7978	9.9134	9.70941	19.1308	19.4895	7.49806	7.72406	18.2497	16.7004	17.8026	15.9676	16.8634	16.633	17.5692
PITG_25039	7.0242	7.71106	0.0482218	0.488826	0.0530128	0.0649459	2.66845	2.57154	12.573	11.5861	0.166411	0.028402	0.147434	7.92949	7.97755	0.909202	1.52353
PITG_25037	0	0	0	0	11.7158	11.3655	4.96743	5.36864	0.0914397	0	7.15566	6.90168	6.00792	2.44402	1.89566	7.91541	9.46532
PITG_25036	0	0	0	0.0888774	0	0	0	0	0.0457199	0.0454356	0.0554702	0	0	0	0	0	0
PITG_25035	0	0	0	0	0	0	5.54217	6.00025	0	0.0454356	0	0	0	2.11815	2.01413	0	0.0324155
PITG_25034	23.3681	25.4286	2.70042	2.79964	2.96872	2.2731	19.2129	18.8579	8.91537	8.31472	1.88599	2.78339	1.95349	10.5364	10.742	3.63681	4.44092
PITG_25033	0	0	0.192887	0.222193	0	0	0	0	0	0	0.0554702	0.0852059	0.0737168	0	0	0	0
PITG_25032	0.0459098	0.0358654	0	0	0	0.0324729	0	0	0	0.0908713	0	0	0	0	0	0	0
PITG_25031	28.7854	26.7914	40.5545	45.4608	43.0994	40.8185	34.731	35.3248	11.2014	11.3589	36.0002	40.842	39.8439	19.1177	19.2725	27.383	43.0477
PITG_25030	63.9064	66.6379	84.5811	85.9	97.5436	95.1132	69.0514	68.3036	34.0156	35.2581	88.3086	90.2899	91.2614	50.9443	53.0388	68.1367	88.2997
PITG_25029	73.8688	72.6633	85.3044	88.033	89.2206	87.9367	74.7578	74.3941	21.214	22.6724	80.3763	88.1881	86.1381	44.1553	46.3646	59.0446	77.3433
PITG_25028	54.3572	60.8635	113.659	110.608	121.77	114.11	85.6368	84.996	28.7578	27.0796	105.061	106.195	109.175	58.6565	58.0544	78.8332	106.614
PITG_25027	0.459098	0.609711	1.49488	2.53301	1.48436	2.07827	4.31058	4.10543	3.47471	3.63485	0.499232	0.937265	1.06889	1.30348	0.829349	0.695272	1.49111
PITG_25026	29.9791	26.2893	30.4762	25.5967	29.7932	31.0766	23.5645	23.5498	21.0311	19.8099	20.9123	19.9382	20.6038	18.7918	19.5884	21.286	19.7086
PITG_25025	0	0	0.192887	0.311071	0.0530128	0	0.0410531	0	0.0457199	0.0454356	0.11094	0	0	0	0	0	0.129662
PITG_25024	25.3422	18.2913	25.4611	26.441	17.0701	14.2556	15.5181	16.0157	0.182879	0.0454356	11.7042	10.2247	10.6521	8.96141	8.60943	6.04352	16.2402
PITG_25023	6.24373	5.02115	24.0627	22.1749	16.381	17.4704	19.8697	19.8053	15.0876	13.4944	21.7443	21.9263	21.0093	16.6737	15.0468	19.842	19.0927
PITG_25022	0	0.0717308	0	0	0	0	2.17582	1.48878	0	0	0.0554702	0	0	0.325869	0.671378	0	0
PITG_25021	9.13605	9.75538	8.05304	7.33238	7.15673	7.11157	7.55378	7.35369	4.70914	5.31597	16.2528	13.775	13.3796	14.7727	15.2837	14.2798	14.4249
PITG_25020	5.73872	8.67942	12.5377	12.354	9.96641	10.9434	22.9077	21.7904	34.8842	34.2585	21.7998	25.3914	24.5845	54.6917	50.4323	26.4738	29.9195
PITG_25019	0	0.0358654	24.2074	19.7308	0	0	0	0	0	0	6.26813	5.11236	6.00792	0.0543116	0.0789856	0	0.0324155
PITG_25018	146.131	137.257	184.882	172.289	181.622	179.445	118.233	114.817	217.809	211.685	114.823	126.559	120.932	107.374	109.474	88.1391	106.128
PITG_25016	0	0	22.5678	17.5088	0.0530128	0.0324729	7.06114	7.62438	0.0457199	0	1.55317	2.07334	1.65863	3.69319	4.26522	2.03233	3.59812
PITG_25014	0	0	0	0	0	0	0	0	0	0	0	0	0	0	0	0	0
PITG_25013	2.70868	3.98106	3.0862	2.71076	2.33256	2.33805	4.10531	4.0152	3.74903	4.31639	5.15873	5.25437	6.41336	8.41829	9.24132	3.63681	5.67271
PITG_25012	0.688647	1.11183	1.01266	2.88851	0.636154	0.876769	7.30746	8.3011	3.70331	3.22593	0.221881	0.312422	0.184292	1.62935	1.81667	0.64179	0.486232
PITG_25011	0.137729	0.107596	0.0964436	0.266632	0.583141	0.357202	1.47791	1.39855	0.411479	0.363485	0.11094	0.255618	0.147434	0.380181	0.197464	0.106965	0.0324155
PITG_25010	0	0.251058	0.144665	0.0444387	0	0.0649459	0	0.0902293	0.13716	0.0454356	0.277351	0.198814	0.110575	0.923297	0.552899	0.160447	0.324155
PITG_25009	0.413188	0.860769	4.67752	5.95478	0	0	0.164213	0.135344	0.731518	0.681535	3.10633	2.44257	3.46469	0.434493	0.473914	0.481342	1.19937
PITG_25007	0	0.0358654	37.0826	18.5309	0	0	0.574744	0.406032	0.0914397	0.0908713	12.4808	4.00468	6.26593	0.271558	0.236957	0.374377	0.291739
PITG_25006	0.0459098	0.179327	216.034	203.574	0.212051	0.194838	44.5016	40.6483	1.92023	2.40809	30.1203	24.9653	28.7495	28.242	27.566	6.68531	11.1833
PITG_25005	0	0	33.0319	31.0182	18.6075	20.0683	23.975	22.4671	9.05253	7.76949	22.7428	19.5974	20.0141	16.9452	16.35	20.8582	24.8303
PITG_25004	0	0	0.0964436	0.222193	0.106026	0.0649459	0	0	0.640078	0.545228	0.443762	0.482834	0.405442	0.217246	0.473914	0.320895	0.777971
PITG_25003	0.0459098	0	0	0	0	0	0	0	0	0.0454356	0.0554702	0.056804	0	0	0	0	0
PITG_25002	0	0	0	0	0	0	0	0	0	0	0	0	0	0.0543116	0	0	0.0324155
PITG_25001	0	0	0	0.0444387	0	0	0	0	0	0	0	0	0	0	0.0394928	0	0
PITG_25000	0	0	5.3044	5.73259	2.86269	3.6045	4.51585	4.28589	7.54378	7.22427	2.88445	3.77746	4.165	5.59409	4.50218	3.47636	3.37121
PITG_23349	4.49916	120.185	7.9566	8.22116	7.26276	5.45545	9.64749	8.07552	2.60603	2.18091	133.905	121.248	124.766	226.208	230.085	186.333	159.808
PITG_23348	0	0.107596	4.82218	4.17724	0	0.0324729	6.65061	7.57926	1.69163	1.63568	0.998464	0.681648	0.810885	3.63888	4.14675	0.374377	1.10213
PITG_23344	0	0	1.83243	2.88851	2.43859	3.34471	5.8706	5.68445	0	0	0.332821	0.340824	0.626593	0.868985	0.868842	0.534825	1.00488
PITG_23342	0	0	0	0	0	0	0	0	0	0	0	0	0	0	0	0	0
PITG_23341	0.596827	0.358654	2.07354	4.26611	0.689167	0.616986	0.821063	0.631605	1.3716	1.2722	1.44223	1.53371	1.7692	1.14054	1.34276	1.06965	1.00488
PITG_23339	12.8547	9.82711	16.5401	14.2204	8.64109	7.37135	9.68854	9.47408	7.95525	8.45103	9.92917	11.7868	10.4678	8.52692	9.00436	10.1617	8.75218
PITG_23338	0	0	0.0964436	0.0888774	0.106026	0.0324729	0.0410531	0	0	0	0	0.056804	0.0368584	0.0543116	0	0.106965	0.0324155
PITG_23337	33.9273	35.5067	55.8891	51.0156	34.2463	36.045	25.2066	25.8958	9.96693	8.72364	58.6875	59.9566	54.2187	25.5264	26.8156	59.0446	58.5423
PITG_23336	0	0	0.0964436	0.0444387	0	0	0	0	0	0.0908713	0	0	0	0.108623	0.0789856	0.0534825	0
PITG_23333	0	0	0	0	0	0	0	0	0	0	0	0	0	0	0	0	0
PITG_23325	0	0	0	0	0	0	0	0	0	0	0	0	0	0.0543116	0	0	0
PITG_23322	0	0	0	0	0	0	0	0	0	0	0	0	0	0	0	0	0
PITG_23321	1.83639	1.00423	1.35021	1.33316	1.16628	1.23397	0.164213	0.315803	2.42315	2.22635	1.05393	1.33489	0.884601	1.73797	1.30326	1.01617	1.36145
PITG_23320	0.229549	0.394519	0.433996	1.99974	1.96147	2.43547	12.1928	12.181	0.0914397	0.272614	0.998464	0.908863	0.479159	1.79228	1.6587	0.85572	1.39387
PITG_23319	0.0459098	0.0358654	0	0	0	0	0.0410531	0	0.0457199	0.0908713	0	0	0	0	0.0394928	0	0.0648309
PITG_23316	19.328	24.5678	7.18505	17.9088	4.87718	4.90341	70.4882	69.1156	0.0457199	0.0454356	7.10019	5.14076	5.56562	7.33206	6.79276	6.31093	7.94179
PITG_23315	0	0	0	0	0	0	0	0	0	0	0	0	0	0	0	0	0
PITG_23313	0	0.0358654	0	0	0	0	0	0	0	0	0	0	0	0	0	0	0
PITG_23307	0.505008	0.286923	0	0.0888774	1.11327	0.714404	0.369478	0.496261	0.182879	0.0908713	0.332821	0.170412	0.184292	0.0543116	0.118478	0.160447	0.226908
PITG_23305	0.0918196	0.0358654	16.3954	17.2422	0	0.0324729	0.0410531	0.0451147	0	0.0454356	3.05086	2.24376	2.54323	0.108623	0.118478	0	0.0324155
PITG_23304	50.0876	46.087	36.0217	30.7516	1.11327	0.876769	0.0821063	0.0902293	29.9922	31.9867	8.43147	7.35611	7.48225	20.2039	19.5884	0.481342	0.129662
PITG_23301	0	0	0	0	0	0	0	0	0	0	0	0	0	0	0	0	0
PITG_23296	2.24958	2.33125	2.60398	2.44413	3.76391	2.20816	1.23159	0.451147	1.78307	2.31722	2.38522	2.58458	2.72752	2.06384	2.13261	3.15547	1.58836
PITG_23295	1.05593	0.394519	0.433996	0.355509	0.265064	0.22731	0.492638	0.315803	0.594358	0.545228	0.443762	0.42603	0.847743	0.70605	0.197464	0.374377	0.486232
PITG_23294	2.38731	3.73	4.00241	3.99948	3.39282	3.40966	3.73584	4.37612	5.66926	4.99792	5.87984	4.2603	4.12814	6.68032	7.22718	6.097	3.76019
PITG_23293	0.0459098	0.286923	0	0.0444387	0.159039	0.129892	0.205266	0.0451147	0.182879	0.181743	0.998464	0.653246	0.626593	1.4121	0.908335	0.909202	0.875218
PITG_23292	0.0459098	1.43462	0.289331	0.444387	0.583141	0.292256	0.492638	0.315803	0.182879	0.227178	2.71804	2.10175	2.28522	4.2363	4.10725	3.47636	2.56082
PITG_23291	0.918196	7.92625	2.45931	2.35525	3.02173	2.92256	5.00848	4.28589	4.25195	4.08921	14.977	16.1891	16.2914	25.7437	25.6308	23.2114	15.0408
PITG_23290	0.229549	2.08019	0.53044	0.444387	0.583141	0.519567	1.14949	1.03764	1.64591	1.13589	7.43301	8.12297	7.11367	11.4054	9.67574	10.536	6.83966
PITG_23289	23.6435	20.0487	16.6847	17.731	11.5568	9.77435	13.0549	13.8953	13.3045	12.5857	15.6981	15.2235	15.8491	15.3702	14.5334	14.9216	12.4151
PITG_23288	2.61686	2.7975	1.5431	1.82199	3.76391	4.02664	2.75056	3.02268	3.24611	3.08962	3.10633	3.18102	3.2804	3.25869	3.51486	4.49253	2.56082
PITG_23287	24.424	23.9581	27.5347	30.085	36.3668	37.3763	31.6109	35.0541	24.643	24.6261	31.618	32.0942	32.6934	30.9033	31.0019	40.8071	29.3036
PITG_23286	0.780466	1.29115	6.8475	6.93243	9.01218	8.05329	5.04954	4.37612	0.868677	0.227178	7.48848	7.27091	7.99827	2.38971	2.09312	8.82461	7.81213
PITG_23285	8.40149	8.3925	2.36287	1.42204	2.65064	1.42881	2.0116	2.39108	0.0457199	0.0454356	3.93839	3.49344	3.53841	2.60696	2.09312	3.74377	3.72778
PITG_23284	0.183639	1.11183	3.32731	4.22168	4.40007	4.80599	2.13476	2.43619	0.960117	1.13589	5.04779	3.69226	5.12332	1.30348	1.14529	5.93655	3.79261
PITG_23283	23.0008	17.7534	15.0452	13.776	16.1159	13.801	11.2896	11.5945	12.5272	10.8591	15.8645	17.2116	17.5815	11.9485	13.1906	20.0559	14.4897
PITG_23282	46.2312	44.0786	36.0699	38.4395	38.6994	37.0841	32.2267	31.8961	35.3414	36.6666	44.3207	43.8243	43.7878	45.2958	45.5352	63.9116	42.4643
PITG_23281	18.4557	18.3272	12.6823	12.665	15.8508	17.6003	12.7675	13.0832	18.6537	19.5828	17.9169	17.3252	18.2818	19.3892	18.3247	22.8905	15.8512
PITG_23280	0.137729	5.16461	0.964436	0.933212	0.318077	0.162365	0.862116	0.496261	0.457199	0.272614	6.04625	4.91354	5.23389	15.5874	15.5997	17.8097	8.71976
PITG_23279	0	4.19625	0	0.0444387	0.106026	0	0.123159	0.135344	0	0.0454356	3.66103	3.49344	4.05442	6.68032	6.08189	6.79227	4.4085
PITG_23278	0.0459098	0	3.61664	4.75494	0	0	6.89693	6.13559	6.12646	5.95207	1.77505	1.3633	2.46951	17.1625	16.745	3.42288	4.4085
PITG_23277	0.367278	1.0401	0.916215	1.06653	0.477116	0.681931	2.13476	1.80459	0.914397	0.590663	0.887523	1.16448	1.73234	2.44402	2.25109	1.17661	1.32903
PITG_23276	0.137729	3.01269	1.30199	1.82199	2.70365	1.94838	3.73584	4.24078	4.70914	4.77074	5.26967	5.42478	6.15535	9.55884	10.7026	8.07585	6.64517
PITG_23275	11.6152	17.3588	22.8571	19.4197	0	0.162365	12.398	11.7298	0.0457199	0	8.81976	7.10049	8.91973	6.68032	7.30617	2.78109	1.52353
PITG_23274	15.5634	16.0318	13.9843	12.3984	15.7978	15.7169	13.6296	13.0381	15.0876	16.9475	17.5841	17.9501	18.208	16.728	16.9424	25.939	17.7313
PITG_23273	13.0843	15.9242	88.487	89.9439	83.2832	88.0016	79.3968	79.7627	7.86381	8.67821	88.5305	86.8533	87.0964	37.9095	36.3334	137.022	95.7553
PITG_23272	0.275459	1.00423	0.385775	0.311071	0	0.129892	0	0.0451147	0.274319	0.0454356	0.443762	0.624844	0.847743	0.70605	1.26377	1.87189	1.62077
PITG_23271	30.025	33.5341	4.53285	3.82173	26.7185	28.9334	29.8867	29.0087	25.1459	24.1718	22.4654	20.1654	19.5349	28.5136	30.8834	37.2238	25.122
PITG_23270	0.0459098	0.0358654	0.0964436	0.0444387	0.0530128	0.129892	0	0	0	0.0908713	0.0554702	0.170412	0.0737168	0.0543116	0.0394928	0.160447	0.162077
PITG_23269	0.688647	13.9875	1.44665	1.19984	2.59763	2.11074	4.96743	3.78963	3.88619	3.27137	38.4409	33.6279	39.5859	56.7013	56.8302	63.3767	31.8644
PITG_23268	0.321369	1.47048	0.144665	0.222193	0.424103	0.422148	0.533691	0.451147	0.228599	0.136307	3.1618	2.01654	2.98553	3.36732	3.2779	3.20895	2.26908
PITG_23267	0.229549	2.15192	0.144665	0.355509	0.212051	0.259783	1.43686	0.947408	0.411479	0.681535	3.55009	3.86267	4.01756	6.40877	5.4895	4.65298	3.66295
PITG_23266	0.183639	3.29961	0.337553	0.311071	0.795193	0.487094	1.23159	1.08275	0.822957	0.681535	5.93531	6.33364	4.71787	9.77608	11.058	8.45023	5.8672
PITG_23265	0.275459	2.00846	0.0964436	0.0444387	1.16628	0.876769	1.47791	0.992522	1.50876	1.63568	4.43762	4.94194	3.79641	6.73463	6.27936	6.95272	3.9871
PITG_23264	0.275459	3.40721	0.482218	0.577703	0.636154	0.55204	0.862116	0.58649	0.868677	1.04502	4.04933	3.57865	4.45987	5.70271	5.13407	5.88307	3.20913
PITG_23263	0.0459098	1.39875	0.192887	0.311071	0.424103	0.422148	0.574744	0.496261	0.457199	0.272614	1.55317	1.70412	2.50637	4.01906	3.2779	3.10198	2.56082
PITG_23262	0.505008	10.7237	0.819771	1.24428	2.33256	2.30558	3.77689	3.51894	2.83463	3.54398	25.5718	25.2494	24.6583	38.181	35.2276	40.7002	20.3893
PITG_23261	0.0918196	0.896634	0.0964436	0.0888774	0.212051	0.129892	0.697903	0.541376	0.0914397	0.136307	1.94146	1.76092	1.7692	4.18199	3.47537	2.1393	1.6856
PITG_23260	0.413188	4.23211	0.192887	0.488826	0.689167	0.974188	1.60107	1.71436	0.777237	0.545228	7.10019	6.53246	7.15053	10.9709	11.2949	12.3545	6.09411
PITG_23259	2.38731	2.11606	5.11151	4.62162	5.3543	5.09825	4.80322	5.18818	6.2179	6.04294	3.43915	4.88514	5.08646	5.97427	7.85907	4.33208	5.28372
PITG_23258	1.60684	1.82913	5.20796	3.86617	4.93019	4.74105	4.02321	4.42124	5.3035	5.95207	5.54702	4.77153	5.16017	6.13721	5.37102	4.81342	4.89474
PITG_23257	1.56093	2.58231	6.65461	5.82147	6.52058	6.13738	4.92638	5.72956	7.77237	8.13298	7.87677	7.72534	7.33482	9.72177	8.64893	6.25745	7.39073
PITG_23256	1.60684	2.36712	5.64195	6.17698	4.61212	4.90341	5.00848	4.87238	7.86381	8.08754	9.09711	9.11704	7.96141	10.0476	9.47828	8.45023	8.23353
PITG_23255	1.69866	1.61394	4.1953	5.02157	5.14225	4.64363	5.29585	5.81979	6.53794	7.40601	6.60096	6.13483	7.03995	6.62601	7.06921	6.04352	4.73266
PITG_23254	1.4232	2.33125	7.18505	6.0881	7.68686	7.76103	5.8706	4.9175	8.45817	8.5419	8.54241	7.98096	9.14088	7.71224	6.95074	8.5572	6.19136
PITG_23253	1.28547	1.54221	8.96926	7.91009	8.58808	8.86511	8.29273	7.21834	11.2014	10.95	8.376	9.65667	9.10402	11.9485	10.6236	7.80844	7.90938
PITG_23252	1.37729	1.93673	7.04039	6.62136	8.21699	7.27394	6.11692	6.31605	8.18385	9.45061	7.59942	8.43539	7.96141	9.17866	9.00436	6.89924	7.48797
PITG_23251	1.10183	1.36288	4.33996	4.08836	3.81692	3.83181	3.53057	2.79711	5.12062	4.90705	5.32514	5.33957	5.08646	4.67079	5.4895	3.9577	5.73754
PITG_23250	0.872286	1.50635	7.18505	5.46596	6.2025	5.09825	5.33691	4.19566	6.94942	7.2697	6.49001	7.69694	7.51911	7.495	7.62211	6.15048	6.32102
PITG_23249	2.93823	3.8376	13.7914	12.9317	12.9881	13.7036	9.60643	10.1508	14.356	14.6757	14.4777	15.0815	14.6328	13.3063	13.704	13.9054	13.3552
PITG_23248	0.826376	0.9325	3.80952	2.97739	4.45308	4.35137	3.90005	3.74452	4.70914	5.2251	3.99386	4.65792	3.94385	4.72511	4.81812	3.0485	3.50087
PITG_23247	1.19365	1.9726	7.57083	7.02131	7.47481	8.54038	6.81482	5.36864	9.50973	8.08754	8.04318	8.20817	7.96141	7.44068	8.60943	7.96889	7.22865
PITG_23246	0.275459	0.286923	4.05063	3.51066	2.59763	2.63031	2.42214	2.43619	0.731518	0.954148	3.60556	3.29463	4.64416	2.76989	1.57971	2.51368	3.11189
PITG_23245	3.3055	7.20894	5.35262	5.82147	8.80013	9.54704	3.44846	3.74452	9.05253	7.99667	11.6487	11.0484	11.3892	9.77608	10.8605	19.3072	11.7992
PITG_23244	4.49916	6.6351	4.29174	3.77729	5.51333	6.16986	2.34003	2.34596	5.80642	6.04294	6.15719	6.44725	6.11849	4.45355	5.09457	9.78729	6.96933
PITG_23243	0.137729	94.1108	0.241109	0.711019	0.0530128	0.194838	0.615797	0.541376	0.182879	0.136307	147.939	102.332	152.815	379.421	379.447	234.681	222.5
PITG_23242	0.872286	1.00423	2.31465	1.86642	0.954231	1.13655	1.64213	1.39855	1.28016	1.63568	2.27428	1.3633	1.25319	2.22677	1.81667	2.03233	1.29662
PITG_23241	1.51502	0.143462	0.723327	0.844335	1.27231	0.714404	0.369478	0.180459	0.822957	1.45394	0.166411	0.255618	0.405442	0.325869	0.473914	0.320895	0.551063
PITG_23240	1.33138	1.7574	1.06088	1.02209	1.43135	1.52623	1.76528	1.39855	1.32588	1.18133	0.887523	1.19288	1.25319	0.977608	1.69819	1.55099	1.13454
PITG_23239	0	0.0717308	0.0964436	0.177755	0.0530128	0.0649459	0	0.0451147	0	0	0.11094	0.028402	0.0368584	0.0543116	0.118478	0.106965	0.324155
PITG_23238	6.06009	4.73423	4.38819	3.77729	3.92295	4.74105	4.88532	2.97757	3.65759	3.77116	4.60403	4.65792	3.98071	4.72511	4.85762	5.72262	3.76019
PITG_23236	0	0.107596	0.192887	0.133316	0.212051	0.487094	0.123159	0.180459	1.78307	1.59025	0.277351	0.42603	0.774026	2.49833	2.52754	0.85572	0.680725
PITG_23235	0	0	0	0	0	0	0	0	0	0	0	0	0	0	0	0	0
PITG_23234	0.459098	4.6625	0.626884	0.711019	0.106026	0.162365	0.164213	0.315803	0.457199	0.227178	4.6595	3.49344	4.49672	13.5236	12.7957	4.65298	5.38097
PITG_23233	0.872286	19.726	1.68776	4.22168	0.159039	0.22731	2.70951	2.39108	1.28016	1.59025	17.3067	11.872	19.6087	50.7813	51.4591	21.7139	27.0345
PITG_23232	0	0	0	0	0	0	0	0	0	0	0	0	0	0	0	0	0
PITG_23231	0	0	0	0	0	0	0	0	0	0	0	0	0	0	0	0	0
PITG_23230	15.1502	12.9474	6.12417	5.42152	2.12051	2.2731	13.5475	12.4065	6.58366	6.45186	1.22034	1.64731	1.54805	4.45355	3.55435	3.47636	2.75532
PITG_23229	0.367278	0.215192	0	0.0444387	0.106026	0.162365	0.123159	0.0902293	0.320039	0.136307	0	0	0	0.108623	0.157971	0.106965	0
PITG_23228	0	0	0	0.0444387	0	0	0	0.0451147	0	0.0908713	0	0.0852059	0	0.0543116	0	0	0
PITG_23227	0	0	0	0	0	0	0	0	0	0	0	0	0	0	0	0	0
PITG_23226	0.0918196	0.179327	0	0.0888774	0.0530128	0.0324729	0.164213	0.135344	0	0.0908713	0.332821	0.227216	0.110575	0.488804	0.27645	0.160447	0.518648
PITG_23225	0	0	0	0	0	0	0	0	0	0	0	0	0	0	0	0	0
PITG_23224	0	0.0717308	0	0	0	0	0.0410531	0	0.0457199	0	0.0554702	0.0852059	0.147434	0.162935	0.27645	0.21393	0.162077
PITG_23223	0	0	0	0	0	0	0	0	0	0	0	0	0	0	0	0	0
PITG_23222	0	0	0	0	0	0	0	0	0	0	0	0	0	0	0	0	0
PITG_23221	0	0	0	0	0	0	0	0	0	0	0	0	0	0	0	0	0
PITG_23220	0	0	0	0	0	0	0	0	0	0	0	0	0	0	0	0	0
PITG_23219	0.0459098	0.215192	0	0	0	0	0	0	0	0	0.11094	0.198814	0.110575	0.108623	0.27645	0.106965	0.0324155
PITG_23218	0	10.3651	0	0	0	0	0	0	0	0	18.7489	12.8377	17.9869	33.7818	33.2924	27.4365	22.8205
PITG_23217	0	0	0	0	0	0	0	0	0	0	0	0	0	0	0	0	0
PITG_23216	0	0	0	0	0	0	0	0	0	0	0	0	0	0	0	0	0
PITG_23215	0	0	0.144665	0.266632	0.212051	0.0649459	0.65685	0.58649	0.914397	0.363485	0.388291	0.312422	0.368584	1.03192	1.1058	0.21393	0.648309
PITG_23214	0	0	0.0482218	0	0	0	0	0	0	0	0	0	0	0	0	0	0
PITG_23213	0	0	0	0	0	0	0	0	0	0	0	0	0	0	0	0	0
PITG_23212	0	0	0	0	0	0	0	0	0	0	0.0554702	0.056804	0	0	0	0	0
PITG_23211	0	0	0.0482218	0	0.159039	0.0324729	0	0	0	0	0.0554702	0.227216	0.0368584	0.162935	0.0789856	0.21393	0.194493
PITG_23210	0	0	0	0	0	0	0	0	0	0	0	0	0	0	0	0	0
PITG_23209	0	0	0	0.0444387	0	0	0	0	0.0914397	0	0	0	0	0.108623	0	0	0
PITG_23208	0	13.5571	0	0.0444387	0	0	0.246319	0.406032	0.182879	0.0454356	32.561	21.7275	32.5828	50.6727	52.9204	46.3693	45.0575
PITG_23207	0	0	0.0482218	0	0.0530128	0	0.123159	0.0451147	0.0457199	0	0.11094	0.14201	0.147434	0.0543116	0.118478	0.106965	0.0324155
PITG_23206	0.183639	0.46625	0.482218	0.933212	0.106026	0.389675	0.164213	0.406032	0.228599	0.499792	0.277351	0.28402	0.663451	0.543116	0.315943	0.320895	0.194493
PITG_23205	27.4541	27.3294	34.1893	34.2622	33.2921	32.3106	25.1656	26.2116	27.9348	24.0809	34.5025	36.2693	35.8264	29.4912	29.0272	37.5447	33.6797
PITG_23204	13.1302	14.5972	15.3345	12.9761	7.10372	8.76769	8.74432	9.60942	9.55545	10.9046	12.0925	11.8436	10.7627	15.8047	16.271	13.4776	13.3552
PITG_23203	4.6828	3.80173	3.71308	3.19959	3.02173	3.53955	5.29585	4.73704	2.65175	2.31722	3.32821	4.00468	3.98071	4.67079	4.3837	7.70148	3.5657
PITG_23202	0	0.0358654	0.0964436	0.133316	0	0	0.0410531	0.0451147	0	0	0	0.0852059	0.0368584	0.162935	0	0	0.0324155
PITG_23201	0	0	0	0	0	0	0	0	0	0	0	0	0	0	0	0	0
PITG_23199	0	0	0	0	0	0	0	0	0	0.0454356	0	0	0	0	0	0	0
PITG_23198	0	26.0383	0.144665	0.444387	0.37109	0.357202	1.06738	0.631605	0.274319	0.0908713	14.6441	11.9856	12.6424	21.5074	19.1935	30.2711	17.6016
PITG_23197	8.35558	10.4727	11.1875	11.2874	10.4965	10.9758	10.6738	9.69965	12.9844	14.1305	15.5317	13.0365	15.9965	15.6417	16.3895	17.7562	14.0359
PITG_23196	0	0.0358654	0	0	0	0	0	0	0	0	0	0	0.0368584	0.162935	0.0789856	0.267412	0.0324155
PITG_23195	0	0	0	0	0	0.0324729	0	0	0	0.0454356	0	0	0.0368584	0	0	0	0
PITG_23194	0	0	0	0	0	0	0	0	0	0	0	0	0	0	0	0	0
PITG_23193	0	0	0	0.0444387	0	0	0	0	0	0	0	0	0.0368584	0	0	0.0534825	0
PITG_23192	48.9857	55.4479	57.2393	65.3249	54.7623	59.1981	51.6448	50.8442	50.2918	48.5707	74.1082	82.8486	80.6462	56.647	57.2251	73.6988	72.87
PITG_23191	32.2287	30.8442	33.7071	35.9509	37.4801	41.1757	28.4909	28.6929	25.1916	26.3981	38.5518	41.6941	41.134	25.9066	27.3685	36.5285	35.0087
PITG_23190	0	0	0	0	0	0	0	0	0	0	0	0	0	0	0	0	0.0324155
PITG_23189	0.321369	0.394519	0.964436	1.15541	0.636154	0.519567	0.862116	0.992522	0.0914397	0.227178	0.610172	0.482834	0.92146	1.03192	0.552899	0.962685	1.23179
PITG_23188	0	0	0	0	0	0	0	0	0	0	0	0	0.0368584	0	0	0	0
PITG_23187	72.2161	129.115	36.9379	12.6206	82.1169	101.38	56.8175	62.0326	71.5516	73.1059	46.2067	12.9513	16.6969	28.2963	31.5943	46.4763	27.9746
PITG_23185	0.0459098	0	1.5431	2.39969	1.43135	1.52623	0	0	0.0914397	0.0908713	0.221881	0.397628	0.22115	0	0.0789856	0.106965	0.129662
PITG_23184	0	0	0.0482218	0.0444387	0	0	0	0	0	0	0	0.056804	0	0	0	0	0
PITG_23183	0	0.0358654	0	0	0	0	0	0	0	0	0	0	0	0	0	0	0
PITG_23182	2.84641	26.3611	5.20796	5.68815	2.91571	3.21482	5.99376	5.41376	4.16051	3.77116	30.8414	28.4872	29.5236	79.6751	82.6585	56.9588	41.816
PITG_23181	6.15191	5.66673	3.61664	3.3329	4.66513	3.37718	3.53057	3.60917	1.96595	2.18091	4.6595	3.69226	3.39097	3.42163	3.00145	8.28978	3.95469
PITG_23180	0	0	0	0	0	0	0	0	0	0	0	0	0	0	0	0	0
PITG_23179	24.8372	38.8781	10.1266	8.35447	12.352	10.7161	10.1812	11.2335	17.6021	16.8112	30.5641	31.4978	30.3345	34.8137	36.0569	32.9987	32.0913
PITG_23178	16.2062	15.5297	11.7661	12.5317	12.9881	12.2098	15.3539	15.6097	9.37257	10.0867	10.7612	14.0022	12.6793	9.50452	10.7026	10.9104	13.0959
PITG_23177	28.6477	25.9307	21.2658	21.9083	23.4847	22.6661	24.3035	24.2717	19.3852	18.8558	21.0787	24.2553	21.9676	19.009	19.7464	20.3768	23.3067
PITG_23176	92.0032	94.3977	98.5654	106.12	77.0277	72.2198	68.4766	72.7248	76.1693	78.4673	82.2069	95.1182	90.1188	60.2315	57.5015	83.0048	86.9383
PITG_23175	169.591	224.697	196.6	208.906	233.203	237.28	294.844	292.478	170.809	166.113	464.674	473.575	473.815	323.208	330.555	615.048	463.768
PITG_23174	0	0	0	0	0.265064	0.0974188	0.246319	0.135344	0	0	0.11094	0.14201	0.0368584	0.380181	0.157971	0.320895	0.129662
PITG_23173	0	0	0.192887	0.266632	0	0	0	0.0451147	0	0	0	0.0852059	0	0	0.0394928	0	0
PITG_23172	0	0	0	0	0	0	0	0	0	0	0	0	0	0	0	0	0
PITG_23171	0.918196	68.1442	1.88065	2.22193	1.80244	3.05246	1.80634	1.71436	0.457199	0.363485	197.585	145.447	190.41	142.894	150.507	179.38	162.11
PITG_23170	0	0	1.44665	1.82199	0	0	0	0	0	0	0.166411	0.227216	0.0737168	0	0	0	0
PITG_23169	0	0	0	0	0	0	0	0	0	0	0	0	0	0	0	0	0
PITG_23168	9.59515	10.1858	6.31706	6.97687	7.73987	8.34554	5.1727	6.27094	8.22957	9.40518	8.09865	8.17977	8.03513	9.34159	9.43878	13.852	8.36319
PITG_23167	0.137729	0.286923	0	0	0	0.0974188	0.0410531	0	0.502918	0.318049	0.166411	0.0852059	0.0368584	0.217246	0.394928	0.0534825	0.0972464
PITG_23166	33.3764	33.8211	23.7734	29.8628	31.4366	30.3947	29.7635	29.4599	23.0428	20.128	31.3407	35.2469	32.288	26.5584	27.9609	35.7263	30.6975
PITG_23165	72.1243	54.1567	45.5214	48.0382	48.6128	46.7935	42.1205	40.6934	30.1294	30.8508	48.9247	49.7887	50.2748	36.5517	39.9272	59.3121	41.8484
PITG_23164	41.1811	30.7008	30.5244	32.1292	26.8245	24.5171	25.1656	24.5875	18.1508	19.1284	28.6781	31.583	29.671	23.191	24.1696	33.48	24.733
PITG_23163	12.1202	13.0909	8.24593	7.91009	10.4965	11.1382	9.68854	9.42896	14.2189	13.0855	13.7566	12.3265	12.1633	15.0986	14.1384	15.7773	11.4102
PITG_23162	0	0	0	0	0	0	0	0	0	0	0	0	0	0	0	0	0
PITG_23161	0.918196	0.717308	0.433996	0.311071	0.265064	0.292256	0.821063	0.947408	0.0914397	0.636099	0.776583	0.681648	0.737168	0.814674	0.592392	0.42786	0.583479
PITG_23160	252.412	254.644	183.822	153.891	235.96	245.041	199.724	198.144	175.564	176.835	250.892	209.891	215.769	193.295	190.039	235.483	217.67
PITG_23159	186.669	168.101	133.816	105.942	129.722	132.262	123.939	125.419	108.493	108.727	117.93	93.0733	90.4136	101.671	103.827	132.583	91.8006
PITG_23158	33.5601	66.2792	52.1278	67.6801	61.2298	65.2381	63.7555	65.9125	48.5545	51.8875	60.6289	61.7175	63.5439	53.0624	54.2236	55.8892	58.9313
PITG_23156	0.137729	0.179327	55.1658	70.8353	5.03622	5.8776	0.451585	0.360917	673.956	656.954	1.66411	0.852059	1.65863	58.6565	62.3197	1.87189	1.71802
PITG_23155	9.41151	8.57183	2.50753	2.66632	4.24103	3.21482	2.99688	2.61665	9.46401	8.67821	4.43762	3.97628	3.87013	7.33206	8.01704	5.08083	4.11676
PITG_23154	0.275459	1.00423	1.35021	1.68867	1.90846	0.844296	0.944222	0.992522	0.640078	0.954148	1.22034	1.22129	1.06889	1.03192	1.85616	1.28358	2.33391
PITG_23153	0	0	0	0	0	0	0	0	0	0	0	0	0	0	0	0	0
PITG_23151	0	0	0	0	0	0	0	0	0	0	0	0	0	0	0	0	0
PITG_23150	0	0.143462	0	0.0444387	0	0	0	0.0451147	0	0.272614	0	0	0	0.217246	0.0789856	0	0
PITG_23149	0	0.0358654	0.0482218	0.133316	0	0	0	0.0451147	0	0	0.277351	0.255618	0.0368584	0.162935	0.157971	0	0
PITG_23148	0	0	0.241109	0.133316	0	0.0324729	0.123159	0.0902293	0.182879	0.136307	0	0.0852059	0.0737168	0.271558	0.27645	0.0534825	0.0648309
PITG_23147	0	0.143462	0	0	0	0	0.0410531	0	0.0457199	0.0454356	0.0554702	0.028402	0.147434	0.108623	0.157971	0.106965	0.0324155
PITG_23145	0	0	0	0	0	0	0	0	0	0	0	0	0	0	0	0	0
PITG_23144	0	0	0	0	0	0	0	0	0	0	0	0.028402	0	0	0	0	0
PITG_23143	10.4674	11.7997	12.0072	13.1094	18.2894	20.5878	17.8992	19.5346	10.6527	12.6311	17.4176	19.5406	20.0878	11.4054	12.5982	9.94774	16.4346
PITG_23142	22.1744	21.4834	23.6769	23.2414	20.9931	22.2115	31.652	29.2794	27.0662	30.1238	25.2944	26.499	25.1374	29.8171	27.9609	20.6977	24.344
PITG_23141	4.86644	4.80596	6.79928	7.77677	6.78564	6.7219	16.996	17.9556	7.5895	9.22343	3.1618	3.77746	3.53841	6.19152	6.83226	2.88805	5.05681
PITG_23140	0	0	0	0	0	0	0	0	0	0	0	0	0	0	0	0	0
PITG_23139	3.67278	4.5549	2.70042	2.62188	2.91571	2.46794	4.72111	5.50399	2.10311	1.9083	2.66257	3.09582	3.05925	2.44402	1.89566	2.03233	3.1443
PITG_23138	0	0.179327	0.192887	0	0	0	0	0	0.0457199	0	0	0.056804	0	0	0	0	0
PITG_23137	0	0.107596	0.0482218	0.266632	0.159039	0.0324729	0	0	0	0.0454356	0.0554702	0.056804	0	0	0.0394928	0.160447	0.0972464
PITG_23136	0	0.0358654	0.0964436	0	0	0	0	0	0	0	0	0	0.0737168	0	0	0	0.0324155
PITG_23135	0	0.0358654	1.1091	1.91086	1.53737	1.26644	0.0410531	0.0902293	0.0914397	0.0454356	0.277351	0.170412	0.405442	0.108623	0.118478	0.320895	0.388986
PITG_23134	84.3363	80.5895	86.5099	95.4543	92.7725	94.6911	70.5703	68.484	77.2208	74.6053	123.088	128.093	127.419	110.687	107.46	131.46	121.428
PITG_23133	0	0	0	0	0	0	0.0410531	0	0	0	0	0	0	0.0543116	0	0	0.0324155
PITG_23132	0	0	0	0	0.159039	0.0974188	0.287372	0.180459	0.548638	0.181743	0.11094	0.28402	0.110575	0.325869	0.197464	0.21393	0.194493
PITG_23131	0.183639	0.358654	8.82459	11.4652	0.954231	0.681931	0.821063	1.03764	61.036	55.8858	0.887523	0.42603	0.552876	4.29061	3.90979	0.481342	0.259324
PITG_23130	0	0	0	0	0	0	0	0	0	0	0	0	0	0	0	0	0
PITG_23129	0.137729	0	1.49488	1.19984	0.159039	0.0649459	0.164213	0.180459	3.15467	3.9529	0.11094	0.0852059	0.258009	0.380181	0.710871	0.320895	0.194493
PITG_23128	85.989	70.0092	85.0633	94.3878	87.3121	90.3397	74.8399	73.4467	109.819	103.184	71.5566	77.9918	76.7392	80.1639	83.6853	73.164	77.0192
PITG_23127	0	0	0	0.0444387	0	0	0	0	0	0.0454356	0.0554702	0	0.110575	0.162935	0.236957	0.106965	0.194493
PITG_23126	0	0	0	0	0	0	0	0	0	0	0	0	0	0	0	0	0
PITG_23125	0	0.0717308	0	0	0.212051	0.0649459	0.369478	0.135344	0.0457199	0.0454356	0	0.056804	0	0.162935	0.0394928	0	0.0324155
PITG_23124	20.2462	17.5023	20.7354	24.2191	12.6171	10.9758	13.7528	12.4516	18.7451	16.5386	16.3082	21.1595	21.4147	17.8685	17.8508	24.8159	22.3343
PITG_23123	40.1252	4.08865	113.996	119.318	24.5449	25.6536	14.9844	13.7149	72.5117	69.9254	0.998464	2.24376	1.95349	2.98714	3.59385	3.58333	3.43604
PITG_23122	0	0.0358654	0	0	0	0	0	0	0	0	0.388291	0.227216	0.110575	0.0543116	0.0789856	0.21393	0.226908
PITG_23121	0	0	0	0	0	0	0	0	0	0	0	0	0	0	0.0394928	0	0
PITG_23120	0.0459098	0.0717308	0	0.0444387	0.0530128	0.0324729	0	0	0.0457199	0.0454356	0	0.028402	0.0368584	0.108623	0.197464	0	0
PITG_23119	0	0	0	0	0	0	0	0	0	0	0	0	0	0	0	0	0
PITG_23118	0	0	0	0	0	0	0	0	11.5671	11.9041	0	0	0	3.69319	3.08044	0	0
PITG_23117	0	0	0	0	0	0	0	0	0	0	0	0	0	0	0.0394928	0	0
PITG_23116	9.31969	5.55913	6.22061	5.95478	0.0530128	0.0974188	6.03481	6.40628	4.34339	5.31597	1.1094	1.84613	1.21633	5.32253	5.68697	0.909202	1.13454
PITG_23115	0	0	0	0	0	0	0.0410531	0	0.0457199	0.0454356	0.665643	0.511236	0.479159	1.95522	2.13261	0.695272	1.06971
PITG_23114	15.7011	17.0002	12.5377	11.7763	14.3135	14.7102	16.5444	14.8878	25.3288	23.99	18.1942	17.5524	17.3972	15.8047	14.2174	10.3221	13.2903
PITG_23113	11.9365	12.7681	15.9132	15.0203	14.4725	15.6844	12.357	12.4065	21.7169	21.5819	18.1388	19.2281	17.8026	17.8142	17.7323	17.6492	19.2224
PITG_23112	26.4899	36.6544	17.0705	17.2422	6.30853	7.30641	19.295	18.7226	30.5866	29.3514	15.3652	14.7406	14.9645	40.6251	36.0964	20.1094	20.3893
PITG_23111	21.2103	34.2873	11.0428	9.59876	7.63385	7.56619	21.0603	21.7904	25.6946	26.3527	12.7581	12.4969	12.3107	35.6827	34.5167	20.1629	16.8885
PITG_23110	0	0	0	0	0	0	0	0	0	0	0	0	0	0	0	0	0
PITG_23109	2.38731	2.25952	2.84509	2.48857	1.6434	1.88343	2.42214	2.75199	3.15467	3.13506	0.776583	0.937265	1.03203	2.44402	2.52754	0.267412	0.486232
PITG_23108	0	0	0	0	0	0	0	0	0	0	0	0	0	0	0	0	0
PITG_23107	0	0	0	0	0	0	0	0	0	0	0	0	0	0	0	0	0
PITG_23106	433.021	174.055	39.349	30.5294	53.0128	50.9825	29.2709	29.8208	144.749	147.348	22.9092	19.7962	22.7785	118.508	115.516	43.0534	25.2841
PITG_23105	0	0	0	0	0	0	0	0	0	0	0	0	0	0	0	0	0
PITG_23104	0	0	0	0	0	0.0324729	0	0	0	0	0	0	0	0	0	0.106965	0
PITG_23103	0	0	0	0	0	0	0	0	0	0	0.0554702	0	0	0	0	0	0
PITG_23102	0	0	0	0	0	0	0	0	0	0	0	0	0	0	0	0	0
PITG_23101	0	0.0358654	1.01266	0.933212	0	0	0.123159	0.0902293	0.0457199	0.0454356	0.388291	0.113608	0.258009	0.0543116	0.157971	0	0.0972464
PITG_23100	0.688647	0.753173	2.45931	2.13306	0.848205	1.03913	1.02633	1.03764	0.365759	0.363485	0.942994	1.07928	1.36376	0.923297	0.710871	0.64179	0.972464
PITG_23099	0	0	0	0	0	0	0	0	0	0	0	0	0	0	0	0	0
PITG_23098	0	0	0	0	0	0	0	0	0.13716	0.0908713	0	0	0.0368584	0	0.0394928	0.267412	0.421401
PITG_23097	0	0	0	0	0	0	0	0	0	0	0.0554702	0	0.0368584	0	0	0	0.0648309
PITG_23096	0	0	0	0	0	0	0	0	0	0.0454356	0	0	0	0	0	0.0534825	0.0648309
PITG_23095	0	0	0	0	0	0	0	0	0	0	0	0	0	0	0	0	0
PITG_23094	0	0.0717308	0.337553	0.266632	0.106026	0.162365	0.492638	0.360917	0.13716	0.227178	0.166411	0.14201	0	0.380181	0.236957	0.21393	0.194493
PITG_23093	1.46911	1.7574	8.14949	8.17672	6.25551	6.94921	2.34003	2.88734	3.84047	3.54398	7.54395	7.49812	7.44539	5.70271	5.25254	9.25247	8.36319
PITG_23092	26.1686	26.6838	28.9331	31.3293	23.7498	21.7569	24.9603	24.1363	30.9981	32.6682	31.2297	35.048	32.4354	33.0757	30.6464	29.8967	35.9163
PITG_23091	0.275459	2.43885	0.867993	1.77755	0.37109	0.616986	4.92638	5.91002	1.32588	2.18091	1.83052	2.10175	1.40062	3.15007	2.92247	3.42288	3.53329
PITG_23090	5.50917	6.49163	6.46172	7.73233	9.59532	9.61199	11.0843	9.69965	6.58366	5.67945	11.3159	10.2247	10.4309	7.44068	5.72646	5.82959	8.68735
PITG_23089	20.3839	18.9011	15.0934	15.6424	16.381	18.2173	15.9697	15.5646	19.7053	19.5373	16.8629	19.1145	19.0189	19.9867	19.7069	24.1206	16.9533
PITG_23088	57.6168	44.8317	42.0494	40.1726	40.2898	40.7211	36.7836	37.4452	40.0049	39.1655	48.4255	49.9591	48.3214	44.3182	42.6522	57.5471	39.5145
PITG_23087	22.8631	19.9053	11.5732	12.1762	10.5496	10.4238	11.3717	9.97034	12.573	13.2218	12.037	13.4341	12.7161	13.1434	14.6123	17.2748	11.2482
PITG_23086	25.3422	20.0487	19.3852	16.3979	17.9714	19.159	15.3949	16.1059	14.2646	15.0846	21.467	21.6991	20.3458	16.1848	17.2979	24.3345	18.3147
PITG_23085	5.69281	5.95365	3.95419	3.06627	3.23378	3.70191	2.83267	2.70688	3.47471	3.27137	3.93839	4.11829	3.53841	3.53025	3.63334	5.56218	3.88986
PITG_23084	4.45325	4.26798	3.0862	2.97739	2.86269	3.18235	2.87372	3.11291	2.51459	2.72614	3.1618	2.98221	3.05925	3.15007	3.55435	4.01119	2.69048
PITG_23083	1.01002	0.789038	0.337553	0.399948	0.477116	0.22731	0.246319	0.270688	0.548638	0.681535	0.554702	0.454432	0.405442	0.651739	0.473914	0.320895	0.291739
PITG_23082	11.9365	9.28913	7.90838	7.95452	6.57359	7.01415	6.44534	6.7672	4.48055	3.90746	7.98771	7.78214	8.36685	7.9838	6.91124	9.35943	6.67759
PITG_23080	4.77462	3.08442	1.49488	1.82199	1.85545	1.49375	1.23159	0.812064	1.73735	2.18091	1.77505	1.53371	1.51119	1.9009	1.57971	2.08582	1.49111
PITG_23079	0	0	0	0.0444387	0	0	0	0	0	0	0	0	0	0	0	0	0
PITG_23078	0	0	0	0	0	0	0	0	0	0	0	0	0	0	0	0	0
PITG_23077	4.72871	0.824904	10.657	8.70998	1.43135	1.65612	1.80634	1.17298	23.2257	21.173	0.998464	0.710049	0.737168	1.68366	2.25109	0.695272	1.52353
PITG_23076	19.4658	25.321	26.956	28.7518	21.9473	22.5687	18.0634	16.8729	27.6148	27.1251	27.5132	31.0434	31.1822	28.6222	28.9877	29.9502	31.4754
PITG_23075	1.01002	1.47048	1.06088	1.73311	2.86269	3.40966	15.9697	16.6022	3.15467	3.49854	0.776583	1.07928	0.774026	2.28109	2.09312	1.28358	1.71802
PITG_23074	0	0	0	0	0	0	0	0	0	0	0	0	0	0	0	0	0
PITG_23073	0.137729	1.57808	0.433996	0.311071	0	0.0649459	0.903169	0.360917	0.228599	0.363485	2.77351	3.69226	3.13296	5.86565	5.4895	5.45521	2.7229
PITG_23071	0.367278	2.15192	7.71549	5.82147	0	0	8.78537	8.21087	13.9903	13.8579	3.21727	2.58458	2.3958	25.798	27.0526	4.97387	8.94667
PITG_23070	0.413188	0.322788	0.433996	0.533264	0.265064	0.519567	0.492638	0.992522	0.0457199	0	0.610172	0.795255	0.479159	0.760362	0.513407	1.01617	0.777971
PITG_23069	0.0459098	0.0717308	0	0	0	0	0	0	0.0457199	0	0	0	0	0.0543116	0.0394928	0.0534825	0
PITG_23066	26.5359	20.5867	23.7734	26.3521	46.2272	47.378	48.3195	46.6034	41.9251	40.9829	23.5748	25.221	25.2111	23.4626	24.92	18.291	22.4963
PITG_23065	40.3547	41.7473	54.8282	48.8826	64.7817	58.9384	45.9385	46.1974	40.8278	40.7103	61.8493	66.7447	63.9493	53.0081	52.8414	47.8668	51.573
PITG_23064	0.872286	1.18356	0	0.0888774	0	0	0	0.0451147	1.64591	1.4085	0.11094	0.0852059	0	1.08623	0.750363	0.106965	0.0324155
PITG_23063	9.8706	16.7491	0.723327	0.444387	0.159039	0.0649459	0.287372	0.496261	18.5165	18.4923	0.221881	0.511236	0.552876	10.6451	10.7815	0.42786	0.194493
PITG_23062	0	0.143462	0.0482218	0	0	0	0.123159	0.180459	0	0.0908713	0	0.14201	0.0368584	0.325869	0.355435	0.0534825	0
PITG_23061	0	0.0358654	0	0.0444387	0.0530128	0.0324729	0	0	0.0457199	0.0454356	0.221881	0.113608	0.147434	0.108623	0.236957	0.42786	0.129662
PITG_23060	0	0	0	0	0	0	0	0	0	0	0	0	0	0	0	0	0
PITG_23059	0	0	0	0	0	0	0	0	0	0	0	0	0	0	0	0	0
PITG_23058	1.83639	2.61817	1.06088	2.04418	2.4916	3.14987	11.9054	12.1358	1.64591	1.49938	0.942994	0.738451	1.10575	1.4121	1.81667	2.35323	1.94493
PITG_23057	0.734557	1.07596	0.578662	1.06653	0.318077	0.357202	3.3253	3.15803	4.70914	5.90663	1.05393	0.766853	1.17947	7.54931	7.78008	3.20895	2.33391
PITG_23056	0	0	0	0	0	0	0	0	0	0	0	0.028402	0	0	0	0	0
PITG_23055	2.98414	3.76586	5.01507	4.39943	7.79289	9.96919	12.5212	12.9028	6.94942	7.08796	3.60556	3.83427	4.05442	3.63888	3.55435	3.9577	3.46846
PITG_23054	0	0	0	0	0	0.0324729	0.0821063	0	0.0457199	0.0908713	0	0.0852059	0	0.217246	0.236957	0	0
PITG_23053	0	0	0	0.0444387	0.0530128	0.0324729	0.985275	0.721834	0	0	0.166411	0	0	0.0543116	0.197464	0	0.162077
PITG_23052	0	0.0358654	0.144665	0.0888774	0.106026	0.0649459	0.123159	0.0902293	0.320039	0.0908713	0	0.028402	0.294867	0.0543116	0.118478	0.0534825	0.0324155
PITG_23051	0.0459098	0.0717308	0.0482218	0.222193	0.265064	0.162365	0.410531	0.721834	0.502918	0.318049	0.221881	0.028402	0.184292	0.70605	0.394928	0.267412	0.226908
PITG_23050	0	0.0358654	0	0	0	0	0.205266	0.135344	0	0	0.0554702	0	0	0.0543116	0	0	0
PITG_23049	36.8656	35.1839	7.28149	8.22116	10.2845	11.8526	42.1205	39.746	18.7909	16.8112	5.99078	6.95849	5.89734	10.9709	10.9395	5.66914	7.58522
PITG_23048	0	0	0	0	0	0	0	0	0	0	0	0	0	0	0	0	0
PITG_23047	0	0	0	0	0	0	0	0	0	0	0	0	0	0	0	0	0
PITG_23046	0	0	0.0482218	0.355509	0	0	0	0.0451147	0	0	0	0.028402	0	0.0543116	0.118478	0	0.0972464
PITG_23045	0.505008	1.07596	0.626884	2.7552	1.74942	1.68859	8.78537	8.84247	1.78307	2.13547	0.721113	0.596442	0.22115	1.19485	1.77718	0.85572	1.42628
PITG_23044	0.734557	1.36288	0.385775	1.28872	1.16628	1.68859	6.97903	5.59422	0.822957	1.18133	0.443762	0.369226	0.700309	0.977608	1.18478	1.06965	1.4587
PITG_23043	1.37729	1.36288	0.819771	1.46648	1.90846	1.72107	5.37796	4.51147	1.69163	1.04502	0.721113	0.539638	1.29004	1.35779	1.46123	1.39054	1.36145
PITG_23042	0.0459098	0.107596	0.337553	1.06653	0	0.0974188	0.369478	0.270688	0.365759	0.272614	0.11094	0.0852059	0	0.108623	0.0789856	0.106965	0.388986
PITG_23040	9.68697	12.4812	13.7914	13.376	0.106026	0.324729	9.64749	8.9327	0	0.0454356	6.26813	5.28277	6.33964	4.67079	4.81812	2.46019	1.8801
PITG_23039	0	0	0	0	0	0	0	0	0	0	0	0	0	0	0	0	0
PITG_23038	0	0.0358654	0	0.0444387	0	0	0	0.0451147	0	0	0.11094	0.0852059	0.0368584	0.108623	0	0.106965	0.0648309
PITG_23036	11.1102	11.0107	10.4641	9.77651	10.9737	10.6511	7.92326	7.80483	14.9961	14.494	16.4192	17.808	18.5029	15.5874	13.862	12.0336	15.1056
PITG_23035	14.737	16.3905	20.4461	20.2196	17.1762	15.2623	20.5266	19.6249	16.322	15.2664	22.5764	20.4778	19.7561	20.3668	18.996	17.0609	17.5044
PITG_23034	21.6235	30.3421	56.95	55.2817	42.0922	44.2281	60.9229	63.4763	32.4154	32.3956	47.4825	45.7556	47.1787	63.0557	64.4128	73.8593	54.1663
PITG_23033	0	0	0	0	0	0	0	0	0	0	0	0	0	0	0	0	0
PITG_23032	0.0459098	0.107596	0.0964436	0.0888774	0	0.0324729	0.0410531	0.0902293	0	0	0.277351	0.113608	0.184292	0.162935	0.0394928	0.481342	0.259324
PITG_23031	0	0	0	0	0	0	0	0	0	0	0	0	0	0	0	0	0
PITG_23030	0	0	0	0	0	0	0	0	0	0	0	0	0	0	0	0	0
PITG_23029	0	0	0	0	0	0	0	0	0	0	0	0	0	0	0	0	0
PITG_23028	0	0	0	0	0	0	0	0	0	0	0	0.056804	0.0368584	0	0	0	0
PITG_23027	20.0167	19.0804	17.601	18.5309	28.2028	28.6086	27.5056	28.2418	29.0321	29.5786	23.9631	21.7275	23.1102	23.6798	26.4997	23.1579	23.1446
PITG_23026	0.0918196	0.0717308	0.144665	0.0444387	0.265064	0.162365	0	0.0451147	0.0457199	0	0.0554702	0	0.184292	0	0.0394928	0	0.0324155
PITG_23025	0.137729	3.12029	0	0	0.0530128	0.0324729	0.369478	0.360917	0	0.0454356	4.82591	3.35143	4.38615	14.2839	13.3881	4.97387	8.46044
PITG_23024	0	0	0	0	0	0	0	0.0451147	0	0	0	0	0	0	0.0394928	0.0534825	0
PITG_23023	0	0	0	0	0	0	0	0	0	0	0	0	0	0	0	0	0
PITG_23022	0	0	0	0	0	0	0	0	0	0	0	0	0	0	0	0	0
PITG_23021	0	0	0	0	0	0	0	0	0	0	0.11094	0	0	0	0.0789856	0.0534825	0
PITG_23020	0	0	0	0	0	0	0.0410531	0	0	0	0	0	0	0	0.0394928	0	0
PITG_23019	0	0	0	0	0	0	0	0	0	0	0	0	0	0	0	0	0
PITG_23016	0	0	0	0	0	0	0	0	0.0457199	0	0	0.028402	0	0	0	0	0
PITG_23015	0.275459	0.286923	0	0.0888774	0.212051	0.129892	0.123159	0.180459	0	0.0454356	0.332821	0.312422	0.22115	0.70605	0.631885	0.21393	0.745556
PITG_23014	0.642737	0.394519	0.0964436	0.711019	0.106026	0.162365	0.287372	0.0902293	0.0914397	0.0454356	0.443762	0.624844	0.405442	1.14054	1.46123	0.42786	1.06971
PITG_23013	0	0.107596	0.0964436	0.0444387	0	0	0.123159	0	0.0457199	0	0	0	0.147434	0	0.0394928	0	0
PITG_23012	0.0459098	0.107596	0.0482218	0.0444387	0	0	0	0	0.0914397	0.0454356	0	0.0852059	0.0737168	0.162935	0.197464	0.160447	0.0972464
PITG_23011	0	0	0.0482218	0.0444387	0	0	0	0	1.05156	0.681535	0	0	0	0	0	0	0
PITG_23010	0	0.143462	0.0482218	0.0888774	0	0.0649459	0.205266	0.0902293	0.457199	0.227178	0.166411	0.0852059	0.110575	0.217246	0.118478	0.320895	0.0972464
PITG_23009	0.275459	0.286923	0.144665	0.399948	4.08199	3.66944	2.0116	2.39108	0.13716	0.136307	3.21727	2.8686	2.76438	2.17246	1.73768	3.90422	3.30638
PITG_23008	0.0918196	0.143462	0.144665	0	3.55186	3.86428	1.97055	1.89482	0.0457199	0.0908713	2.38522	3.18102	3.35411	1.03192	1.22428	4.22512	3.37121
PITG_23007	61.1518	68.216	60.1808	45.3275	84.9266	95.308	87.1558	84.4546	87.5535	93.9609	74.3301	37.3486	43.7141	82.1191	86.4498	96.001	59.839
PITG_23006	110.597	143.175	39.9277	39.0616	73.5288	77.5778	82.1063	82.0635	55.5953	57.6124	139.619	107.644	112.75	144.686	142.253	160.447	110.666
PITG_23005	21.899	25.2492	8.96926	8.53223	6.36154	6.39717	13.137	13.4893	40.965	42.9821	8.76429	9.45786	10.0992	37.7465	36.0964	15.7773	15.3973
PITG_23004	21.0267	31.2746	10.4159	9.33212	5.56635	5.5204	17.6118	17.4594	31.8667	33.9404	11.1495	9.14544	10.4309	37.0948	36.5703	14.7612	14.0359
PITG_23003	0.137729	3.12029	0.144665	0.222193	0.159039	0.194838	0.862116	1.35344	0.365759	0.227178	2.21881	1.61891	2.13779	5.70271	5.56849	3.74377	2.85256
PITG_23002	0	0	0	0	0	0	0	0	0	0	0	0	0	0	0	0	0
PITG_23001	0	0	0	0	0	0	0	0	0	0	0	0	0	0	0	0	0
PITG_23000	0	0	0	0	0	0	0.164213	0.225573	0	0	0.166411	0.056804	0	0	0	0	0.0648309
PITG_22999	0	0	0	0	0	0	0	0	0	0	0	0	0	0	0	0	0.0324155
PITG_22998	0	0	0	0	0.106026	0	0.0821063	0.0451147	0	0	0	0	0	0	0	0	0.0324155
PITG_22997	20.7512	15.8884	33.6588	36.6175	29.6342	29.4205	23.8108	25.7154	12.5272	13.6307	36.1111	36.5249	35.5683	26.0696	25.7098	32.1964	30.7947
PITG_22996	1.01002	2.11606	0.192887	1.33316	2.4916	2.56536	3.20214	3.11291	0.228599	0.181743	1.99693	2.52778	1.87978	2.00953	1.6587	3.3694	2.7229
PITG_22995	25.6177	19.3314	25.3165	25.6411	13.8894	16.756	19.0487	17.0082	44.4854	40.3923	18.7489	22.8352	22.4836	26.1782	25.3149	18.398	27.3911
PITG_22994	0.550917	1.32702	0.241109	0.844335	0	0	1.3137	1.39855	0.320039	0.181743	0.887523	1.24969	1.91664	5.10529	5.84494	1.8184	2.7229
PITG_22993	0.505008	1.9726	0.626884	0.844335	0	0	1.80634	1.30832	0.0914397	0.0908713	2.66257	1.24969	1.40062	4.61648	4.10725	2.51368	3.1443
PITG_22992	0	0	0	0	0	0	0	0	0	0	0	0	0	0.0543116	0	0	0
PITG_22991	0	0	11.5732	3.3329	0	0	0.0410531	0.0902293	0	0	1.55317	0.482834	0.294867	0.0543116	0	0	0
PITG_22990	0	0.0717308	0.0482218	0	0	0.0324729	0	0.0451147	0.0457199	0.0908713	0.0554702	0	0.0368584	0.0543116	0.197464	0.42786	0.0972464
PITG_22989b	35.9933	34.6101	34.1893	42.2168	35.0945	37.4413	40.2731	35.7759	31.7296	29.9421	42.4902	43.9663	43.0137	34.2706	34.9116	37.2238	37.8937
PITG_22989a	20.3839	24.6395	28.3062	26.3966	36.3138	34.9733	25.1245	23.8657	22.9514	22.0363	19.0818	20.2506	21.0461	22.2677	20.9707	21.8743	23.2419
PITG_22988	0.275459	35.6861	0.289331	0.355509	0.848205	0.844296	1.14949	1.08275	0.594358	0.499792	22.9092	21.2447	22.373	42.7432	44.1135	43.5882	28.1042
PITG_22987	0	0	0	0	0	0	0	0	0	0	0	0.028402	0	0	0	0	0
PITG_22986	0	0.286923	0	0	0	0.0324729	0	0	0	0.0454356	0.166411	0.369226	0	0.325869	0.355435	0.160447	0.0972464
PITG_22985	1.65275	4.16038	4.67752	3.73285	5.24827	5.61782	5.99376	6.49651	5.02918	5.04336	6.21266	5.11236	6.3765	9.07003	10.8605	7.38058	6.54793
PITG_22984	3.90233	4.98529	259.482	246.635	188.991	186.33	166.265	168.007	216.941	214.502	141.394	139.965	144.927	139.689	135.816	112.527	149.144
PITG_22983	0	0	0.0482218	0	0	0.0324729	0.0410531	0.0451147	0	0.0454356	0.11094	0.056804	0.0737168	0.0543116	0.0394928	0.106965	0.0648309
PITG_22981	0	0	0	0	0.265064	0.0649459	0.0410531	0	0	0.0454356	0.166411	0.28402	0.110575	0.0543116	0.0789856	0.21393	0.129662
PITG_22980	0	0.179327	0.0482218	0	0	0	0.123159	0	0.0457199	0	0.11094	0.14201	0.110575	0.271558	0.118478	0.42786	0.421401
PITG_22979	0	0	0	0	0	0	0	0	0	0.0454356	0	0	0	0.380181	0.473914	0	0
PITG_22978	0	0.179327	0	0.0444387	0	0	0	0.0451147	0.0457199	0.181743	1.44223	1.78932	1.62177	3.47594	3.51486	1.44403	1.6856
PITG_22977	2.06594	2.22365	3.80952	2.57744	0.689167	0.422148	4.06426	4.69192	0	0.0454356	1.05393	1.24969	1.29004	1.62935	1.97464	1.49751	1.62077
PITG_22976	0.550917	1.18356	1.59132	0.977651	0.318077	0.422148	1.23159	1.26321	0	0	0.332821	0.738451	0.589734	0.597427	0.710871	1.01617	0.583479
PITG_22975	1.69866	1.90087	3.56841	2.39969	0.583141	0.389675	3.20214	2.61665	0	0.0454356	1.33129	1.05087	0.995177	1.57504	1.50073	1.39054	1.32903
PITG_22974	1.23956	1.25529	2.6522	1.28872	0.848205	0.584513	1.9295	2.75199	0	0	0.776583	0.766853	0.700309	1.19485	1.73768	1.2301	1.4587
PITG_22973	0.321369	0.430385	5.54551	7.4657	2.01449	1.23397	6.07586	5.59422	1.32588	2.0446	2.21881	2.55618	2.50637	3.42163	3.51486	0.802237	1.4587
PITG_22972	0	0	0	0	0	0	0	0	0	0	0	0	0	0	0	0	0
PITG_22971	0.183639	0.394519	0.819771	1.19984	2.27955	2.24063	2.46319	2.25573	1.60019	1.49938	1.05393	0.766853	0.626593	0.977608	0.631885	0.695272	1.36145
PITG_22970	2.61686	2.72577	1.25377	2.39969	0.106026	0.0324729	0.78001	0.58649	0.0457199	0.0454356	0.942994	1.02247	1.58491	2.60696	2.40906	1.44403	1.52353
PITG_22969	3.35141	5.77433	2.26643	1.11097	0.106026	0.129892	0.533691	0.496261	0.0914397	0	1.16487	0.908863	1.43748	2.55264	3.47537	1.8184	3.07947
PITG_22968	12.4875	9.07394	3.32731	3.46622	6.46757	7.11157	3.9411	3.65429	9.28113	10.6319	6.65643	7.1289	6.41336	7.65793	7.7011	8.07585	7.1314
PITG_22966	0	0	0	0	0	0	0	0	0	0	0	0	0	0	0.0394928	0	0
PITG_22965	1.33138	35.8654	0.433996	0.977651	3.12776	4.15653	8.00536	6.72208	2.42315	1.54481	53.8061	49.5331	54.9559	67.3463	64.6892	61.7188	40.2924
PITG_22964	0.550917	14.0234	0.289331	0.799896	0.954231	1.68859	3.12004	3.65429	0.960117	1.09046	23.6858	23.5168	25.1743	27.3187	23.4587	24.1206	17.8285
PITG_22963	0.505008	11.1183	0.433996	0.577703	0.901218	1.33139	3.28425	2.30085	0.457199	0.545228	21.467	18.2341	22.2993	24.7118	24.525	23.4253	15.8512
PITG_22962	0.137729	0.107596	0	0	0	0	0.123159	0.225573	0	0	0	0.056804	0.0368584	0.217246	0.157971	0.0534825	0.0648309
PITG_22961	0.413188	0.717308	0.241109	0.133316	1.16628	1.39634	2.54529	1.80459	0.685798	0.863277	0.776583	0.880461	0.516017	0.923297	0.592392	0.588307	1.16696
PITG_22960	9.8706	9.75538	61.3382	64.4805	29.2101	31.5637	18.8434	18.1812	65.0593	63.8825	43.1004	42.461	44.1195	50.727	48.9711	0.481342	0.259324
PITG_22959	502.988	255.039	248.198	241.88	217.989	221.92	169.426	163.631	210.997	208.822	192.593	205.63	191.221	170.919	176.414	152.051	176.048
PITG_22958	58.3973	62.7285	57.4322	56.1261	46.5453	45.7868	47.9501	47.4155	61.2646	57.6124	75.8833	82.8202	82.3416	71.3654	71.324	68.5645	73.6155
PITG_22957	2.29549	3.40721	0.964436	4.44387	3.39282	3.66944	8.62116	8.57178	3.93191	3.49854	2.71804	2.897	3.05925	2.55264	3.43587	3.26243	2.56082
PITG_22956	0.0459098	0.0358654	0	0	0.0530128	0.0974188	0	0	0.13716	0.0454356	0.11094	0	0.0737168	0	0.0394928	0.0534825	0.0324155
PITG_22955	4.86644	4.6625	4.24352	2.97739	3.07474	3.27977	2.91477	3.20314	3.29183	2.86245	2.82898	3.20942	4.23871	3.69319	3.39638	4.97387	3.17672
PITG_22954	8.9065	8.3925	6.4135	5.73259	5.51333	5.48792	2.50424	1.75947	9.78405	9.26887	6.60096	6.07802	7.11367	7.76655	7.89856	6.47138	4.86232
PITG_22953	0	0	0	0	0	0	0	0.0451147	0	0	0	0	0	0	0	0	0.0648309
PITG_22951	0.688647	2.94096	2.55576	2.35525	2.86269	3.50708	3.07899	3.29337	3.01751	2.77157	2.44069	2.15855	1.99035	2.87851	2.725	2.51368	2.62565
PITG_22950	0.0459098	0.0358654	0.0964436	0.0888774	1.53737	1.33139	0.164213	0.270688	0.0457199	0.181743	0	0.056804	0	0.108623	0.197464	0.160447	0.129662
PITG_22948	0	0	0	0	0	0	0	0	0	0	0	0	0	0	0	0	0
PITG_22947	6.06009	2.18779	19.5781	17.731	28.892	25.2964	6.36324	6.09048	9.60117	10.4048	4.27121	3.35143	5.01274	4.29061	3.75182	2.67412	4.31126
PITG_22946	58.6268	53.9057	69.5359	69.191	57.731	53.6778	46.2258	49.0396	78.501	75.4686	47.538	50.6691	49.3902	48.5002	49.8399	46.6367	47.4887
PITG_22945	0	0	0	0	0	0	0.164213	0.180459	0.320039	0.72697	0	0	0	1.08623	0.868842	0.0534825	0.226908
PITG_22944	74.5575	56.3086	26.3291	25.4634	30.9595	30.005	70.9398	66.3185	91.1197	90.0534	30.0094	24.6813	27.3489	61.8609	61.5298	25.0298	33.3879
PITG_22943	0.0459098	0	0.0964436	0.0444387	0.0530128	0.0974188	0.0410531	0.0451147	0	0	0.388291	0.170412	0.294867	0.597427	0.671378	0.267412	0.194493
PITG_22942	0	0.0358654	0.0482218	0	0	0	0	0	0	0.0454356	0	0	0.0368584	0	0.0394928	0.0534825	0.0324155
PITG_22941	0.0459098	0.0717308	0.0482218	0.0888774	0	0	0.0410531	0	0	0	0.11094	0	0.0368584	0.108623	0.0394928	0.0534825	0
PITG_22940	0	0.0717308	0.0482218	0.0444387	0	0	0.0410531	0	0	0.0454356	0	0	0.0368584	0.0543116	0.0394928	0	0.0648309
PITG_22939	66.156	74.2055	71.8987	68.88	79.3602	75.4671	93.1085	90.3646	63.4134	66.5632	157.424	155.558	168.074	105.31	107.302	211.951	173.844
PITG_22938	0	0	0	0	0	0	0	0	0	0	0	0	0	0	0	0	0
PITG_22937	0.0918196	0	0	0	0	0	0	0	0	0	0	0	0	0	0	0	0.0972464
PITG_22936	0.183639	1.43462	0.192887	0.0888774	0.106026	0.389675	0.328425	0.270688	0.0914397	0.136307	2.16334	1.78932	2.28522	3.91043	3.63334	3.26243	3.5657
PITG_22935	1.4232	0.215192	0.0482218	0	0	0	0.0410531	0	0	0	0.166411	0.14201	0.184292	0.543116	0.394928	0.21393	0.388986
PITG_22934b	7.29966	3.80173	8.29415	9.02105	4.71814	3.57202	3.53057	3.29337	30.0379	31.0325	20.4685	26.8115	21.9676	7.00619	5.92392	3.85074	8.26595
PITG_22934a	5.78463	3.58654	8.92104	7.02131	3.92295	4.41632	3.3253	4.15055	22.677	24.1718	18.9708	24.7665	19.1295	3.91043	5.56849	3.52984	7.1314
PITG_22933	0	0	0	0	0	0	0	0	0	0	0	0	0	0	0	0	0
PITG_22932	0.0918196	0	0	0	0.0530128	0	0.0821063	0.0451147	0	0	0.166411	0.14201	0.258009	0	0.236957	0.106965	0.226908
PITG_22931	0.550917	0.753173	1.25377	1.24428	1.85545	1.42881	2.54529	2.12039	1.28016	1.04502	0.721113	0.454432	0.626593	0.923297	0.750363	0.588307	0.940049
PITG_22930	0	0	0	0	0	0	0	0	0	0	0	0	0	0	0	0	0
PITG_22929	0	0	0	0	0	0	0	0	0	0	0	0	0	0	0	0	0
PITG_22928	131.027	128.757	176.974	191.886	184.697	174.38	118.069	118.967	177.622	177.608	133.572	132.183	134.165	136.376	135.302	153.067	144.638
PITG_22927	54.7704	57.5281	92.6341	94.2989	121.877	123.592	119.711	114.501	54.8181	61.7016	100.734	95.1466	95.0209	70.6594	69.6653	73.9663	91.7682
PITG_22926	0.183639	1.25529	0.144665	0.0888774	0.530128	0.259783	0.697903	0.58649	0.731518	0.408921	0.887523	0.340824	0.810885	1.84659	1.69819	2.99502	1.58836
PITG_22925	0	0	0	0	0	0	0	0.0451147	0	0	0	0	0	0.0543116	0.157971	0	0.0972464
PITG_22924	62.9423	49.1714	56.9017	56.8371	64.4106	70.0441	67.0808	68.078	44.1654	40.8921	50.9771	60.7234	59.7843	34.4335	38.1106	49.0969	51.7999
PITG_22923	24.7454	22.4159	26.088	22.1305	25.2871	27.2773	15.0665	17.9556	17.6936	17.8108	31.8399	29.4529	30.187	20.747	17.8508	29.4688	29.4332
PITG_22922	18.7771	15.0276	70.211	75.9457	20.622	19.3539	19.7466	17.5045	18.3794	19.1284	20.0247	19.1713	21.0093	24.223	23.5377	16.6865	19.1251
PITG_22921	0	0	0	0	0	0	0	0	0	0	0.0554702	0	0	0	0	0	0
PITG_22920	0	0	0.0482218	0.0888774	0.0530128	0.0649459	0.205266	0.406032	0.0457199	0.136307	0	0.028402	0.110575	0.108623	0.197464	0	0
PITG_22919	6.01418	10.2216	10.2712	11.954	9.38327	9.96919	7.51272	9.02293	6.2179	6.67904	11.3714	12.3549	11.5735	7.9838	7.46414	10.8569	12.7393
PITG_22918	0.550917	0.645577	1.20555	1.15541	1.48436	1.62365	1.39581	1.08275	1.00584	0.999584	0.998464	0.994069	1.10575	1.46641	0.98732	1.12313	1.29662
PITG_22917	0	0	0	0	0	0	0	0	0	0	0	0.028402	0.0737168	0	0	0.0534825	0.0324155
PITG_22916	0	0.609711	0.482218	0.399948	0	0	0.0410531	0	0.0914397	0.318049	0.499232	0.0852059	0.184292	0.814674	1.30326	0.481342	0.291739
PITG_22915	0	0.0717308	0	0.0444387	0	0.129892	0	0.0451147	0.548638	0.318049	0.11094	0.0852059	0.0368584	0	0.157971	0.0534825	0.226908
PITG_22914	0.918196	1.47048	1.39843	1.55535	1.2193	1.36386	1.35475	1.08275	0.548638	0.908713	2.38522	2.30056	2.17465	1.03192	1.22428	3.10198	3.50087
PITG_22913	0	0	0	0	0	0	0	0	0	0	0	0	0	0	0	0	0
PITG_22912	0	0	0	0	0	0	0	0	0	0	0	0	0	0	0	0	0
PITG_22911	0.0459098	0	0.867993	0.711019	0.795193	0.909242	0.451585	0.406032	0.0914397	0	1.77505	1.3633	1.58491	0.434493	0.157971	2.46019	1.39387
PITG_22910	0	0.0358654	0	0	0	0	0	0	0	0	0	0.056804	0	0	0	0.0534825	0.0324155
PITG_22909	0	2.94096	0	0.266632	0.106026	0.0649459	0.0410531	0	0.182879	0.0454356	1.66411	1.70412	2.87495	12.9262	13.783	2.94154	2.62565
PITG_22908	0.413188	0.0717308	0	0.0444387	0.0530128	0.129892	0	0	0.228599	0.0454356	0	0.028402	0	0.0543116	0.157971	0.0534825	0
PITG_22907	10.1461	9.07394	9.21037	8.44335	9.11821	9.28726	11.1254	10.9177	13.8988	12.0859	9.319	10.4803	9.43575	8.85279	9.59675	8.5572	9.14116
PITG_22906	0	0.0717308	0	0	0.0530128	0.0324729	0.0410531	0	0.0457199	0.0908713	0.0554702	0.14201	0	0.0543116	0.157971	0.160447	0.0324155
PITG_22905	0	0	0	0	0	0	0	0	0	0.0454356	0	0	0	0	0	0	0
PITG_22904	0.0459098	0.0717308	0	0.0444387	0	0	0.205266	0.180459	0.0457199	0.0908713	0.11094	0.0852059	0.0737168	0.162935	0.157971	0.0534825	0.226908
PITG_22903	0	0	0.626884	0.533264	0	0	0.0410531	0.270688	0	0	0.0554702	0.0852059	0.110575	0	0.0394928	0	0.129662
PITG_22902	0	0	0	0	0	0	0	0	0	0	0	0	0	0	0	0	0
PITG_22901	0	0	0	0	0	0	0	0	0	0	0	0	0	0	0	0	0
PITG_22900	0	0	0	0	0	0	0	0	0.0457199	0	0.0554702	0.0852059	0	0.217246	0.27645	0.21393	0
PITG_22899	0.918196	1.36288	2.12176	2.93295	1.53737	1.00666	3.28425	3.78963	1.32588	1.54481	1.66411	1.22129	2.02721	3.91043	3.11993	1.92537	2.43116
PITG_22898	0	0	0	0	0	0	0	0	0	0	0	0	0	0	0	0	0
PITG_22897	0	0	0	0	0	0	0	0	0	0	0	0.028402	0	0	0	0.0534825	0
PITG_22896	0	0	0	0	0	0	0	0	0	0	0	0	0	0	0	0	0
PITG_22895	0	0	0	0	0	0	0	0	0	0	0	0	0	0	0	0	0
PITG_22894	0	0.0358654	0	0	0	0	0.0410531	0	0	0.136307	0	0.028402	0.0737168	0	0.0789856	0	0
PITG_22893	0	0	0	0	0	0	0	0	0	0	0	0	0	0	0	0.0534825	0
PITG_22892	0.505008	0.824904	0.192887	0.844335	2.12051	2.43547	2.17582	1.39855	0.320039	0.545228	2.44069	2.41417	2.69066	2.06384	2.64602	3.15547	2.36633
PITG_22891	0	0	0.0482218	0	0	0.0324729	0	0.0902293	0	0	0.0554702	0.028402	0	0	0	0	0
PITG_22890	0	0	0	0	0	0	0	0	0	0	0	0	0	0	0	0	0
PITG_22889	0	0	0	0	0	0	0	0	0	0	0	0	0	0	0	0	0
PITG_22888	0.826376	0.537981	3.0862	1.77755	1.43135	1.2015	2.99688	2.66176	1.69163	1.9083	1.94146	1.3633	1.80606	1.08623	1.73768	1.71144	1.49111
PITG_22886	0.459098	0.502115	0.433996	0.444387	1.69641	1.13655	2.50424	2.43619	2.24027	1.81743	0.610172	0.42603	0.552876	0.760362	0.631885	0.695272	0.388986
PITG_22885	0	0	0	0	0	0	0	0	0	0	0	0	0	0	0	0	0
PITG_22884	0	0.0358654	0	0	0	0	0.0410531	0	0	0.0454356	0.221881	0.113608	0.0737168	0.434493	0.394928	0.320895	0.388986
PITG_22883	0	0	0	0	0	0	0	0	0	0	0	0	0	0	0	0	0
PITG_22882	0	0	0	0	0	0	0	0	0	0	0	0	0	0	0	0	0
PITG_22881	0	0	0	0	0	0	0	0	0	0	0	0	0	0	0	0	0
PITG_22880	0.459098	0.143462	0.0964436	0.177755	0	0.162365	0	0	0.548638	0.499792	0.277351	0.227216	0.331726	0.325869	0.355435	0.106965	0.162077
PITG_22879	0	0	0	0	0	0.0324729	0	0.0451147	0	0	0	0	0	0	0.0394928	0	0
PITG_22878	92.1409	33.032	24.5449	101.676	178.017	176.913	86.8274	83.2816	154.167	161.524	11.5378	22.466	13.0479	16.2392	16.1921	16.633	32.3831
PITG_22877	0	0	0.0482218	0	0	0	0	0.0451147	0.0914397	0.0454356	0	0	0	0.0543116	0	0	0
PITG_22876	0	0.107596	0	0.0444387	0.0530128	0.0649459	0.164213	0.360917	0.182879	0.272614	0.0554702	0.028402	0.0737168	0.271558	0.394928	0	0
PITG_22875	0.183639	1.21942	0.192887	0.355509	0.530128	0.422148	0.533691	0.406032	0.365759	0.408921	1.60864	1.3917	2.43265	3.7475	4.30472	4.59949	2.17184
PITG_22874	29.52	48.49	53.7191	47.816	53.4369	54.6519	57.0639	54.5887	40.965	40.4832	55.6366	51.0384	53.629	64.1963	64.4523	67.8693	56.2408
PITG_22873	0	0	0	0	0	0	0	0	0	0	0	0	0	0	0	0	0.0324155
PITG_22872	0	0	0	3.06627	0	0.0324729	0.287372	0.451147	21.1683	24.3989	0.0554702	0.369226	0	8.36398	7.54313	0.0534825	0
PITG_22871	0	0	0	0	0	0	0	0	0	0	0	0	0	0	0	0	0
PITG_22870	0.367278	0.179327	1.01266	1.28872	1.43135	1.68859	1.43686	1.62413	0.0914397	0.227178	0.221881	0.397628	0.294867	1.03192	1.06631	1.06965	1.00488
PITG_22869	6.79465	3.19202	1.1091	1.15541	0	0	0.615797	0.812064	2.83463	3.22593	0.166411	0.113608	0.147434	0.217246	0.750363	0.267412	0.680725
PITG_22868	0	0.0358654	0	0	0	0	0.0410531	0.0902293	0	0	0	0	0.0368584	0.0543116	0.118478	0	0.0324155
PITG_22867	0.229549	0.179327	0.385775	0.177755	0	0	0.0410531	0.0451147	0.182879	0.272614	0	0.056804	0.0737168	0.162935	0.0789856	0.0534825	0.0648309
PITG_22866	0.0459098	0.0717308	0	0	0	0	0	0.0902293	0.0457199	0.0908713	0	0	0	0.217246	0.0789856	0.0534825	0
PITG_22865	92.1409	66.4944	106.667	125.85	102.315	101.933	60.266	57.5212	184.525	186.422	68.4502	63.8192	63.1016	61.1005	61.7273	74.8755	59.9362
PITG_22864	7.9883	1.14769	3.13442	3.02183	3.39282	5.0333	1.84739	1.98504	4.29767	5.27053	1.71958	1.73252	1.58491	3.04145	3.2779	1.17661	1.8801
PITG_22863	0	0	0	0.0888774	0.106026	0	0.0821063	0	0	0	0.166411	0.056804	0.0368584	0.217246	0.157971	0.21393	0.291739
PITG_22861	7.4833	4.33971	7.13683	13.376	12.405	11.7552	6.97903	7.083	12.7558	13.9033	0.998464	1.70412	1.47434	2.06384	2.25109	1.87189	2.07459
PITG_22860	1.4232	0.824904	3.0862	3.24402	1.16628	1.49375	1.88844	1.8497	1.32588	0.954148	1.99693	2.13015	1.25319	1.79228	1.38225	2.29975	1.39387
PITG_22859	20.2003	17.4664	12.8752	15.8202	21.3642	21.01	13.5065	13.5344	12.7101	13.5398	19.1927	23.9713	21.6359	15.7504	13.2696	16.847	19.6438
PITG_22858	30.1168	67.1759	31.1995	31.3293	36.8439	34.746	41.3816	43.4905	44.9426	49.0705	78.213	77.9066	82.1574	118.291	119.387	108.409	88.5591
PITG_22857	43.0634	48.5259	31.4888	29.374	33.8752	34.5187	32.2267	32.1216	33.8784	36.9392	45.7629	43.7675	40.6548	46.5993	45.6932	52.5198	44.5389
PITG_22856	13.6811	30.4497	21.314	19.1086	5.7784	6.62448	32.1857	33.4751	21.8998	20.5823	38.9956	35.2469	39.8439	42.9061	43.6396	46.6902	32.5451
PITG_22855	0	0	0.192887	0.355509	0.265064	0.324729	0.205266	0.270688	0	0	0.166411	0.511236	0.258009	0	0.0394928	0.267412	0.162077
PITG_22854	0	0	0.0482218	0	0	0	0	0.0451147	0	0.0454356	0	0	0	0	0.236957	0.0534825	0
PITG_22853	0	0	0.337553	0.488826	0.106026	0.194838	0	0	5.34922	3.77116	0.0554702	0.14201	0.184292	0.434493	0.473914	0.106965	0.324155
PITG_22852	0.183639	0	1.15732	1.3776	0.318077	0.129892	0	0.270688	0.594358	0.817841	0.0554702	0.0852059	0.184292	0.108623	0.355435	0.106965	0.0972464
PITG_22851	0.321369	0.502115	473.731	434.699	0	0.0974188	3.77689	3.97009	0.0914397	0.0908713	151.434	105.684	118.352	2.00953	1.73768	1.92537	4.44092
PITG_22850	15.5634	17.8251	9.40325	8.17672	29.6342	28.4138	5.21375	3.92497	12.5272	12.0859	20.4685	19.4838	22.2256	12.383	12.6772	18.0236	11.5723
PITG_22848	167.203	123.771	178.903	201.041	149.496	148.629	218.895	211.182	184.845	190.512	177.505	180.977	187.314	254.232	250.977	266.022	193.293
PITG_22847	0	0	0	0	0	0	0	0	0.228599	0.408921	0	0	0	0	0.157971	0	0
PITG_22846	0	0	0	0	0	0	0	0	0.594358	0.908713	0	0	0	0.488804	0.197464	0	0
PITG_22845	0	0	0	0	0	0	0	0	0	0	0	0	0	0	0	0	0
PITG_22844	0.0459098	0.573846	0	0.0444387	0.0530128	0	0.205266	0.180459	0.365759	0.454356	2.77351	2.78339	2.69066	2.3354	2.33008	2.56716	4.21401
PITG_22843	4.08597	5.27221	5.69017	4.22168	5.30128	4.3189	7.06114	6.72208	7.08658	7.45144	5.60249	6.90168	7.07681	6.51739	7.74059	6.15048	5.0244
PITG_22842	0.0459098	0.0358654	0	0.0444387	0	0	0	0	0	0	0	0	0	0	0	0	0
PITG_22841	0	0	1.1091	1.02209	0	0	0.328425	0.135344	0	0	0.0554702	0.170412	0.368584	0.217246	0.197464	0.0534825	0.162077
PITG_22840	10.1002	12.9474	13.9843	14.1759	21.2051	19.841	20.1981	19.2188	14.2189	16.9021	19.581	24.4825	23.6999	14.9357	15.3627	15.9913	19.2872
PITG_22839	227.575	218.815	225.582	191.22	216.133	217.536	181.496	182.353	190.012	200.644	224.211	171.236	180.201	198.346	197.464	203.554	181.948
PITG_22838	0	0.0358654	0	0	0	0	0	0	0	0.0454356	0	0	0	0	0	0	0
PITG_22837	45.3589	72.3763	37.0344	41.9946	59.3744	65.1732	26.1919	25.6251	2.01167	1.49938	75.3285	80.4912	79.5035	16.8909	16.8239	116.485	70.8602
PITG_22836	0	0	0.0482218	0.0888774	0.0530128	0	0.164213	0.270688	0	0	0.499232	0.312422	0.258009	0.325869	0.394928	0.481342	0.291739
PITG_22835	1.83639	3.65827	1.01266	0.933212	2.59763	2.95504	1.02633	1.35344	0	0	3.7165	4.14669	3.7227	1.68366	1.30326	6.25745	3.82503
PITG_22833	0	0	0	0	0	0	0.0821063	0.0902293	0	0	0.11094	0.170412	0.147434	0.325869	0.197464	0	0
PITG_22832	0.550917	0.9325	0.675105	0.711019	0.74218	0.649459	0.944222	0.902293	0.0914397	0	2.38522	2.24376	2.98553	1.14054	1.26377	7.11317	5.67271
PITG_22831	0	0.143462	1.92887	1.24428	0.74218	0.876769	1.39581	1.48878	0.0914397	0.0454356	11.0386	11.9004	11.1681	5.86565	5.60798	40.1653	19.0603
PITG_22830	1.65275	2.40298	2.50753	2.97739	2.80968	2.43547	1.76528	1.2181	2.97179	2.36265	1.60864	1.59051	2.61695	1.52072	1.50073	2.40671	1.91251
PITG_22829	0	32.1354	0.337553	1.06653	0.583141	0.487094	4.72111	3.6994	3.70331	2.81701	29.5656	22.6364	27.5332	42.3087	44.2714	38.4539	23.8578
PITG_22828	5.96827	5.84606	12.393	14.887	7.58084	8.50791	4.92638	5.59422	10.3784	8.72364	9.65182	10.7075	10.4678	9.07003	9.55726	11.1778	13.3228
PITG_22827	0	1.00423	0.0482218	0.0444387	0.0530128	0	0	0	0	0.0454356	3.43915	2.49937	2.3958	9.61315	9.55726	5.08083	3.66295
PITG_22826	0	0	0	0	0	0	0	0	0	0	0	0	0	0	0	0	0
PITG_22825	0.229549	0.0358654	0.964436	0.577703	0.265064	0.162365	1.19054	1.75947	1.41732	1.2722	0.443762	0.596442	0.626593	1.95522	2.13261	0.374377	1.4587
PITG_22824	2.70868	5.88192	2.94153	4.7105	1.74942	0.941715	8.62116	8.21087	1.09728	1.36307	9.09711	8.46379	8.95659	16.2392	15.1257	8.39675	11.5723
PITG_22823	1.01002	1.57808	8.96926	7.77677	3.55186	5.39051	4.35163	4.37612	0.594358	0.590663	6.98925	8.06616	7.15053	2.76989	2.84348	5.66914	5.15406
PITG_22822	0	0	0.723327	0.488826	0.795193	0.844296	0.369478	0.541376	0	0	0.776583	0.994069	0.995177	0.325869	0.197464	1.01617	1.0373
PITG_22821	0	0.0717308	1.88065	2.04418	2.17353	2.46794	1.39581	1.17298	0.0914397	0	2.71804	3.35143	3.64898	0.543116	0.829349	3.47636	2.36633
PITG_22820	1.60684	6.45577	1.1091	1.55535	2.96872	3.27977	0.451585	0.406032	1.73735	1.86286	14.866	17.3536	16.918	5.26822	5.45001	13.638	11.1509
PITG_22819	9.73288	6.92202	7.13683	8.2656	15.3737	15.8793	7.1843	7.62438	8.41245	7.81493	14.5887	14.201	14.5591	7.0605	6.47682	15.296	14.4573
PITG_22818	4.08597	14.2744	1.97709	1.9553	14.8966	15.9442	1.60107	1.62413	2.69747	3.77116	57.689	71.2038	64.0967	13.7408	14.4149	54.2312	47.9425
PITG_22817	0	0	0	0	0	0	0	0	0	0	0	0.028402	0	0	0	0	0
PITG_22816	0	0.0358654	0	0	0	0	0	0	0	0	0	0	0	0	0.0394928	0	0
PITG_22813	0	0	0	0	0	0	0	0	0	0	0	0	0	0	0.0394928	0	0
PITG_22812	0.0459098	0.107596	0	0.0444387	0	0	0.123159	0.0451147	0.0457199	0	0.0554702	0.028402	0	0.0543116	0.0789856	0	0
PITG_22811	0	0	0	0	0	0	0	0	0	0	0	0	0	0	0	0	0
PITG_22810	49.2612	51.431	30.7173	31.7737	43.3645	43.9034	56.6533	58.3784	46.5428	46.5715	46.7614	50.6123	48.8005	71.637	71.403	76.5334	67.6835
PITG_22809	27.1327	21.9496	24.786	24.9301	27.6197	25.0042	18.2276	17.9105	33.2841	35.0763	28.6226	29.0268	29.0076	30.2515	27.6845	26.5273	28.5904
PITG_22808	3.71869	4.08865	0.482218	0.622142	0.106026	0.194838	4.02321	3.65429	0.182879	0.136307	1.83052	0.994069	1.95349	8.74416	8.254	3.31591	3.95469
PITG_22807	0	0	0	0	0	0	0	0	0	0	0	0	0	0	0	0	0
PITG_22804	1.05593	0.753173	0.867993	1.06653	0.636154	0.844296	0.697903	0.496261	0.822957	0.908713	1.71958	1.4485	1.58491	0.271558	0.473914	2.67412	2.26908
PITG_22803	0	0	0	0	0	0	0	0	0	0	0	0	0	0	0	0	0
PITG_22802	0	0	0.771549	0.266632	0.0530128	0.129892	0	0.0451147	0.13716	0.227178	0	0.028402	0	0.0543116	0	0	0.0648309
PITG_22801	0.137729	6.88615	0.964436	1.02209	0.159039	0.487094	0.738956	0.721834	0.0457199	0.0908713	2.66257	3.91947	2.28522	2.06384	2.56703	16.0447	3.5657
PITG_22800	0	0	0	0.0444387	0	0	0.615797	0.360917	0	0	0.0554702	0	0	0.0543116	0.118478	0	0.0324155
PITG_22799	0.0918196	0.502115	0.53044	0.622142	0.689167	0.487094	1.27265	0.812064	0.457199	0.636099	0.11094	0.14201	0.22115	0.434493	0.315943	0.320895	0.194493
PITG_22798	0.367278	0.143462	0.771549	0.577703	0.0530128	0.0649459	0.410531	0.406032	2.83463	3.13506	0	0.056804	0	0.162935	0.355435	0.106965	0.194493
PITG_22797	0	0.0358654	0	0	0	0	0	0.0451147	0	0.0454356	0.0554702	0	0.0368584	0.0543116	0	0	0
PITG_22796	0.918196	0.824904	0.723327	0.133316	1.37833	1.68859	2.34003	1.98504	0.960117	0.681535	0.221881	0.0852059	0.110575	0.380181	0.552899	0.909202	0.648309
PITG_22795	61.3355	21.4475	40.5063	89.144	122.831	132.197	53.6565	49.581	189.097	192.011	15.6426	27.6067	15.9597	12.7632	16.1131	11.1244	19.5141
PITG_22794	0	0	0	0	0	0	0	0	0	0	0	0	0	0	0	0	0
PITG_22793	0	11.9073	0	0	0	0.0649459	0	0	0.0457199	0.0908713	16.1418	11.0768	14.1536	35.6284	37.3602	21.8743	18.6065
PITG_22792	0	22.7387	0	0	0.0530128	0.129892	0.0410531	0.0451147	0.182879	0	55.914	39.564	51.012	64.0877	68.7175	79.6889	57.8616
PITG_22791	0.0459098	30.8442	0.144665	0.133316	0	0.0324729	0.451585	0.406032	0.228599	0.272614	80.7092	51.8052	80.0933	110.415	110.777	123.491	103.178
PITG_22790	0	27.6522	2.26643	1.64423	0.477116	0.616986	1.47791	1.44367	1.18872	0.908713	62.1266	42.6598	63.1384	94.3935	98.4951	102.847	80.8442
PITG_22789	0.0918196	34.5742	0.337553	0.177755	0	0.0324729	0.287372	0.406032	0.13716	0.0454356	69.0604	47.6869	68.3723	128.61	126.495	126.272	106.809
PITG_22788	0	4.94942	0	0	0	0	0	0	0	0	6.3236	4.60112	6.3765	17.9228	18.1667	9.19899	8.20111
PITG_22787	0.137729	248.691	0.241109	0.533264	0.159039	0.422148	1.60107	1.62413	1.143	0.408921	425.29	296.403	440.789	930.846	964.02	658.048	563.219
PITG_22786	0.0459098	23.456	0.144665	0.177755	0	0	0.205266	0.0451147	0	0.0454356	94.2439	64.6429	99.4071	74.3525	72.3113	153.869	102.952
PITG_22785	0.0459098	28.8358	0	0	0.0530128	0	0.246319	0.180459	0.0457199	0.136307	78.3794	55.3839	80.8673	105.473	110.58	147.719	103.697
PITG_22784	0	13.0191	0.0482218	0.133316	0	0.0649459	0.164213	0.0451147	0.0914397	0.136307	30.8969	20.9039	30.9242	48.9347	52.249	44.337	38.3475
PITG_22783	0	26.2176	0.0482218	0.0444387	0.0530128	0	0.0821063	0	0.0457199	0	29.7875	21.2447	31.9194	75.3301	81.5922	46.5832	39.1255
PITG_22782	0.0459098	111.147	0.192887	0.133316	0.265064	0.0649459	1.02633	0.360917	0.411479	0.0908713	232.42	155.7	221.556	415.809	419.019	352.449	280.848
PITG_22781	0.183639	154.508	0.0482218	0.311071	0.106026	0.0324729	0.65685	0.496261	0.411479	0.181743	236.137	155.359	230.807	597.264	616.72	360.846	316.894
PITG_22780	0	0.573846	0.0964436	0.177755	0	0	0	0	0	0	0.942994	0.454432	0.958318	2.55264	2.88298	1.28358	1.4587
PITG_22779	0	68.6105	0.0964436	0.133316	0	0	0.123159	0.406032	0.182879	0.227178	127.36	90.4887	130.552	259.935	267.643	218.102	173.293
PITG_22778	0.0459098	5.02115	0	0	0	0	0.0821063	0.0451147	0	0	8.87523	8.23657	9.50946	13.0348	12.8747	17.4353	14.7166
PITG_22777	0	18.3631	0.0482218	0	0	0	0.123159	0.0902293	0.0914397	0.0454356	126.195	81.7977	119.863	83.0967	87.7135	157.613	138.965
PITG_22776	0	10.3651	0.0482218	0.0888774	0	0.0649459	0.123159	0	0.228599	0.0908713	152.488	103.156	141.721	43.6665	46.6015	202.271	150.959
PITG_22775	0	3.47894	0	0	0	0.0324729	0	0	0.0914397	0	30.8969	22.0967	32.546	18.9547	17.6533	40.8606	39.2876
PITG_22774	0.137729	107.955	0.289331	0.533264	0	0.0324729	0.492638	0.541376	0.411479	0.227178	242.017	168.026	241.091	425.911	442.754	377.319	325.84
PITG_22773	0.183639	140.915	0.192887	0.177755	0.530128	0.292256	0.697903	0.67672	0.274319	0.363485	245.899	169.304	244.666	558.051	581.216	373.575	331.319
PITG_22772	0	11.6562	0	0.133316	0	0	0	0	0.0914397	0	34.2806	24.8517	34.6469	61.2091	61.3323	45.781	52.7076
PITG_22771	0	6.81442	0	0.0888774	0	0	0	0	0.0914397	0	12.8136	8.17977	10.2466	26.5584	26.6971	17.1679	13.5173
PITG_22770	0	9.50433	0.0482218	0.0888774	0.0530128	0	0.0821063	0.0902293	0.0914397	0.0454356	161.196	113.295	159.339	44.4269	45.1403	208.742	168.658
PITG_22769	0.0918196	64.9881	0.0482218	0.311071	0.0530128	0.0649459	1.14949	1.48878	0.411479	0.0908713	156.537	100.287	151.119	257.383	268.077	230.777	187.945
PITG_22768	0	0	0	0	0	0	0	0	0	0	0	0	0	0	0	0	0
PITG_22767	0	0.0358654	0	0	0	0	0	0	0.0457199	0	0	0	0	0	0	0	0
PITG_22766	0	0	0	0	0	0	0.0410531	0.0451147	0	0	0	0	0	0	0	0	0
PITG_22765	118.998	119.288	75.0814	97.4985	97.8617	97.3538	94.4633	90.7256	147.995	144.394	68.8385	83.1042	76.0389	66.586	67.7697	57.975	72.7727
PITG_22764	26.8572	26.5045	22.616	21.2417	32.1258	29.388	28.9835	31.3998	22.7685	25.6257	25.9046	28.828	30.8873	25.9066	22.6689	25.6181	27.5207
PITG_22763	58.7186	75.7118	59.5057	54.7485	69.7119	70.2389	61.5387	60.4085	66.1109	63.1101	96.9065	89.7219	91.8143	94.0676	93.7559	115.576	92.611
PITG_22762	0	0	0	0	0	0	0	0	0	0	0	0	0	0	0	0	0
PITG_22761	0	0	0	0	0	0	0	0	0	0	0	0.028402	0	0	0	0	0
PITG_22760	0	0	0	0	0	0.0649459	0.0821063	0.0902293	0.365759	0.0454356	0	0.056804	0.0368584	0	0.157971	0	0
PITG_22759	0	0.286923	0	0.0444387	0.0530128	0	0.0410531	0	0	0	1.94146	1.4769	1.95349	1.19485	1.38225	1.97885	1.84768
PITG_22758	5.00417	4.44731	24.8342	20.4862	27.1956	27.4721	10.2633	10.7824	11.2928	11.2226	26.0155	31.5546	25.9483	9.93902	10.6631	14.4938	18.412
PITG_22757	0	0.215192	0.144665	0.266632	0	0.0324729	0.0821063	0.0902293	0.320039	0.227178	0.11094	0.340824	0.516017	1.24917	1.38225	0.374377	0.421401
PITG_22756	0	22.8104	0.0482218	0.222193	0.106026	0.0974188	0.0821063	0.0902293	0.182879	0.0454356	27.014	14.343	21.9307	49.6951	51.8936	50.0061	65.3172
PITG_22755	0	0	0	0	0	0.0324729	0	0	0	0	0.221881	0.198814	0.368584	0.108623	0.27645	0.374377	0.162077
PITG_22754	0	0	0	0	0	0	0	0	0	0	0	0	0	0	0	0	0
PITG_22753	0	0	0	0	0	0	0	0	0	0	0	0	0	0	0	0	0
PITG_22752	0.0918196	0.358654	0.385775	0.266632	0	0.0324729	0.205266	0.406032	0.365759	0.181743	0.332821	0.170412	0.368584	0.434493	0.473914	0.267412	0.194493
PITG_22751	0.413188	0.609711	0.723327	0.66658	0.795193	0.974188	0.738956	0.631605	1.46304	1.49938	1.4977	0.937265	1.21633	1.46641	1.61921	1.39054	1.2642
PITG_22750	0	0	0	0.0444387	0	0	0	0	0	0	0.0554702	0	0	0	0	0	0.0324155
PITG_22749	0	0	0	0	0	0	0	0	0	0	0	0	0	0	0	0	0
PITG_22748	3.90233	5.41567	9.93369	9.55432	9.43628	10.229	9.64749	9.60942	12.5272	12.722	15.6981	12.2697	14.6328	18.4116	17.8902	16.7935	13.0634
PITG_22747	0	0	0	0	0	0	0.0821063	0	0	0	0	0	0	0	0	0.0534825	0
PITG_22746	4.72871	7.71106	11.959	10.1765	14.3665	15.0674	11.577	11.9103	17.0535	14.0396	26.5702	24.9369	24.7688	23.7885	28.0004	27.4365	23.1122
PITG_22745	0	0	0.0482218	0	0	0	0	0	0	0	0	0	0	0	0	0	0
PITG_22744	0	0.107596	0	0	0	0	0	0	0	0.0454356	0.443762	0.908863	0.368584	0.488804	0.552899	0.695272	0.71314
PITG_22743	150.722	118.571	147.993	140.782	136.296	129.924	111.172	111.253	134.188	133.399	105.116	103.468	103.314	119.974	119.308	89.7436	89.4343
PITG_22742	0.964106	0.573846	3.27908	2.22193	1.2193	1.16903	1.68318	2.70688	0.777237	0.817841	1.44223	1.53371	1.58491	1.4121	1.22428	1.76492	1.58836
PITG_22741	0	0	0	0	0.0530128	0.0649459	0	0	0.0457199	0.0454356	0	0	0	0.0543116	0.0394928	0	0.0324155
PITG_22740	0.137729	0.286923	0	0.177755	0.159039	0.0974188	0.205266	0.180459	0.0457199	0.0454356	0.443762	0.653246	0.552876	0.488804	0.710871	0.85572	0.615894
PITG_22739	0.137729	0.107596	0.0964436	0.444387	0.636154	0.649459	0.903169	1.08275	0.13716	0.0454356	0.277351	0.198814	0.110575	0.488804	0.197464	0.160447	0.226908
PITG_22738	0.0459098	0.0358654	0	0	0	0	0.0410531	0	0	0.0454356	0	0	0.0368584	0.108623	0.0394928	0.0534825	0
PITG_22737	0.0459098	0.215192	0	0	0	0	0.0821063	0	0	0	0	0	0	0.0543116	0.0789856	0.0534825	0
PITG_22736	0	0	0	0	0	0	0	0	0	0	0	0	0.0368584	0	0	0.106965	0
PITG_22735	0.0459098	0.0717308	0	0	0	0.0324729	0.0410531	0	0	0	0	0	0.0368584	0	0.0394928	0	0
PITG_22734	38.7938	7.99798	19.4816	17.1089	10.0194	10.0991	11.2486	8.97782	2.37743	1.95373	3.99386	5.22596	3.31726	4.18199	4.46269	3.47636	6.35343
PITG_22733	0	0.0358654	0.626884	1.33316	0.689167	0.714404	0.246319	0.315803	0.320039	0.272614	0	0.227216	0.22115	0.0543116	0.0394928	0.106965	0.226908
PITG_22732	0.0918196	0.143462	0.482218	1.33316	0.477116	0.649459	0.164213	0.315803	0.182879	0.181743	0.665643	0.965667	0.995177	0.488804	0.552899	1.12313	1.19937
PITG_22731	0	0	1.20555	0.933212	0	0	0.205266	0.315803	0	0	0.332821	0.255618	0.110575	0.271558	0.0394928	0.21393	0.194493
PITG_22730	0	0	0	0.0444387	0	0	0.0410531	0.0902293	0.0457199	0	0	0	0	0	0.0789856	0	0
PITG_22729	0	0.0358654	0	0	0	0	0.0821063	0.135344	0.0457199	0	0	0	0.0737168	0.108623	0.236957	0	0.0648309
PITG_22728	0	0	0	0	0	0	0.0410531	0	0	0	0	0	0	0	0	0	0
PITG_22727	0	0	0	0	0	0	0	0	0	0	0	0	0	0	0	0	0
PITG_22726	0	0	0	0	0	0	0	0	0	0	0	0	0	0	0	0	0
PITG_22725	0	0.0717308	4.96685	6.35473	4.71814	4.35137	0.123159	0.270688	0.182879	0.136307	0.832053	0.710049	0.552876	0.217246	0.355435	0.320895	0.648309
PITG_22724	0	0.107596	0.819771	0.577703	0.0530128	0.22731	0.0821063	0.135344	0	0.0454356	0	0.170412	0.0368584	0.271558	0.355435	0.320895	0.324155
PITG_22723	0.321369	0.179327	0	0.0888774	0.0530128	0	0.369478	0.315803	0.0914397	0.0454356	0	0	0	0	0.0394928	0.0534825	0
PITG_22722	0.0459098	0.0358654	0	0.177755	0.0530128	0.0649459	0.328425	0.225573	0.0914397	0.0908713	0	0.056804	0	0	0.0394928	0.0534825	0.226908
PITG_22721	0	0	0	0	0	0	0	0.0451147	0	0	0	0	0.0368584	0	0	0	0
PITG_22720	0.229549	0.286923	0.144665	0.222193	0.477116	0.454621	0.697903	1.48878	1.09728	1.09046	0.221881	0.28402	0.184292	0.70605	0.750363	0.267412	0.518648
PITG_22719b	64.641	61.007	47.3538	44.1721	49.0369	56.5678	50.208	46.2876	63.0477	63.8825	53.6952	51.9472	50.1274	53.7685	51.6961	44.6044	46.8404
PITG_22719a	50.363	53.547	42.1941	34.7955	47.7116	46.5987	45.7742	43.4905	56.9212	58.6574	49.1466	36.1841	37.8904	43.8294	46.878	42.0372	34.9115
PITG_22718	10.6511	21.6268	28.258	28.4852	20.3039	20.3605	21.1424	19.8956	59.8016	57.6124	20.1357	22.0683	20.1984	45.3502	43.8765	34.3357	31.5078
PITG_22717	0	0	0	0	0	0	0	0	0	0	0	0	0	0.0543116	0	0.0534825	0
PITG_22716	43.0634	43.1819	52.4171	55.2373	42.1452	42.6694	41.9153	43.4003	42.0623	42.2551	42.8785	45.2444	45.557	46.7623	46.957	43.3743	43.7285
PITG_22715	34.6619	33.6776	33.5142	26.5743	31.8607	32.8626	33.0067	32.8886	34.4728	36.3031	31.3407	27.9191	27.4595	32.2068	31.3573	27.5435	25.6082
PITG_22713	0	0	0	0	0	0	0	0	0	0	0	0	0	0	0	0	0
PITG_22712	1.4232	1.82913	0.289331	0.533264	0.265064	0.324729	2.25792	2.48131	0.594358	0.227178	0.221881	0.397628	0.110575	0.543116	0.552899	0.64179	0.324155
PITG_22711	0	0	0	0	0	0	0	0	0	0	0	0	0	0	0	0	0
PITG_22710	0	0	0	0	0	0	0	0	0	0	0	0	0	0	0	0	0
PITG_22709	0.321369	0.537981	0.0964436	0.133316	0	0	0.615797	0.225573	0.228599	0.136307	0.0554702	0.113608	0	0.434493	0.473914	0.106965	0.162077
PITG_22708	0.137729	0.107596	0.433996	0.577703	0.424103	0.389675	0.369478	0.315803	3.52043	3.08962	0.610172	0.795255	0.995177	2.44402	2.68551	1.49751	1.55594
PITG_22707	3.39732	115.02	5.97951	6.84356	7.63385	8.76769	5.13164	6.04536	1.73735	1.63568	354.344	243.859	348.607	299.094	305.358	311.215	286.164
PITG_22706	0.459098	74.3131	0.723327	0.844335	1.43135	0.941715	0.738956	0.541376	0.548638	0.318049	209.733	148.968	198.998	161.305	160.657	184.728	166.064
PITG_22705	0	53.3677	0.241109	0.444387	0.795193	0.681931	0.328425	0.315803	0.502918	0.681535	166.078	119.09	158.307	119.811	126.495	143.066	128.722
PITG_22704	0.321369	112.832	0.482218	0.444387	1.27231	1.81848	0.903169	0.947408	0.777237	0.954148	325.499	240.65	326.897	262.053	266.419	290.998	270.345
PITG_22703	0	36.3316	0.192887	0.133316	0.265064	0.389675	0.123159	0.225573	0.457199	0.227178	93.9665	70.3517	93.2149	77.8828	74.8784	83.4327	73.5831
PITG_22702	0.275459	39.7388	0.337553	0.399948	0.477116	0.844296	0.65685	0.315803	0.182879	0.499792	95.8525	66.3186	88.6444	89.3968	96.9943	89.6901	83.5023
PITG_22701	0.596827	44.5448	0.771549	0.444387	1.2193	0.844296	0.451585	0.766949	0.731518	0.636099	103.008	75.2936	106.263	105.31	105.999	98.8356	93.8104
PITG_22700	0.229549	31.7409	0.53044	0.266632	1.06026	1.07161	0.410531	0.496261	0.228599	0.318049	70.5581	51.7768	63.765	73.1577	81.2367	66.9601	62.8212
PITG_22699	0	0	0	0	0	0	0	0	0.0457199	0.0454356	0	0	0	0.0543116	0.0789856	0	0
PITG_22698	0	0	0	0	0	0	0	0	0	0.0454356	0	0	0.0368584	0	0.0394928	0	0
PITG_22697	0	0	0.0482218	0	0	0	0	0	0	0	0	0	0	0	0	0	0
PITG_22696	0	0	0	0	0	0	0	0	0	0	0.0554702	0	0	0	0	0	0
PITG_22695	0.0459098	0	0.385775	0.399948	1.59039	0.941715	0.451585	0.360917	0.731518	0.863277	1.16487	1.78932	1.95349	0.325869	0.394928	0.909202	1.55594
PITG_22694	0	0	0.433996	0.711019	0	0	0	0	0	0	0	0	0.22115	0	0	0	0
PITG_22693	0	0	0.289331	0.0444387	0	0	0	0	0	0	0	0	0	0	0	0	0
PITG_22692	0.275459	0.537981	0.433996	0.311071	0.318077	0.357202	1.19054	1.03764	0.274319	0.454356	1.33129	0.539638	0.810885	2.76989	2.84348	2.24626	2.69048
PITG_22691	0	0	0	0	0	0	0.0821063	0	0	0	0	0	0	0	0	0	0
PITG_22690	0.0918196	0.107596	0	0.0888774	0.212051	0.0324729	0.123159	0.0902293	0	0.0908713	0.0554702	0.056804	0	0	0	0.0534825	0.0972464
PITG_22689	36.4983	33.3548	58.3002	72.3906	62.6082	63.1274	89.2906	85.7178	44.5769	44.4361	47.2052	48.5958	53.3341	55.2349	56.0798	48.5621	51.3137
PITG_22688	1.14774	1.25529	1.20555	1.06653	3.18077	4.15653	1.02633	0.67672	4.16051	3.86203	2.55163	3.23783	3.31726	2.76989	2.29058	4.11815	3.53329
PITG_22687	79.1944	74.0261	60.8559	60.3033	65.5239	72.3172	81.6547	82.1538	61.9047	62.3377	87.0882	86.058	81.6045	99.4445	104.893	94.1292	86.0631
PITG_22686	18.8689	20.6585	21.5552	32.6624	45.6971	47.0533	89.0853	87.1615	28.8035	31.078	18.638	17.3536	17.2497	25.0376	23.8142	22.5696	21.1997
PITG_22685	19.9708	32.8168	84.6293	91.8103	64.4106	62.965	90.2348	86.4848	105.933	110.363	44.5981	42.5178	46.073	74.8957	72.8247	46.7972	49.6929
PITG_22684	15.9766	17.3588	18.9994	20.7973	18.2364	17.2107	22.2919	20.3016	26.5632	25.8529	18.9153	19.427	19.9772	24.4402	25.1569	20.9651	19.7734
PITG_22683	0.275459	0.358654	0.192887	0.133316	0.212051	0.162365	0.246319	0.315803	0.365759	0.0454356	0.443762	0.823657	0.626593	0.434493	0.27645	0.160447	0.551063
PITG_22682	0	0	0	0	0	0	0.0410531	0	0	0	0	0	0	0.0543116	0	0	0
PITG_22681	7.11602	3.6224	12.9234	14.9314	6.04346	8.83264	4.59795	5.05284	9.50973	8.36016	7.65489	9.40106	8.88287	5.10529	5.33153	6.097	6.87208
PITG_22680	26.3522	33.2831	27.0524	17.1978	37.215	40.2015	55.5449	51.566	42.0165	43.0275	25.7936	10.1395	12.3844	26.3411	25.3149	21.9278	16.4346
PITG_22679	0	0	0	0	0	0	0	0	0	0	0	0	0.0368584	0	0	0.106965	0
PITG_22678	17.5375	33.57	33.1284	28.8407	47.6585	51.1449	41.6279	43.1296	49.9261	48.2072	78.3794	54.7022	59.858	100.965	99.8378	92.9525	56.5974
PITG_22677	0.137729	0.215192	0	0	0.106026	0.0324729	0.205266	0.270688	0.0457199	0.227178	0.388291	0.340824	0.626593	0.271558	0.355435	0.534825	0.486232
PITG_22676	0	0	0.675105	1.82199	0.106026	0.0649459	1.27265	1.48878	2.88035	2.40809	0.610172	0.596442	0.442301	3.31301	3.63334	0.160447	0.421401
PITG_22675	5.6469	6.38404	4.29174	3.82173	4.135	4.12406	8.498	8.70713	9.23541	8.36016	1.77505	2.78339	2.3958	10.102	9.43878	1.2301	1.58836
PITG_22674	0	0	0	0	0.265064	0.129892	0.369478	0.180459	0	0	0.277351	0.170412	0.22115	0.434493	0.197464	0.695272	0.259324
PITG_22673	0	0	0	0	0	0	0	0	0	0	0	0	0	0	0	0	0
PITG_22672	89.4782	227.028	63.267	50.5268	64.8877	70.6286	73.9778	70.9202	70.5457	71.97	278.904	159.988	194.354	303.71	314.955	360.953	233.618
PITG_22671	6.38146	7.63933	6.4135	7.37682	6.25551	6.55953	5.21375	6.09048	6.49222	6.86078	6.43454	6.53246	6.48708	4.56217	5.84494	4.65298	5.38097
PITG_22670	0.137729	1.90087	0.144665	0.533264	0.106026	0.0974188	0.246319	0.315803	0.0457199	0.0908713	0.332821	0.937265	0.368584	3.91043	3.94928	1.55099	1.71802
PITG_22669	0	0.215192	0.192887	0.266632	0.0530128	0.0649459	0.78001	0.496261	0.228599	0	0.499232	0.482834	0.368584	0.325869	0.236957	0.267412	0.486232
PITG_22668	1.51502	2.94096	0.144665	1.15541	0.636154	0.616986	6.81482	6.04536	1.46304	1.45394	0.832053	0.624844	0.663451	3.15007	3.55435	2.35323	2.98222
PITG_22667	0.0459098	0.46625	0.675105	2.62188	3.44583	3.01998	8.29273	8.21087	2.74319	2.49896	2.49616	1.93133	2.17465	4.67079	4.73914	4.17163	2.98222
PITG_22666	40.3547	35.5067	73.0078	78.8787	67.6974	69.6544	59.7323	58.1077	63.8249	65.2001	46.9278	55.4691	60.0423	47.9571	46.2461	46.0484	56.1436
PITG_22665	0.0918196	0.0717308	0.0482218	0.222193	0	0	100.046	102.591	0.228599	0.136307	0.166411	0.0852059	0.0737168	43.232	40.8751	14.7077	20.3569
PITG_22662	7.29966	7.02961	17.0223	16.2201	6.83866	8.18318	13.096	13.7149	6.12646	5.13423	9.20806	8.74781	8.51429	8.03811	7.89856	10.643	10.5999
PITG_22661	52.8881	9.46846	17.9867	17.1978	11.8219	12.4371	11.8233	11.6847	7.5895	8.36016	9.70729	8.86142	8.40371	8.03811	9.3203	6.68531	9.59498
PITG_22660	5.73872	7.10135	9.4997	9.46544	14.1014	12.4371	6.4864	7.48903	6.26362	6.72447	12.3144	9.77028	11.4998	9.23297	8.68842	10.5895	12.1234
PITG_22659	0.275459	1.25529	0.385775	1.02209	0.318077	0.746877	2.13476	1.71436	0.320039	0.590663	1.60864	1.70412	1.95349	1.46641	1.61921	2.40671	2.23667
PITG_22658	49.858	70.3679	82.5075	71.1019	43.8946	49.2939	55.2986	58.6942	72.9689	71.8337	55.4702	31.7818	34.7206	41.0052	41.9809	36.8494	39.6441
PITG_22657	76.7153	73.5599	66.1603	77.19	66.8492	60.2373	47.0469	45.8816	68.4426	67.1084	70.2253	68.6192	69.5149	55.615	53.5128	69.6877	60.6818
PITG_22656	8.81468	11.5128	7.04039	5.64371	5.19526	6.16986	6.5685	6.85743	5.71498	5.9975	7.54395	4.82834	6.30278	7.87518	7.89856	12.9962	9.07633
PITG_22655	0.367278	7.3524	0.433996	0.577703	1.06026	0.844296	1.19054	0.631605	0.594358	0.954148	11.3714	8.6342	9.98862	11.1339	13.625	17.4888	7.61764
PITG_22654	2.3414	2.6899	2.26643	2.71076	4.135	3.89675	3.90005	2.75199	2.78891	2.6807	2.66257	2.78339	2.8381	3.04145	2.29058	2.67412	2.00976
PITG_22653	1.51502	0.717308	2.45931	2.22193	1.80244	2.30558	0.78001	0.902293	1.32588	1.54481	0.998464	0.852059	1.21633	0.597427	1.06631	0.64179	0.421401
PITG_22652	0	0	0	0	0	0	0	0	0	0	0	0	0	0	0	0	0
PITG_22651	4.45325	4.33971	5.3044	4.84382	4.29404	5.74771	3.61268	3.83475	4.6177	4.13464	5.43608	5.36797	4.31243	3.42163	4.89711	5.02735	5.34855
PITG_22650	0	0	0	0	0	0	0	0	0	0	0	0	0	0	0	0	0
PITG_22649	3.85642	4.48317	3.66486	2.57744	4.08199	3.79933	2.54529	2.88734	2.74319	2.86245	5.87984	5.31117	6.04478	4.34493	4.69964	6.52486	6.06169
PITG_22648	1.14774	0.251058	5.49729	6.04366	2.0675	3.21482	4.96743	5.45887	44.2568	43.8454	0.554702	0.312422	0.442301	1.84659	3.08044	0.42786	0.842802
PITG_22646	6.61101	4.69836	5.59373	5.68815	5.08923	5.5204	5.04954	6.09048	4.38911	3.86203	3.27274	3.63545	3.87013	4.07337	4.02827	3.47636	3.72778
PITG_22644	5.78463	5.84606	7.37794	7.59902	4.71814	5.13072	4.88532	4.46635	3.06323	2.86245	6.21266	6.75967	6.33964	4.07337	3.55435	6.63183	5.21889
PITG_22643	2.84641	3.6224	4.82218	6.26585	6.73263	6.94921	4.18742	4.51147	4.06907	4.589	5.82437	5.25437	5.52876	3.42163	4.10725	4.54601	5.38097
PITG_22640	1.4232	1.43462	1.5431	1.42204	1.53737	2.20816	2.05266	1.80459	1.92023	2.40809	1.1094	0.937265	1.10575	1.08623	0.947828	1.17661	1.0373
PITG_22639	5.78463	11.4411	7.61905	4.57718	4.87718	4.44879	5.91165	6.31605	9.92121	8.72364	6.37907	1.4769	2.43265	4.29061	5.68697	4.33208	3.95469
PITG_22638	6.06009	6.09711	16.9259	17.9977	15.0026	13.4438	13.9581	16.9631	16.2305	14.7666	14.1449	15.4223	15.4068	14.7184	17.5743	14.0659	14.7166
PITG_22637	0.0918196	0.215192	0	0.0444387	0.0530128	0.129892	0.944222	0.857178	0.0457199	0.0454356	0.11094	0.0852059	0.147434	0.271558	0.157971	0.0534825	0.0648309
PITG_22634	0.642737	0.896634	0.192887	0.399948	0.0530128	0.0324729	1.10843	1.44367	0.0914397	0.272614	0.11094	0.056804	0.184292	0.597427	0.315943	0.21393	0.194493
PITG_22633	0	0	0	0	0	0	0	0	0	0	0	0	0	0	0	0	0
PITG_22632	0	0	0	0	0	0	0	0	0	0	0	0	0	0	0	0	0
PITG_22631	6.06009	6.6351	4.29174	3.64397	3.86994	3.92922	3.03793	4.33101	2.60603	2.45352	3.55009	3.23783	3.39097	2.98714	3.59385	3.3694	3.82503
PITG_22630	19.7412	1.54221	3.47197	4.31055	5.08923	4.87094	1.64213	1.8497	7.90953	8.40559	0.776583	0.454432	0.663451	0.325869	0.750363	0.695272	0.453817
PITG_22629	19.4658	12.1942	18.0832	19.6419	13.7833	14.1907	11.3307	12.6772	13.4874	12.6765	14.5332	16.0471	13.4902	9.99333	9.83371	10.2152	12.2855
PITG_22628	7.57512	7.13721	5.69017	4.84382	7.58084	7.40383	4.96743	4.9175	7.3609	8.49646	5.15873	6.22003	5.97106	4.83373	5.41052	4.33208	4.50575
PITG_22627	2.20367	5.23635	4.24352	4.53275	2.33256	2.59783	2.99688	2.75199	5.48638	5.9975	1.44223	1.73252	1.58491	2.60696	2.68551	5.45521	2.46358
PITG_22626	12.1202	9.89884	8.05304	6.17698	9.70135	10.2614	11.577	10.7824	5.94358	6.72447	12.148	8.69101	8.99345	8.52692	8.05653	11.1244	8.68735
PITG_22625	9.96242	9.46846	5.54551	5.24376	8.95917	9.02747	7.92326	8.39133	5.16634	5.45228	7.10019	6.39045	7.29796	5.75703	5.80544	7.38058	8.00662
PITG_22624	11.9825	20.2639	6.75105	17.5533	50.6803	53.7427	70.6114	69.0705	27.4319	26.1709	1.27581	1.24969	1.87978	4.94235	4.02827	6.57834	25.8351
PITG_22618	0.137729	0.143462	0.482218	0.66658	0.954231	0.649459	0.738956	1.03764	0.640078	0.590663	0.499232	0.880461	0.847743	0.70605	0.552899	0.481342	0.71314
PITG_22617	0	0.0358654	0	0.0444387	0	0	0	0	0	0	0	0	0	0	0.0394928	0	0
PITG_22616	20.5217	18.7217	15.7685	13.065	12.511	14.0283	12.2749	11.6847	9.50973	8.95082	14.6441	12.7241	13.9693	10.4278	10.821	13.6915	12.0261
PITG_22615	1.01002	1.54221	1.39843	1.15541	0.901218	0.746877	1.02633	0.857178	0.868677	0.681535	1.16487	1.61891	1.51119	1.03192	1.02681	1.60447	1.23179
PITG_22613	13.3597	24.9623	16.3472	18.842	15.8508	15.3272	14.3275	14.7525	17.6479	19.5828	29.6211	29.9073	27.6438	40.8423	41.5069	35.4054	27.7476
PITG_22611	4.17779	2.76163	7.76371	7.99896	5.88442	4.83847	3.44846	3.87986	4.29767	4.72531	6.98925	4.88514	7.03995	5.26822	4.69964	6.36441	3.53329
PITG_22610	0.229549	0.215192	0.0964436	0.177755	0.212051	0.324729	0.697903	0.67672	0.182879	0.545228	0	0.0852059	0.110575	0	0.157971	0.0534825	0.0324155
PITG_22608	0	0	0	0	0	0	0	0	0	0	0	0	0	0	0	0	0
PITG_22606	0	0	0	0	0	0	0	0	0	0	0	0	0	0	0	0	0
PITG_22605	0.0918196	0.537981	0.385775	0.177755	0.530128	0.584513	1.14949	1.5339	3.24611	3.40767	0.332821	0.511236	0.626593	0.70605	1.06631	0.481342	0.388986
PITG_22604	0.183639	0.0358654	0.241109	0.177755	0.212051	0.22731	0.0410531	0.135344	0.228599	0.363485	0	0	0	0	0.0394928	0	0
PITG_22601	0.321369	0.358654	1.01266	0.355509	0.0530128	0	0.369478	0.541376	0	0	0.388291	0.0852059	0.184292	0.108623	0.236957	0.106965	0.129662
PITG_22600	7.9883	8.85875	6.12417	6.26585	9.54231	9.18984	7.43062	7.44392	8.68677	9.31431	7.59942	6.87328	8.1457	7.87518	7.42465	7.54103	7.19623
PITG_22599	1.65275	1.54221	1.35021	1.3776	1.80244	1.81848	2.34003	3.20314	3.56615	3.04419	1.33129	1.4769	1.73234	2.76989	2.29058	1.60447	1.78285
PITG_22598	0.642737	0.860769	1.78421	2.04418	1.53737	1.29892	1.19054	0.902293	3.33755	2.6807	0.942994	1.13608	1.17947	1.08623	1.34276	0.85572	1.16696
PITG_22596	0.459098	0.286923	1.59132	1.06653	0	0	2.46319	2.70688	0	0.0454356	0.277351	0.42603	0.516017	0.597427	0.908335	0.374377	0.972464
PITG_22594	1.05593	1.07596	0.867993	0.622142	0.689167	1.03913	0.65685	1.08275	0.640078	1.18133	0.721113	0.795255	0.663451	0.543116	1.02681	1.12313	0.810387
PITG_22592	0.413188	0.0358654	15.6721	10.9764	10.8676	12.0475	1.27265	1.39855	3.52043	3.45311	0.332821	0.14201	0.0737168	0.380181	0.473914	0.267412	0.745556
PITG_22590	3.71869	3.69413	4.58107	4.17724	4.50609	4.54621	3.36636	4.69192	4.57199	3.81659	4.38215	2.66979	2.8381	3.80181	2.725	3.3694	2.65807
PITG_22588	0.688647	0.430385	0.482218	0.844335	1.16628	1.33139	1.88844	2.21062	0.960117	1.18133	0.610172	0.340824	0.405442	0.434493	0.829349	0.534825	0.388986
PITG_22587	3.90233	3.15615	2.60398	3.46622	2.70365	2.95504	3.9411	3.65429	2.97179	2.81701	3.27274	3.18102	3.7227	3.7475	3.98877	3.3694	3.30638
PITG_22585	0.688647	2.40298	2.55576	2.66632	1.6434	1.88343	2.38108	2.52642	0.960117	1.36307	2.27428	2.55618	2.13779	1.9009	2.1721	2.46019	1.8801
PITG_22584	0	0	0	0	0	0.0974188	0	0.135344	0	0	0	0.028402	0	0	0	0	0
PITG_22582	12.9925	14.2744	12.2966	11.6429	13.7303	15.9767	11.618	10.8275	13.8531	11.8133	15.6981	16.8992	16.0703	12.4373	12.9141	23.1579	14.3925
PITG_22581	0	0	0	0	0.0530128	0.0649459	2.13476	2.1655	0	0	0.0554702	0.028402	0.147434	0.923297	1.14529	0.106965	0
PITG_22578	0.550917	0.46625	0	0	0.212051	0.22731	3.98215	3.97009	0	0	0.277351	0.14201	0.147434	0.760362	1.1058	0.802237	0.875218
PITG_22577	12.2579	8.17731	15.3828	16.5756	15.5328	14.1582	9.85275	10.1959	22.037	20.4915	11.5378	12.2413	12.0158	13.1434	11.8478	11.3383	12.0586
PITG_22576	4.86644	4.01692	2.07354	2.57744	2.17353	3.01998	2.34003	2.70688	3.20039	2.99875	3.88291	3.74906	3.79641	3.09576	2.52754	2.94154	4.08435
PITG_22575	19.9708	16.8567	26.6667	25.4634	13.6773	13.6062	16.216	17.8654	21.6712	23.2176	13.3683	12.2981	12.6056	21.5617	21.5236	17.3283	15.3325
PITG_22574	12.6252	9.97058	23.05	25.4634	15.3207	13.1191	9.85275	9.97034	16.7335	17.1292	13.8676	15.3655	14.8908	10.2106	9.95219	12.5149	14.6842
PITG_22573	0.550917	0.609711	0.771549	0.711019	1.27231	1.16903	0.65685	0.67672	2.05739	1.54481	0.554702	0.795255	0.663451	0.434493	0.671378	0.64179	0.810387
PITG_22572	2.98414	3.98106	5.20796	6.22142	5.14225	5.29309	3.57162	4.42124	3.33755	3.04419	7.8213	7.72534	6.67137	5.37685	6.0424	7.54103	8.23353
PITG_22571	0.505008	0.537981	0.433996	0.755458	2.43859	2.04579	1.60107	2.1655	0.548638	1.2722	0.221881	0.28402	0.331726	0.597427	0.592392	0.320895	0.226908
PITG_22570	5.00417	3.80173	4.48463	4.93269	4.5591	4.12406	3.2432	3.87986	4.93774	5.36141	3.88291	3.89107	2.8381	4.29061	4.9366	2.51368	3.1443
PITG_22569	10.2379	10.9748	9.30681	9.24325	6.6266	6.94921	7.1843	7.44392	11.4757	11.3135	9.319	10.2247	9.69376	9.99333	9.3203	9.41292	7.84454
PITG_22568	36.8197	21.9855	31.73	24.8412	28.998	26.5953	16.5855	16.8729	31.7753	30.033	20.9677	17.9785	17.176	13.3606	14.6518	16.4191	13.5173
PITG_22567	1.83639	1.54221	1.68776	1.9553	3.65789	3.79933	5.13164	4.64681	1.64591	1.09046	1.55317	1.05087	0.995177	1.30348	1.02681	1.49751	1.36145
PITG_22566	26.8113	21.9855	17.9385	15.598	22.3714	22.9584	18.2276	19.1286	14.859	15.6753	20.7459	17.0128	18.7978	19.4979	19.7464	23.2114	18.9306
PITG_22564	0.275459	0.358654	0.192887	0.488826	0.530128	0.519567	1.43686	1.5339	0.457199	0.318049	0.776583	0.227216	0.368584	0.923297	0.750363	0.481342	0.972464
PITG_22562	47.2871	45.4414	101.652	102.209	75.2782	75.6619	28.6551	29.6854	142.646	140.623	23.0201	21.4151	21.4884	32.2068	34.2798	16.4191	30.4381
PITG_22561	55.0917	49.3508	34.5268	16.309	22.8485	22.3738	33.0067	32.7532	34.1527	35.6215	22.6873	9.00343	14.1905	16.6737	18.2062	22.2487	21.848
PITG_22557	3.67278	3.29961	7.37794	9.86539	6.30853	6.00749	3.98215	3.65429	16.1391	15.3572	5.10326	3.77746	4.45987	4.72511	4.10725	3.10198	4.47334
PITG_22556	2.15776	2.61817	0.385775	0.488826	2.70365	2.14321	2.91477	2.93245	0.0457199	0.0908713	1.22034	1.33489	1.40062	1.24917	0.947828	1.12313	1.42628
PITG_22555	12.0743	17.5023	14.0808	14.887	11.4508	11.5279	15.3539	14.0758	15.6362	14.6303	21.6334	24.9369	23.958	28.5136	27.9609	23.5323	20.519
PITG_22554	4.95826	8.3925	9.78903	8.53223	4.93019	5.1632	8.16957	6.04536	11.1556	11.1772	9.92917	7.86735	8.03513	18.1401	18.996	6.68531	8.00662
PITG_22552	33.9732	32.5299	30.862	28.3074	27.8848	29.2906	37.4815	37.5805	33.1926	31.078	24.2405	24.2837	21.7465	32.0438	32.1471	26.7412	29.2712
PITG_22551	0.0918196	0.143462	0.0482218	0.0888774	0.212051	0.292256	0.123159	0.225573	0.182879	0.136307	0.11094	0.198814	0.0737168	0.162935	0.157971	0.320895	0.226908
PITG_22549	9.18196	9.03808	10.7052	9.9987	10.2845	10.0017	7.8822	9.38385	5.25778	5.95207	13.0355	12.156	13.8219	9.23297	8.7674	13.6915	13.5821
PITG_22548	2.98414	2.36712	2.60398	1.9553	2.01449	3.01998	1.39581	1.71436	2.56031	2.49896	2.77351	1.95974	1.91664	1.9009	2.05363	1.76492	1.81527
PITG_22547	0.505008	0.143462	2.79687	2.08862	0.636154	0.746877	0.697903	0.812064	4.48055	3.18049	1.38676	0.823657	0.847743	2.60696	2.48805	1.39054	1.55594
PITG_22544	0.734557	1.82913	0.0482218	0.799896	0.795193	1.00666	3.44846	3.15803	0.868677	0.590663	1.60864	1.4769	1.36376	1.57504	1.42174	1.65796	1.42628
PITG_22543	0.0459098	0.0358654	0	0	0	0	0	0.135344	0	0	0.166411	0.113608	0.110575	0.108623	0.0394928	0	0.0972464
PITG_22541	30.6677	21.7703	58.5413	50.4823	46.0682	45.4946	42.2847	42.3627	39.7306	40.8466	35.2236	40.7852	36.0844	32.2611	34.2403	37.3842	34.328
PITG_22538	2.02003	2.33125	1.1091	1.02209	0.583141	0.649459	1.19054	0.721834	0.731518	1.18133	0.942994	1.19288	1.54805	1.52072	1.22428	1.28358	1.16696
PITG_22536	21.1185	28.4054	30.3315	30.2627	34.0342	37.4738	45.3637	42.904	23.5	20.7641	66.2869	68.7612	70.4732	41.494	41.8624	90.5458	72.5134
PITG_22535	6.38146	5.88192	4.1953	5.64371	9.27725	8.37802	7.96431	7.62438	6.26362	6.81535	7.87677	7.98096	7.8877	7.0605	6.27936	7.05969	6.61276
PITG_22534	0.321369	0.896634	0.192887	0.399948	1.37833	1.23397	3.12004	2.39108	0.365759	0.272614	0.166411	0.028402	0.0368584	0.0543116	0.0789856	0	0.162077
PITG_22532	8.40149	6.81442	4.14708	3.64397	5.30128	5.58534	4.80322	4.9175	7.31518	7.08796	6.43454	5.6804	6.30278	8.30967	8.37248	5.50869	7.00174
PITG_22529	4.40734	3.73	2.45931	1.28872	3.02173	2.50042	2.46319	2.70688	0.777237	0.954148	3.60556	3.18102	3.75956	2.38971	1.97464	4.11815	3.63053
PITG_22528	8.58513	8.89461	5.59373	7.91009	10.6026	10.9758	13.8349	15.339	9.18969	8.81451	6.76737	5.87921	6.22907	6.62601	8.84639	7.11317	6.9045
PITG_22527	0.459098	0.896634	0.289331	0.222193	0.212051	0.714404	1.02633	0.766949	0.0914397	0.0908713	0.554702	0.852059	0.516017	0.380181	0.315943	1.12313	0.453817
PITG_22525	119.687	146.905	103.532	107.675	100.194	101.835	127.716	125.599	127.97	129.582	178.503	179.074	178.653	168.963	167.371	287.147	225.385
PITG_22524	0	0	0	0	0	0	0	0	8.64105	7.2697	0	0.028402	0	6.51739	4.77863	0.0534825	0
PITG_22523	28.6936	32.8527	28.7884	25.019	22.6365	23.5429	23.3182	25.3544	25.2374	23.0359	33.6149	24.5677	29.0076	29.111	27.8819	31.8756	25.2192
PITG_22522	0	0.0358654	0	0	0	0	5.13164	5.72956	0	0	0	0	0	2.87851	3.39638	0.481342	0.35657
PITG_22517	8.81468	8.50009	4.8704	6.26585	8.11096	9.18984	16.0518	17.324	5.25778	4.63443	3.05086	3.77746	3.0961	3.58456	3.8703	2.67412	3.11189
PITG_22515	0	0.286923	0	0	0	0	0	0	0	0	0.11094	0.14201	0.110575	0	0	0.21393	0
PITG_22514	0	0	0	0	0	0	0	0	0	0	0	0	0	0	0	0	0.0324155
PITG_22512	33.4223	44.5448	3.47197	3.15515	6.2025	6.75437	0.164213	0.225573	17.3278	19.2647	11.0386	13.6045	12.2001	11.4597	10.9395	14.3868	14.5221
PITG_22510	0.275459	0.430385	2.16998	1.77755	3.49885	4.09159	2.05266	1.57901	4.25195	2.95332	3.38368	3.03901	3.24354	1.84659	1.6587	3.26243	4.37609
PITG_22508	75.7971	75.4249	72.9596	50.4379	67.4853	69.1349	58.3365	59.5513	77.4037	82.5111	70.3362	48.5674	54.0344	57.7875	54.2631	58.8842	54.8146
PITG_22506	0	0	0	0	0	0	0	0	0	0	0	0	0	0	0	0	0
PITG_22505	1.37729	1.47048	2.70042	2.39969	4.61212	4.44879	6.36324	6.67697	5.66926	5.17966	0.942994	1.24969	0.810885	2.98714	2.64602	1.8184	1.75044
PITG_22503	0.0918196	0.0717308	0.144665	0	0	0.0324729	0.0410531	0.0902293	0.411479	0.227178	0.166411	0.028402	0	0.271558	0.0394928	0	0.0324155
PITG_22502	0.0459098	42.8591	0	0.0888774	0.0530128	0	0.164213	0.225573	0.182879	0.0908713	63.347	43.9095	65.2025	153.973	159.748	98.0869	86.4196
PITG_22499	1.14774	0.573846	0.241109	0.266632	0.318077	0.357202	0.615797	0.631605	1.50876	1.13589	1.33129	1.22129	1.21633	2.06384	2.40906	1.01617	1.39387
PITG_22497	0.413188	0.322788	0	0	0.265064	0.129892	1.02633	1.08275	0.182879	0.0908713	0.11094	0.312422	0.442301	0.271558	0.355435	0.534825	0.226908
PITG_22495	0.550917	1.25529	0.144665	0.266632	0.159039	0.162365	1.9295	2.52642	0.502918	0.272614	0.0554702	0.028402	0.110575	0.488804	0.434421	0.320895	0.0972464
PITG_22494	1.01002	1.11183	1.59132	2.13306	1.85545	1.5587	1.35475	1.48878	1.96595	1.45394	1.88599	1.90293	2.28522	2.00953	1.42174	2.24626	1.91251
PITG_22491	4.49916	5.73846	3.80952	2.97739	2.59763	1.78601	4.02321	3.74452	4.11479	3.77116	4.21574	4.11829	4.6073	7.22344	6.63479	4.22512	4.73266
PITG_22489	0	0	1.35021	1.3776	0	0	2.29898	1.80459	2.56031	1.99917	0.832053	0.56804	0.479159	1.19485	1.81667	0.42786	0.453817
PITG_22488	4.17779	2.43885	1.92887	2.22193	3.86994	3.92922	5.2548	5.8649	6.4465	5.63402	1.33129	1.05087	0.958318	2.3354	1.77718	2.08582	2.7229
PITG_22487	9.73288	9.61192	8.58348	8.70998	9.9134	9.44962	8.04642	8.88759	10.0584	11.268	10.262	10.3951	9.36203	9.61315	9.83371	13.4776	10.1136
PITG_22486	1.14774	0.717308	0.675105	0.533264	1.16628	0.649459	0.78001	0.766949	0.960117	0.954148	0.554702	0.624844	0.516017	1.52072	1.14529	0.481342	0.940049
PITG_22481	28.1886	32.8886	17.0705	11.6874	14.7376	14.6778	11.8233	12.2261	13.3959	14.6303	21.1342	18.7453	17.9869	18.4659	18.8776	45.888	27.7801
PITG_22480	1.51502	1.50635	1.1091	1.42204	1.37833	1.07161	1.35475	0.902293	1.46304	1.31763	1.88599	1.93133	1.84292	2.49833	2.725	2.03233	1.84768
PITG_22479	2.52504	2.6899	0.964436	1.11097	3.18077	3.4746	2.05266	1.93993	1.64591	1.2722	3.77197	5.28277	5.4919	3.85612	3.90979	2.99502	5.51063
PITG_22478	8.49331	3.65827	6.02773	5.59927	3.76391	4.15653	5.37796	4.51147	4.6177	4.45269	3.43915	2.52778	3.20668	1.95522	3.00145	2.29975	1.97734
PITG_22477	11.2479	10.0064	8.67993	9.46544	8.48205	8.18318	8.04642	8.3011	25.8317	24.717	6.87831	6.27684	7.07681	8.63554	8.21451	8.18282	7.42314
PITG_22476	2.24958	6.5275	2.16998	2.7552	1.27231	1.23397	2.25792	1.89482	1.78307	1.68112	3.82744	2.8118	2.80124	8.14674	8.8069	2.88805	4.11676
PITG_22475	1.33138	2.76163	3.0862	3.95504	1.11327	1.23397	2.46319	2.25573	2.51459	2.31722	3.43915	2.30056	2.61695	2.87851	2.56703	1.2301	3.01464
PITG_22472	7.20784	10.6879	27.5829	23.4636	28.2028	33.9342	12.4391	12.3614	4.52627	4.45269	10.3175	7.27091	8.51429	3.85612	3.55435	5.08083	12.0261
PITG_22471	21.1185	28.8358	52.4171	38.6617	49.408	53.1582	23.7287	23.8657	10.7899	11.268	17.4731	11.9856	14.1168	8.9071	8.96487	9.84077	17.1802
PITG_22468	3.35141	2.65404	2.74864	3.15515	2.91571	3.31224	2.87372	3.6994	2.42315	2.81701	2.71804	1.5053	2.10093	1.57504	2.05363	1.60447	2.33391
PITG_22462	55.9181	51.5386	45.6178	45.5497	61.3359	58.0616	28.7782	27.8357	35.0671	37.3027	55.5812	64.4441	62.1801	21.1272	21.8	35.5658	42.6263
PITG_22459	18.2721	42.2136	25.22	23.4192	38.4873	36.0125	54.888	51.566	159.837	161.751	33.7259	43.8811	39.8439	44.3726	41.2305	42.786	34.2956
PITG_22458	0.734557	0.322788	1.15732	0.711019	1.11327	0.941715	0.862116	0.857178	0.960117	0.817841	0.665643	1.10768	0.810885	0.597427	0.473914	0.320895	0.648309
PITG_22454	48.1594	47.3782	48.0772	47.3272	44.3187	44.8776	50.0438	49.7615	57.1041	57.9304	48.8693	50.9532	49.464	56.5383	55.4084	52.0384	44.7009
PITG_22453	0.780466	0.860769	0.385775	0.711019	0.636154	0.681931	0.821063	1.35344	0.822957	1.04502	1.1094	1.10768	1.54805	1.95522	1.61921	1.49751	1.49111
PITG_22451	1.46911	1.7574	1.97709	1.24428	0.74218	0.974188	1.3137	1.5339	1.05156	1.4085	1.55317	2.04494	2.17465	2.3354	2.68551	1.76492	1.81527
PITG_22449	0	0.0358654	0	0	0	0	0	0	0	0	0	0	0	0	0	0	0
PITG_22448	1.65275	1.47048	2.2182	3.37734	3.12776	3.01998	2.13476	1.89482	2.69747	2.95332	2.10787	1.61891	1.65863	1.14054	1.54022	1.87189	1.23179
PITG_22446	6.61101	11.2259	7.90838	8.35447	10.8146	9.70941	5.29585	5.77468	7.49806	8.63277	3.60556	5.28277	5.45504	4.29061	4.18624	4.38556	3.76019
PITG_22444	0	0	0.0482218	0.0444387	0	0	0.0821063	0.315803	0	0	0.0554702	0	0	0	0.0394928	0.160447	0.0324155
PITG_22439	0	0	0	0	2.59763	2.85762	4.10531	3.42871	4.43483	4.86161	1.22034	1.56211	1.29004	2.8242	2.88298	1.28358	1.13454
PITG_22437	0	0	0	0.266632	0	0	0.533691	0.58649	0	0	3.66103	1.78932	2.24836	0.434493	0.315943	2.94154	1.06971
PITG_22435	0.826376	1.47048	0	0.0444387	14.1544	16.0092	6.11692	7.12811	0.228599	0.0454356	10.3175	12.2981	12.9004	3.42163	4.10725	15.6169	11.2806
PITG_22434	374.44	481.816	459.265	426.478	348.93	352.364	445.919	461.117	342.305	350.809	461.068	434.721	421.144	388.328	378.815	443.798	409.44
PITG_22433	0	0	0	0	0	0	0	0	0	0	0	0	0	0	0	0	0
PITG_22432	55.6886	9.61192	53.6709	61.3254	58.6322	60.4646	36.8247	34.1969	95.1887	91.4619	13.3129	17.3252	13.011	19.2806	19.1145	8.61068	10.2757
PITG_22431	19.1444	5.66673	5.01507	3.86617	4.82417	4.77352	3.77689	4.24078	4.06907	4.63443	5.7689	5.11236	5.38133	5.75703	5.84494	6.89924	6.45068
PITG_22430	4.72871	5.02115	5.78662	5.11045	5.08923	5.39051	6.40429	7.94018	5.57782	4.18008	6.15719	6.73127	6.74509	6.13721	5.72646	7.75496	6.61276
PITG_22429	1.51502	2.25952	1.20555	1.11097	1.48436	1.94838	2.21687	2.21062	2.42315	2.86245	2.16334	1.4201	2.17465	2.44402	3.15943	1.60447	2.07459
PITG_22428	1.97412	2.65404	1.88065	1.3776	1.90846	2.403	1.39581	1.48878	1.50876	1.81743	1.83052	1.33489	1.80606	1.68366	2.48805	2.51368	1.91251
PITG_22427	6.15191	7.38827	9.40325	10.3987	9.75436	9.67693	8.29273	8.03041	7.08658	7.2697	11.5933	10.1963	10.8732	8.09242	7.74059	11.6057	9.20599
PITG_22426	0	0	0	0	0	0	0	0	0	0	0	0	0	0	0	0	0
PITG_22425	0	0	0	0.0444387	0	0	0.328425	0.406032	0	0	0	0.028402	0	0.597427	0.473914	0.374377	0.583479
PITG_22422	0	0	0	0	0	0	0	0	0	0	0	0	0	0	0	0.0534825	0
PITG_22420	0	0	0	0	0	0	0	0	0	0	0	0	0	0	0	0	0
PITG_22419	9.77878	7.89038	7.57083	7.86565	7.05071	6.65695	9.68854	9.38385	9.09825	8.31472	5.10326	5.7656	6.45022	8.63554	7.1482	5.72262	5.76995
PITG_22418	6.19782	5.77433	7.32972	6.75468	4.66513	4.48126	4.43374	4.33101	4.70914	4.31639	7.21113	5.31117	7.40854	5.37685	5.29204	5.77611	5.57546
PITG_22416	40.9056	98.9167	17.6974	13.7316	14.3135	65.7902	61.4565	39.7009	135.331	149.029	12.0925	9.48626	6.78194	67.1291	65.0052	8.61068	7.68247
PITG_22415	0.183639	0.537981	0.192887	0.177755	0	0.194838	0.205266	0.315803	0.13716	0.272614	0.887523	0.511236	0.589734	0.543116	0.513407	0.802237	0.583479
PITG_22414	1.65275	2.47471	1.5431	1.55535	1.43135	1.5587	1.27265	1.39855	0.777237	1.18133	5.87984	6.50405	6.11849	7.0605	6.87175	8.2363	4.66783
PITG_22413	1.01002	1.00423	1.25377	0.844335	1.85545	1.42881	2.54529	1.80459	2.92607	3.13506	0.887523	0.795255	1.17947	2.06384	2.29058	1.28358	1.75044
PITG_22411	69.2779	51.1799	51.5973	51.3267	26.5594	27.537	19.7466	17.9556	31.1809	29.9875	27.4578	33.77	30.7399	19.172	18.8776	25.2437	23.5012
PITG_22409	0	0.322788	0	0	0	0.0974188	0.0410531	0.0902293	0.182879	0.0454356	0.221881	0.113608	0.110575	1.46641	0.829349	0.534825	0.777971
PITG_22406	807.002	2326.73	2014.9	466.828	808.817	924.699	1105.15	1126.83	2130.82	2306.27	1357.86	154.45	337.66	933.236	978.355	1199.24	940.665
PITG_22405	6.24373	5.41567	8.19771	8.57667	7.8459	8.89758	7.51272	6.54162	8.13813	7.36057	5.65796	6.10643	5.97106	5.37685	4.69964	6.20397	6.83966
PITG_22404	37.4165	33.8928	36.0217	29.8628	37.4271	37.4088	49.5922	46.5132	27.5234	26.2618	31.3407	31.0718	32.4722	37.312	43.916	43.6417	33.3555
PITG_22400	0	0	0.0482218	0	0	0	0	0	0	0	0	0	0	0	0	0	0
PITG_22398	5.27963	6.27644	7.32972	8.70998	6.30853	5.68276	6.5685	6.58674	9.55545	9.58692	5.82437	6.78807	5.9342	6.51739	6.12139	4.33208	5.18648
PITG_22396	4.26961	3.69413	7.42616	5.11045	1.96147	1.94838	5.62428	5.63933	0.0914397	0	2.71804	2.41417	2.91181	2.3354	2.48805	3.52984	3.76019
PITG_22394	6.15191	5.52327	6.89572	7.42126	5.7784	5.74771	8.37484	7.12811	5.02918	5.58858	4.38215	5.08395	4.20186	3.96474	4.62066	4.49253	4.86232
PITG_22392	0	0.0358654	0	0.0444387	0	0.0324729	0.205266	0	0.0457199	0.136307	0	0	0	0.108623	0	0.160447	0.0324155
PITG_22391	190.526	310.558	135.841	104.831	362.025	371.75	280.886	282.147	446.774	456.901	446.369	357.496	380.526	281.334	289.838	450.75	312.129
PITG_22390	135.709	145.613	62.7848	76.1679	75.8084	74.0383	126.403	129.569	122.392	125.084	139.729	142.209	145.111	155.657	159.472	214.679	182.629
PITG_22389	11.4774	10.7955	12.0555	12.2206	13.0412	15.1973	18.556	18.3165	8.68677	10.2685	12.8136	13.1217	12.6793	11.0252	11.9268	12.7823	12.7393
PITG_22387	0	0	0	0	0	0	0	0	0	0	0	0	0.0368584	0	0	0	0
PITG_22384	0	33.1037	0.0482218	0	0.0530128	0.0324729	0.123159	0.0451147	0.274319	0.0454356	93.7447	64.5861	96.1267	158.047	164.606	134.776	142.79
PITG_22383	4.86644	6.09711	6.02773	4.57718	7.26276	7.40383	4.14637	3.83475	0.0457199	0.0454356	6.98925	6.36204	7.40854	1.73797	1.34276	3.20895	5.08923
PITG_22381	56.469	62.334	56.2749	58.9257	65.3648	65.985	71.843	73.7173	60.4416	64.3369	57.6336	56.5767	55.435	61.6436	60.582	55.7822	62.7239
PITG_22380	1.01002	0.717308	1.06088	0.799896	1.16628	1.16903	1.23159	1.57901	1.00584	1.09046	0.832053	1.27809	1.54805	0.651739	0.750363	1.06965	0.940049
PITG_22379	0	0	0	0	0	0	0	0	0.0914397	0.0454356	0.0554702	0.028402	0.0368584	0.217246	0.0394928	0.0534825	0.162077
PITG_22378	9.59515	13.1985	5.25618	5.77703	11.8749	9.57951	8.53905	7.3988	5.44066	6.45186	14.2558	8.86142	11.9053	25.0376	25.1964	25.9925	24.1495
PITG_22375	0.321369	1.11183	0.241109	0.799896	0.0530128	0.0974188	0.697903	0.631605	1.18872	1.4085	1.33129	1.24969	1.87978	7.92949	6.31885	1.76492	2.10701
PITG_22374	48.2971	61.6526	89.4515	89.8995	66.213	70.5312	38.7952	40.1069	36.9416	36.9392	29.0664	29.2256	28.897	51.3787	52.2095	36.3146	44.474
PITG_22372	3.25959	0.896634	4.8704	2.66632	3.2868	3.4746	0.738956	1.2181	5.25778	5.49771	1.44223	1.4769	1.84292	1.79228	1.69819	0.695272	0.35657
PITG_22371	0.275459	0.179327	0.144665	0.266632	0.689167	0.616986	0.615797	0.541376	0.320039	0.0908713	0.499232	0.454432	0.331726	0.108623	0.473914	0.106965	0.226908
PITG_22369	8.30967	9.86298	10.8499	9.95427	14.6315	15.2623	14.5328	14.3465	8.96109	9.26887	10.5948	11.02	10.8364	11.2968	10.3866	12.301	11.0213
PITG_22365	0.734557	0.9325	0.385775	0.711019	0.795193	1.46128	0.862116	1.35344	0.548638	0.772406	0.610172	0.795255	0.663451	0.217246	0.355435	0.374377	0.518648
PITG_22364	33.1469	4.37558	3.23086	2.79964	4.08199	3.21482	0.821063	0.812064	43.8911	42.5732	1.22034	1.30649	1.14261	13.9581	13.5065	1.17661	1.71802
PITG_22363	2.61686	4.73423	1.88065	1.11097	0.74218	0.649459	0.862116	0.857178	1.69163	2.13547	2.0524	2.95381	1.87978	1.30348	1.73768	0.695272	2.94981
PITG_22359	0	0	0	0	0.212051	0.0649459	0	0	0	0	0.332821	0.255618	0.331726	0	0	0.695272	0.162077
PITG_22358	22.5876	17.7892	19.8674	16.4423	14.4725	13.0216	19.9518	21.9257	16.6877	17.4473	19.1927	17.4672	15.5542	17.5969	19.3515	16.3122	15.6243
PITG_22357	3.58096	3.01269	4.09885	4.62162	3.60487	3.76686	4.80322	3.92497	3.97763	3.77116	3.99386	4.08989	3.98071	4.50786	3.63334	4.11815	4.14918
PITG_22356	0	0.0717308	0	0	0	0	0.0821063	0	0	0	0.0554702	0	0	0.0543116	0	0.0534825	0
PITG_22355	5.83054	4.30385	7.76371	6.22142	2.86269	3.18235	4.06426	5.27841	3.47471	3.45311	4.49309	5.65199	4.64416	4.94235	4.81812	3.47636	4.50575
PITG_22354	9.41151	8.21317	14.9488	17.2866	13.1472	13.4113	13.0138	11.5945	9.60117	11.4498	10.151	10.5939	10.8364	8.63554	8.09603	12.087	12.091
PITG_22353	52.7963	48.7769	41.2297	45.4608	37.4801	36.5645	35.7162	37.6256	54.178	56.1584	43.9879	45.8692	43.6403	46.3821	44.7059	39.0422	46.6783
PITG_22351	0	1.50635	0	0.0888774	0	0.0324729	0.0821063	0	0	0	0.998464	1.56211	0.810885	2.8242	2.2116	1.33706	2.07459
PITG_22350	0.964106	1.93673	0.867993	3.15515	2.12051	1.75354	7.92326	7.75972	2.14883	2.18091	0.665643	0.624844	0.847743	1.46641	1.1058	0.962685	1.58836
PITG_22347b	9.27378	10.2575	0.385775	0.444387	0.689167	0.55204	11.577	10.4215	0.457199	0.499792	0.277351	0.312422	0.294867	1.79228	2.60653	3.31591	2.23667
PITG_22347a	0.505008	0.179327	0.0482218	0	0.159039	0.0649459	0	0.0451147	0.274319	0.272614	0.0554702	0	0.110575	0.271558	0.118478	0.0534825	0.162077
PITG_22346	2.70868	2.43885	2.55576	1.82199	0.848205	0.941715	1.10843	1.08275	2.24027	1.86286	1.44223	0.965667	1.25319	1.73797	1.69819	1.33706	0.745556
PITG_22343	34.7537	29.8041	71.5612	70.7464	49.1959	48.5795	18.0634	18.3165	95.7374	99.0951	17.3622	16.8992	15.0751	25.3092	25.3149	12.5684	20.8107
PITG_22340	3.35141	2.29538	8.00482	6.6658	0.901218	0.681931	0	0	2.19455	1.95373	2.27428	2.04494	1.7692	0.923297	0.908335	0.85572	0.551063
PITG_22339	14.737	27.0066	30.7173	14.2648	20.9401	18.8992	71.8019	68.484	39.6391	42.6641	22.5764	6.47565	11.3892	21.9419	22.8268	13.0497	12.0586
PITG_22334	1.69866	3.26375	2.98975	3.37734	3.86994	2.46794	3.44846	4.73704	1.55447	2.63527	3.10633	2.38577	2.6538	2.44402	2.88298	2.72761	2.17184
PITG_22333	86.0349	96.4779	71.4165	83.3225	91.9773	99.8543	170.453	160.698	233.903	233.494	88.5305	97.8732	95.3158	79.5121	81.1577	58.5098	69.7257
PITG_22330	0	0	0	0	0	0	0.0821063	0	0	0	0	0	0	0	0.0394928	0	0
PITG_22328	7.43739	6.56336	3.71308	3.99948	5.46032	5.81265	5.29585	5.32353	4.20623	4.67987	3.7165	3.23783	3.46469	3.25869	4.10725	5.99004	5.41338
PITG_22326	4.63689	4.01692	3.80952	6.57693	6.73263	5.58534	3.98215	3.0678	6.99514	5.81576	5.10326	6.27684	5.52876	5.10529	4.18624	4.2786	4.57058
PITG_22324	0.872286	1.865	0.867993	0.844335	0.265064	0.487094	1.14949	1.26321	0.914397	0.817841	1.33129	0.965667	0.92146	3.25869	2.44855	1.87189	2.91739
PITG_22323	10.2838	12.3018	6.99216	6.57693	3.12776	2.98751	5.99376	4.69192	6.6751	6.17925	14.1449	15.4791	16.2177	15.859	14.8493	19.3607	15.4946
PITG_22319	78.4139	57.5639	87.0886	88.5219	80.2614	86.313	71.9662	72.4541	96.9718	97.4594	72.6105	80.0936	76.6286	85.6493	83.1719	66.3183	69.596
PITG_22318	0.826376	1.00423	1.44665	2.22193	1.00724	1.16903	1.60107	1.75947	1.41732	1.4085	0.499232	0.56804	0.774026	0.488804	0.710871	0.320895	0.518648
PITG_22317	37.4165	15.709	78.5051	83.5003	37.6921	39.8768	19.0487	19.2188	55.2753	56.4765	14.5887	16.5868	14.8539	12.4917	12.8352	6.95272	14.2628
PITG_22313	1.05593	1.7574	1.01266	1.33316	1.06026	1.39634	1.80634	1.39855	0.914397	1.2722	2.38522	2.72659	2.28522	2.76989	2.01413	3.69029	4.01952
PITG_22311	26.2604	29.6248	24.786	20.0863	20.728	21.01	21.0603	22.828	29.1693	30.1238	25.3499	20.9323	22.1888	25.4721	26.4997	25.3507	22.0425
PITG_22310	45.4048	41.9984	39.6866	38.2173	30.3233	29.4205	39.5342	39.2046	41.6508	42.4369	40.2159	42.8302	41.65	39.1043	41.112	37.2238	42.1077
PITG_22306	0	0.0717308	4.00241	3.9106	1.37833	1.23397	0.328425	0.360917	0.548638	1.45394	0.554702	1.02247	0.737168	0.380181	0.27645	0.909202	0.486232
PITG_22303	4.17779	2.6899	4.29174	4.35499	0	0	1.56002	1.48878	7.90953	8.58734	0.499232	0.511236	0.331726	2.00953	1.81667	0	0
PITG_22301	25.0208	26.3969	21.0247	24.6635	21.2581	20.9775	25.5761	26.2116	21.4883	22.0817	21.4115	23.4884	23.4051	22.9195	21.879	18.9863	17.8609
PITG_22300	0	0.0358654	0	0	0	0	0	0	0	0.0908713	0	0	0	0.0543116	0	0.106965	0
PITG_22299	0.642737	0.573846	0.192887	0.622142	1.06026	1.10408	2.38108	1.44367	0.731518	0.499792	1.99693	2.49937	1.87978	1.30348	0.908335	1.33706	1.94493
PITG_22296	1.10183	0.573846	42.7245	29.5517	18.1834	17.8276	17.6528	16.512	3.42899	4.08921	7.2666	9.54307	9.43575	5.75703	6.08189	3.74377	6.83966
PITG_22295	0.0918196	0.0358654	6.4135	5.42152	2.75667	3.1174	5.78849	5.18818	0	0.136307	2.38522	2.27216	1.95349	2.00953	1.26377	1.17661	1.94493
PITG_22290	38.4265	46.2663	46.8716	46.8384	41.9332	39	53.7386	51.7465	60.6245	59.2026	89.1961	83.729	88.239	80.4897	82.7374	141.087	112.936
PITG_22288	1.10183	1.14769	1.5431	1.46648	1.85545	1.52623	1.80634	1.30832	1.46304	1.49938	1.60864	2.15855	2.02721	2.11815	1.54022	2.62064	1.94493
PITG_22286	15.242	12.7681	10.7052	7.95452	8.95917	10.4888	9.1959	7.44392	13.213	9.45061	10.8167	11.7868	12.2001	11.5684	12.3218	13.7985	9.88672
PITG_22285	0.459098	1.0401	1.88065	2.57744	0.689167	0.681931	1.68318	1.66924	1.64591	1.59025	1.38676	1.30649	1.54805	1.95522	2.29058	1.06965	1.78285
PITG_22283	0.0459098	8.64356	0	0.0444387	0.106026	0.0324729	0.287372	0.135344	0.0457199	0.0908713	16.9739	13.3489	14.8908	12.383	13.4276	19.4676	17.6664
PITG_22282	6.88647	16.0318	15.6721	15.198	30.5354	29.94	18.6381	18.091	4.66342	5.36141	43.9324	56.7472	51.8229	15.4788	15.0073	23.5858	39.8062
PITG_22281	5.00417	5.95365	7.32972	7.11019	3.18077	4.25395	4.59795	4.24078	10.5156	11.1317	7.32207	6.30524	6.78194	15.0443	15.7971	6.52486	4.92715
PITG_22279	0.505008	0.537981	0.53044	0.577703	0.74218	0.941715	0.944222	1.5339	1.41732	1.54481	1.94146	1.4201	1.10575	1.95522	2.01413	1.71144	1.6856
PITG_22277	0	0	0	0	0	0	0	0	0	0	0	0	0	0	0	0	0
PITG_22272	0.367278	0.179327	0.482218	0.444387	1.06026	1.13655	0.533691	0.857178	0	0.0454356	0.721113	0.880461	0.552876	0.434493	0.27645	0.267412	0.842802
PITG_22267	9.82469	12.1942	6.70283	6.75468	6.99769	7.82598	9.8117	9.15827	7.86381	7.17883	10.6503	7.92415	8.88287	10.5908	11.5714	10.0547	8.13628
PITG_22265	44.6243	37.0489	113.659	98.1206	54.2851	55.6911	35.0183	32.7081	35.2957	38.3477	27.0695	21.6707	22.9628	42.526	43.2841	37.1168	37.5695
PITG_22264	63.9523	63.2665	67.7999	70.5686	78.7771	84.0075	67.245	68.7096	59.6187	59.1572	64.7892	67.5683	63.8756	49.2063	47.4309	53.536	62.9184
PITG_22263	4.86644	4.48317	4.96685	4.26611	5.99045	5.61782	8.00536	10.2861	2.46887	2.63527	4.82591	5.05555	4.49672	4.34493	4.73914	4.38556	4.21401
PITG_22262	5.09599	5.02115	9.83725	11.5096	8.00494	7.56619	6.07586	5.32353	15.4076	15.7662	6.54549	5.31117	6.3765	5.97427	5.80544	6.31093	6.25619
PITG_22257	16.6193	14.4537	24.4002	23.6858	18.2364	18.2173	14.1633	14.8878	21.8998	24.8533	18.0278	20.137	19.5718	17.7599	18.0482	17.6492	16.2726
PITG_22256	0	0	0	0	0	0	0	0	0	0	0	0	0	0	0	0	0
PITG_22254	2.38731	3.73	5.49729	7.64345	11.3978	12.1449	5.2548	6.22582	3.42899	4.589	6.82284	6.44725	6.41336	3.25869	3.15943	5.29476	4.76507
PITG_22253	9.18196	7.46	7.61905	7.64345	4.02898	3.89675	5.62428	5.63933	6.4465	6.13381	4.16027	4.48751	4.38615	4.99666	5.64747	2.62064	3.1443
PITG_22251	5.69281	4.41144	4.43641	3.37734	3.07474	2.72773	2.87372	2.93245	2.78891	2.72614	2.88445	3.52185	2.76438	2.98714	3.00145	3.26243	2.52841
PITG_22250	0	0.215192	0.192887	0.0444387	6.04346	4.6761	16.5034	15.8352	0.0457199	0	3.82744	3.74906	4.34929	4.12768	4.30472	6.04352	5.64029
PITG_22249	22.2662	35.1839	19.6263	21.1528	27.9378	27.8942	22.415	24.2717	32.5983	31.9413	31.6735	29.8221	27.5701	24.5488	24.525	29.3084	27.5532
PITG_22247	2.24958	1.39875	2.55576	2.79964	5.7784	6.00749	3.9411	4.60169	3.56615	3.81659	1.60864	1.3633	1.10575	1.73797	1.85616	1.28358	1.84768
PITG_22243	25.434	21.9855	23.7251	21.4194	1.74942	1.85096	25.6582	24.4521	38.1761	40.0742	8.59788	5.42478	6.33964	27.2644	29.2642	8.61068	7.81213
PITG_22242	7.29966	3.98106	6.4135	6.31029	7.52782	7.04663	9.68854	9.06804	2.60603	2.45352	4.38215	5.90761	4.71787	2.28109	2.68551	2.78109	4.14918
PITG_22241	2.61686	3.76586	2.41109	2.1775	4.08199	3.99417	2.99688	3.42871	3.29183	2.36265	4.16027	3.49344	3.75956	3.31301	3.59385	5.29476	4.34367
PITG_22238	0	0	0	0	0.0530128	0.0324729	0	0.0451147	0	0	0	0.056804	0	0.0543116	0	0	0
PITG_22237	7.80466	8.93048	5.83484	6.0881	0	0.129892	13.7528	14.1209	3.06323	3.13506	1.38676	0.908863	1.17947	5.53978	6.51631	5.02735	4.34367
PITG_22229	1.83639	2.11606	1.25377	1.82199	2.33256	1.78601	0.903169	1.26321	2.33171	2.22635	1.33129	1.81773	1.69549	1.52072	1.6587	1.60447	1.39387
PITG_22228	0	0	0	0	0	0	0	0	0	0	0	0	0	0	0	0	0
PITG_22227	0	0	0	0	0	0	0	0	0	0	0	0	0	0	0	0	0
PITG_22226	18.318	14.7048	17.2634	18.4421	19.8268	21.01	10.017	11.9103	20.9854	22.8087	12.2034	17.2968	17.692	12.9805	10.3076	15.0286	16.9209
PITG_22225	5.37145	4.87769	5.06329	2.35525	5.19526	4.18901	4.59795	4.73704	4.38911	4.81618	5.65796	3.09582	4.09128	4.88804	4.89711	6.36441	5.38097
PITG_22223	0	0.215192	0.626884	1.06653	0.583141	0.389675	0.0821063	0.135344	0.182879	0.136307	0.499232	0.511236	0.774026	0.434493	0.236957	0.588307	0.421401
PITG_22214	0.780466	0.46625	0	0	0.0530128	0	0	0	0.914397	0.772406	0.0554702	0.113608	0.0368584	0.543116	0.434421	0.21393	0.0972464
PITG_22210	8.17194	6.77856	23.0983	17.2422	9.4893	8.11823	7.55378	7.71461	7.26946	7.99667	10.151	10.7644	10.0992	7.82087	8.45146	14.4403	11.2806
PITG_22208	0	0	0	0	0	0	0	0	0	0	0	0	0	0	0	0	0
PITG_22204	9.68697	10.9748	7.04039	7.15463	3.02173	3.76686	7.8001	7.48903	9.87549	9.85953	3.7165	4.85674	4.79159	9.45021	8.96487	2.62064	3.79261
PITG_22203	9.50333	11.2617	6.94394	5.11045	11.5568	10.3264	11.7412	11.6396	8.54961	8.67821	9.70729	10.9348	11.5735	10.8623	10.2286	10.0547	10.8592
PITG_22202	0.964106	2.97683	0.337553	0.177755	1.37833	1.29892	2.05266	2.07527	1.28016	0.636099	2.32975	2.10175	2.50637	1.52072	1.61921	3.85074	2.26908
PITG_22201	10.5593	9.46846	21.748	21.9971	7.68686	7.89092	10.797	7.66949	15.5447	16.4931	7.59942	6.78807	6.67137	7.38637	8.37248	5.02735	5.21889
PITG_22200	155.542	134.208	97.3598	98.0317	91.2351	93.2947	91.918	91.9437	133.273	140.578	128.303	141.641	136.265	143.926	144.425	191.574	154.2
PITG_22198	0	0	0	0	0	0	0	0	0	0	0	0	0.0368584	0	0	0	0
PITG_22194	0	0.107596	0	0	0	0	0.0410531	0.135344	0	0	0	0	0	0	0.0789856	0	0.0324155
PITG_22191	7.39148	5.45154	5.35262	5.64371	8.90616	8.995	5.00848	5.68445	4.93774	5.08879	9.54088	9.20224	8.88287	6.73463	5.60798	10.5895	8.78459
PITG_22186	24.3781	21.6986	15.0452	16.5756	13.5713	11.6903	14.1223	14.8878	14.859	17.4927	15.3652	16.672	15.8491	14.99	16.7844	16.74	13.6793
PITG_22184	6.06009	4.51904	5.49729	4.31055	6.25551	6.88426	7.14325	7.21834	2.05739	1.77199	5.7689	4.2319	4.45987	4.12768	3.3174	5.24128	5.64029
PITG_22178	68.2679	57.7433	54.6835	48.527	42.3042	42.9617	33.9509	33.6555	78.2724	83.329	50.8662	43.313	42.7926	46.8166	50.9852	48.2947	39.7738
PITG_22177	4.04006	4.48317	1.83243	1.59979	3.44583	3.89675	4.96743	5.77468	4.57199	5.49771	3.60556	3.32303	2.98553	3.09576	3.55435	4.01119	2.69048
PITG_22176	1.60684	1.68567	0.723327	0.799896	1.2193	1.33139	2.21687	1.80459	1.96595	2.45352	1.1094	1.24969	1.3269	1.68366	1.30326	1.87189	1.16696
PITG_22171	6.28964	7.49586	11.4286	10.0876	13.3062	12.5995	6.11692	4.82727	8.68677	7.17883	8.43147	11.0484	10.3572	4.18199	4.22573	10.0547	12.1234
PITG_22166	0	0.286923	0.192887	0.933212	0	0.0324729	1.27265	1.66924	1.50876	1.54481	1.16487	0.880461	0.847743	1.46641	1.18478	0.320895	0.518648
PITG_22163	62.4832	51.2158	32.9837	25.3745	28.0968	28.219	23.2771	20.9783	35.57	35.2126	32.3946	31.8954	31.8456	24.3859	27.2895	20.0559	22.8205
PITG_22162	0	0	1.44665	1.55535	0	0	0	0	0	0	0.166411	0.312422	0.258009	0	0	0	0
PITG_22161	1.19365	1.54221	1.92887	2.71076	2.75667	2.50042	4.26953	4.28589	1.73735	2.0446	0.665643	1.07928	0.810885	1.03192	0.98732	0.534825	1.13454
PITG_22159	3.71869	3.47894	2.94153	2.88851	3.7109	3.53955	3.20214	3.15803	3.33755	3.86203	2.6071	3.03901	2.28522	2.44402	3.15943	2.99502	3.11189
PITG_22157	121.569	221.361	69.5359	50.1713	27.9378	27.6994	54.7238	53.9571	35.3414	33.1226	90.1391	106.138	93.6572	42.1458	42.6522	48.0273	108.365
PITG_22155	0.137729	0.107596	0	0.0444387	0.477116	0.389675	0.205266	0.315803	0.274319	0.0454356	0.11094	0.056804	0	0	0.118478	0.106965	0.0324155
PITG_22154	34.0192	85.3596	17.3599	20.3529	12.6701	11.3006	10.7149	10.6922	15.3619	15.6753	38.0526	36.4397	37.5587	41.8742	38.466	95.8941	66.711
PITG_22153	0	0.0358654	0	0	10.8676	10.3264	27.0951	22.3769	0	0.0908713	6.54549	5.59519	7.66655	6.19152	6.75327	9.78729	7.3259
PITG_22151	0.642737	1.11183	1.25377	0.755458	0.477116	0.454621	0.944222	0.812064	0	0.0454356	0.277351	0.624844	0.626593	0.597427	0.592392	0.909202	0.810387
PITG_22150	1.69866	3.08442	1.30199	3.86617	1.74942	1.36386	9.93486	9.78988	8.32101	9.04169	0.166411	0.369226	0.810885	1.9009	2.13261	0.42786	1.16696
PITG_22149	9.59515	12.517	5.88306	6.22142	7.36878	7.17652	6.81482	7.44392	8.86965	8.76908	8.376	8.46379	9.43575	8.85279	10.3866	9.03854	9.75706
PITG_22148	3.62687	4.62663	1.15732	3.15515	4.08199	4.70857	8.70327	8.39133	3.93191	4.18008	0.942994	1.64731	1.84292	2.00953	1.85616	1.92537	2.52841
PITG_22141	14.1402	14.5613	11.1875	11.9096	16.9641	16.4962	15.6412	15.339	16.1391	20.128	14.6996	13.9738	15.7385	16.8909	14.7703	13.2637	17.245
PITG_22140	25.3881	21.842	8.24593	7.15463	6.78564	8.24812	6.93798	7.57926	1.3716	0.908713	5.93531	5.99282	6.59765	3.47594	3.39638	4.38556	6.80725
PITG_22138	0	0	0	0	0	0	0	0	0	0	0	0	0	0	0	0	0
PITG_22137	12.6252	13.1267	13.6468	10.4875	24.4389	24.3222	11.8644	10.0155	8.68677	10.223	9.98464	8.46379	8.62486	6.89757	7.26668	8.02237	9.91913
PITG_22136	1.37729	14.131	8.96926	13.6427	0.37109	0.422148	8.45695	9.83499	1.60019	1.68112	15.6981	14.0874	16.2914	41.6027	37.7156	21.9813	41.1028
PITG_22135	1305.77	1541.24	1164.17	1264.64	1014.45	1042.67	1053.1	1056.31	1338.22	1350.44	864.448	1000.6	945.934	860.458	852.847	844.702	1032.01
PITG_22134	34.5701	26.1459	11.2839	14.7981	36.9499	35.2007	30.7077	31.9412	22.9971	21.7637	26.4038	25.6186	28.2704	15.3702	17.8508	19.1467	29.4008
PITG_22133	4.31552	3.69413	6.89572	6.22142	4.93019	6.20233	4.06426	3.60917	6.81226	7.72406	4.6595	6.04962	5.52876	4.01906	4.30472	4.2786	4.63541
PITG_22132	3.58096	4.01692	4.48463	5.06601	4.98321	4.35137	2.21687	2.34596	0.685798	0.72697	4.6595	4.77153	5.38133	1.57504	1.73768	3.74377	4.37609
PITG_22130	0	0	0	0	0	0	0	0	0	0	0	0	0	0	0	0	0
PITG_22129	2.24958	1.43462	1.25377	1.28872	4.45308	4.25395	4.59795	5.14307	3.97763	3.77116	0.887523	1.13608	1.3269	1.46641	1.81667	0.64179	1.55594
PITG_22127	7.75875	4.51904	16.8294	16.5312	1.43135	1.72107	0.451585	0.541376	3.70331	3.77116	3.55009	4.2887	4.31243	2.8242	3.00145	1.87189	1.52353
PITG_22126	10.1002	11.6204	8.43882	9.28769	10.5496	12.7294	15.9697	16.512	10.607	10.6774	11.5378	10.9348	9.58318	14.7184	13.941	12.9962	13.7766
PITG_22125	6.88647	7.85452	8.92104	7.64345	4.08199	3.31224	3.98215	4.24078	6.2179	6.67904	4.32668	4.40231	4.49672	5.91996	5.41052	4.2786	3.53329
PITG_22124	97.9256	118.176	92.0554	85.3223	81.8518	82.0916	63.345	59.01	43.4796	45.4356	85.7569	64.3873	70.3627	104.876	104.458	129.588	91.8979
PITG_22123	0	0	0	0	0	0	0.0410531	0	0.0914397	0.136307	0	0	0	0.0543116	0	0	0
PITG_22122	41.3188	47.2706	52.5618	51.7711	55.9285	54.4246	49.9206	49.0847	59.6187	62.792	55.5257	55.1566	56.5039	57.7332	54.737	53.3755	49.9198
PITG_22121	3.03005	1.54221	2.16998	2.1775	2.65064	2.72773	3.85899	4.24078	1.87451	1.36307	1.60864	1.67572	2.3958	1.73797	1.57971	2.19278	1.78285
PITG_22119	57.9841	59.142	29.9457	57.9036	48.3477	46.1116	388.157	365.023	76.7636	75.196	13.091	10.9348	11.6104	39.213	41.428	20.2164	26.8076
PITG_22118	0	0	0	0	0	0	0	0	0	0	0	0	0	0	0	0	0
PITG_22117	22.1744	16.4981	18.4207	14.6203	29.4751	29.6153	44.5837	44.8891	32.0496	34.2585	20.0802	20.8755	20.5301	32.6956	32.7395	28.0783	32.6424
PITG_22113	3.53505	3.04856	3.85775	4.22168	4.5591	3.92922	4.39269	4.64681	3.38327	3.27137	3.77197	3.35143	2.80124	2.3354	2.68551	2.24626	2.59324
PITG_22112	18.7771	11.979	15.3828	15.598	13.3062	11.9825	11.0843	11.9554	11.43	12.2222	11.2605	14.0874	13.1953	8.68985	9.04385	9.62685	9.6274
PITG_22111	32.5041	3.37135	45.4732	33.5512	38.1162	39.6494	15.6002	15.4292	45.537	43.5728	6.26813	6.10643	6.41336	7.9838	8.7674	4.17163	4.89474
PITG_22108	29.0609	25.4644	24.9789	36.3064	50.4152	50.5603	33.7867	35.5503	42.1537	39.4836	31.6735	32.6339	32.546	22.8109	24.525	33.1057	30.2112
PITG_22107	86.7236	73.3088	96.1543	103.364	102.315	96.9317	83.2968	82.4245	78.3181	77.4678	87.3101	96.7655	95.1684	65.4454	67.6907	83.2187	80.0986
PITG_22105	22.404	19.3673	33.5624	28.7518	19.6147	17.0483	26.3561	23.7754	28.4377	29.7149	22.5209	23.6588	23.9948	22.0505	23.4192	22.0883	21.9129
PITG_22104	0.826376	0.753173	1.5431	1.68867	1.06026	1.13655	2.29898	2.07527	2.56031	2.81701	0.610172	0.596442	0.663451	1.46641	1.69819	0.42786	1.10213
PITG_22103	28.2804	24.0298	20.5907	21.375	20.1979	20.4904	16.3391	15.8804	21.9912	21.9454	17.9169	19.853	18.5029	20.91	20.0229	18.2375	17.9582
PITG_22096	0.0459098	0	0.0482218	0.266632	0.0530128	0.0649459	0	0	0.0457199	0	0.0554702	0.028402	0.0368584	0.108623	0.118478	0.21393	0.0648309
PITG_22095	7.62102	7.89038	9.11392	9.59876	10.3905	9.74188	8.86748	6.4514	7.5895	8.5419	10.8167	10.1963	10.7627	6.5717	6.20037	4.38556	6.38585
PITG_22094	3.39732	3.15615	2.12176	1.68867	3.60487	3.27977	2.6274	3.15803	3.15467	2.31722	2.44069	3.03901	2.24836	2.60696	1.81667	2.51368	2.33391
PITG_22091	36.1769	45.1545	27.1971	23.4636	10.9206	9.74188	52.9175	51.4307	46.5885	45.0722	17.4731	13.1785	13.8956	39.8104	39.5323	24.8693	24.0199
PITG_22089	0.0918196	0.143462	0.53044	1.11097	0.106026	0.324729	0.205266	0.360917	0.13716	0.0908713	0.0554702	0.0852059	0.0368584	0.162935	0.236957	0.267412	0.162077
PITG_22088	0	0	0	0	0	0	0	0.0451147	0	0	0	0	0	0	0	0	0
PITG_22087	68.2219	77.0747	65.9192	63.9473	91.1291	101.705	63.5092	60.5439	126.095	126.447	63.9572	55.2419	50.9752	38.344	43.1262	51.1827	41.0704
PITG_22085	1.79048	1.57808	0.578662	0.844335	1.80244	2.63031	2.34003	2.93245	1.92023	2.13547	3.27274	2.8686	3.2804	2.06384	2.56703	3.74377	2.26908
PITG_22082	0.0918196	148.447	0.0964436	0.444387	0.159039	0	1.56002	0.902293	0.594358	0.136307	226.374	148.031	225.389	573.965	583.98	356.835	320.848
PITG_22080	11.3397	9.68365	10.7535	9.02105	8.42904	10.229	9.44222	9.88011	9.73833	10.1776	11.1495	11.9004	11.0575	9.99333	9.9127	12.8893	10.535
PITG_22079	0	0.0358654	0.0482218	0	0.159039	0.324729	0.164213	0.135344	0	0	0.0554702	0.113608	0	0.108623	0.157971	0.106965	0.0972464
PITG_22077	4.36143	5.02115	4.14708	3.55509	3.49885	2.89009	3.85899	3.74452	3.24611	3.77116	4.04933	4.3171	4.34929	4.88804	4.46269	4.54601	2.82015
PITG_22076	0.918196	0.9325	2.70042	2.44413	4.71814	5.42298	3.40741	3.33848	0.274319	0.363485	0.554702	0.56804	0.589734	0.814674	0.355435	1.28358	1.0373
PITG_22075	0	0	0	0	0.0530128	0	0.0821063	0.0451147	0	0	0	0.170412	0	0	0	0	0
PITG_22070	2.29549	1.61394	0.385775	0.533264	1.00724	0.746877	1.3137	1.62413	0.502918	0.318049	0.388291	0.312422	0.700309	0.923297	0.829349	1.12313	1.00488
PITG_22069	32.1828	23.5636	27.3418	28.7963	20.0389	21.4646	16.9549	17.3691	29.9008	30.9417	20.3576	21.2447	20.567	18.7918	17.7718	17.9166	16.6616
PITG_22068	0	0	0	0	0	0.0324729	0	0.135344	0.0457199	0.0454356	0	0.028402	0.0368584	0.0543116	0.0789856	0.160447	0.194493
PITG_22065	471.861	420.629	254.225	241.08	227.319	235.234	288.48	286.794	361.324	363.803	242.405	253.914	269.398	340.371	341.81	354.589	395.242
PITG_22064	336.656	403.521	253.502	251.079	178.229	169.898	312.825	300.193	255.574	247.897	299.095	296.233	328.814	404.73	406.381	595.581	402.049
PITG_22063	0	0	3.27908	3.59953	0.0530128	0.0324729	0.821063	0.496261	1.143	1.54481	0.499232	0.397628	0.92146	1.08623	1.30326	0.42786	0.162077
PITG_22062	11.6152	10.114	18.3725	23.5969	20.9401	19.0616	19.9929	24.8131	7.72665	7.72406	7.15566	10.1111	8.21942	10.6451	10.5841	10.75	11.9937
PITG_22060	0	0.0717308	0	0	11.9809	11.0733	29.4351	27.5651	0.0457199	0	9.26353	6.50405	7.48225	10.2106	7.7011	10.4826	8.46044
PITG_22058	3.90233	3.22788	3.27908	2.71076	3.81692	3.70191	2.05266	1.8497	3.01751	3.45311	2.66257	2.78339	2.32208	2.3354	2.33008	2.94154	2.20425
PITG_22057	16.6193	13.8082	29.7046	25.8633	30.8535	32.6678	18.3918	17.6849	15.5905	17.1747	22.1326	22.0115	22.5942	16.2935	15.9946	16.4191	22.0101
PITG_22056	0.321369	0.322788	5.88306	4.66606	3.12776	2.59783	3.2432	2.48131	4.48055	4.31639	2.88445	2.24376	2.17465	2.76989	2.7645	0.748755	2.56082
PITG_22054	0	0	2.84509	3.3329	0	0	10.7149	11.3689	0	0.0454356	1.22034	0.738451	1.25319	5.05098	4.10725	1.06965	1.0373
PITG_22053	0.688647	0.251058	0.578662	0.755458	0.477116	0.389675	1.02633	0.451147	0.0914397	0	0.166411	0.312422	0.331726	0.271558	0.355435	0.481342	0.291739
PITG_22052	1.23956	0.968365	0.819771	0.711019	0.74218	0.844296	1.47791	1.48878	0	0	1.71958	1.67572	1.21633	1.24917	1.42174	1.44403	2.00976
PITG_22048	5.87645	6.99375	7.04039	6.31029	8.80013	10.164	9.52433	9.15827	8.91537	9.04169	8.65335	8.00936	9.87805	7.16913	8.01704	9.62685	5.89962
PITG_22047	0.367278	0.394519	0.289331	0.444387	0.74218	0.616986	1.88844	1.8497	0.320039	0.272614	0.887523	0.596442	0.552876	0.70605	0.829349	1.12313	0.615894
PITG_22045	2.11185	0.681442	2.2182	2.08862	2.70365	2.53289	0.615797	0.721834	1.09728	1.31763	2.32975	1.67572	1.62177	1.14054	1.22428	0.42786	1.23179
PITG_22041	2.52504	0.9325	1.20555	0.755458	1.11327	0.974188	1.06738	1.39855	6.2179	5.58858	1.60864	1.33489	1.99035	1.57504	1.38225	0.909202	1.52353
PITG_22040	2.57095	2.58231	4.05063	7.91009	6.67962	7.40383	7.47167	6.85743	2.97179	3.18049	6.76737	6.93008	6.56079	4.56217	4.54167	5.61566	6.19136
PITG_22039	3.62687	3.08442	15.0934	13.9537	18.3424	16.756	6.65061	6.67697	5.3035	5.63402	1.4977	1.10768	0.958318	1.68366	1.30326	1.65796	1.2642
PITG_22038	20.338	14.1668	17.1187	14.6648	16.593	16.139	15.1076	15.6097	21.5798	20.6278	17.0848	18.5749	16.66	10.5364	10.4656	14.6007	14.8139
PITG_22037	0	0	0.0482218	0	0	0	0	0	0	0	0	0.056804	0.110575	0	0	0	0
PITG_22036	14.0943	12.8039	12.9234	12.1318	13.7303	13.9634	8.94958	10.241	29.4436	30.1693	11.205	12.7241	11.2418	12.7089	11.7294	11.4452	12.48
PITG_22035	24.7913	22.8104	25.1236	23.7747	27.5667	24.4846	27.7109	30.6328	28.6206	29.2151	22.0217	20.9323	23.3682	23.5712	23.9326	28.5596	21.3942
PITG_22024	0.0918196	0.0717308	0	0	0	0	0.123159	0.135344	0	0.0454356	0	0	0	0	0	0.106965	0.0324155
PITG_22023	224.269	190.84	95.6721	90.1217	79.1482	79.4613	62.2366	64.514	172.044	168.475	165.856	166.152	170.101	220.559	225.109	185.477	163.017
PITG_22022	1.01002	1.11183	0.626884	0.844335	1.16628	0.811823	1.23159	1.26321	1.3716	1.4085	0.388291	0.170412	0.294867	0.380181	0.434421	0.320895	0.162077
PITG_22021	41.6861	34.4308	27.6793	24.4857	30.2173	28.9983	23.8108	25.3544	40.5535	42.7095	21.5779	19.9098	21.1936	34.6508	33.7664	24.388	21.4266
PITG_22020	14.4157	13.844	7.42616	6.71024	18.0244	16.7885	12.8496	12.7223	8.32101	5.77033	16.6965	21.4719	22.115	8.96141	8.45146	19.735	20.9728
PITG_22018	0.459098	0.430385	0.53044	1.51092	0.74218	0.909242	3.20214	3.0678	1.23444	1.4085	0.332821	0.198814	0.184292	0.651739	0.513407	0.320895	0.551063
PITG_22017	4.95826	11.19	3.32731	2.97739	3.65789	3.83181	2.0116	2.57154	2.51459	2.22635	7.43301	5.90761	7.7034	10.0476	9.59675	12.087	9.69223
PITG_22016	239.695	113.155	158.602	132.072	136.455	133.204	70.5293	71.8225	34.5642	33.9404	35.1681	36.4681	41.5025	37.6922	37.1232	63.2698	49.6281
PITG_22015	0.459098	0.645577	8.53526	9.46544	4.34705	3.89675	3.81794	3.74452	3.33755	3.3168	3.7165	4.00468	2.91181	3.47594	4.02827	3.0485	2.49599
PITG_22013	0	0.0358654	0	0	0	0	0	0	0	0	0	0	0	0.162935	0.0789856	0	0
PITG_22007	0.0918196	1.07596	0.0964436	0.177755	0.530128	0.22731	0.615797	0.270688	0.0457199	0.181743	1.4977	1.3633	1.95349	1.14054	0.829349	1.76492	1.0373
PITG_22004	0	0	0	0	0	0	0	0	0	0	0	0	0	0	0.0394928	0	0
PITG_22001	20.0167	12.2301	45.0874	35.5509	33.5571	36.3372	14.8202	14.6171	119.42	121.813	5.87984	6.70287	5.63933	15.0443	15.8761	3.58333	8.84942
PITG_22000	4.77462	3.04856	5.97951	6.48805	5.93744	5.55287	5.13164	4.73704	5.44066	4.67987	5.54702	6.50405	5.56562	3.7475	4.14675	6.20397	5.4458
PITG_21998	0	0	0.0482218	0.133316	0.0530128	0.0649459	0.410531	0.225573	0	0	0.0554702	0	0.0368584	0.0543116	0.0394928	0.106965	0.0324155
PITG_21995	5.6469	2.36712	1.39843	1.02209	1.06026	0.876769	0.821063	1.08275	1.00584	1.36307	0.665643	0.852059	0.552876	0.977608	0.750363	0.42786	0.972464
PITG_21994	8.58513	6.16885	7.08861	6.35473	7.10372	5.5204	4.22847	4.69192	6.94942	6.72447	5.65796	5.6804	5.89734	5.32253	4.69964	4.33208	4.63541
PITG_21993	13.222	13.6288	11.6215	10.0431	10.5496	10.229	8.82642	7.84995	9.55545	9.49605	9.76276	11.304	10.6889	12.6003	13.3486	11.7127	12.2855
PITG_21990	13.6352	15.4221	13.5503	13.9982	14.7376	14.7102	19.8287	18.8128	12.9387	13.5398	10.8722	13.1785	12.0527	8.36398	9.55726	11.2313	11.7992
PITG_21989	2.29549	2.65404	1.06088	1.64423	7.31577	7.14404	2.99688	2.43619	1.00584	0.454356	1.88599	2.47097	2.06407	1.03192	0.868842	1.49751	1.39387
PITG_21988	18.5476	12.9474	8.82459	11.1097	12.7231	12.9567	11.1665	12.0456	15.5905	14.085	12.4808	13.5477	13.3059	9.66746	10.6631	10.643	13.3552
PITG_21987	38.8856	30.1628	30.0422	32.1292	28.4679	29.0308	33.253	31.49	33.5584	34.9854	32.2282	32.2362	30.8505	28.5136	28.3953	28.3992	31.4754
PITG_21986	1.05593	2.22365	0.289331	0.533264	1.11327	0.941715	2.09371	2.66176	1.18872	0.499792	2.27428	2.27216	2.02721	1.62935	2.05363	2.99502	2.65807
PITG_21984	0	0	0	0	0	0	0	0	0	0	0.221881	0.198814	0.184292	0	0.0394928	0	0.0648309
PITG_21983	0.0918196	13.8799	0.192887	0.222193	0.265064	0.389675	0.0410531	0.225573	0.457199	0.227178	8.09865	8.52059	8.88287	16.565	16.9424	14.1194	7.84454
PITG_21981	0.229549	0.107596	0	0	0.318077	0.129892	0.0410531	0	0.13716	0.0908713	0.332821	0.056804	0.368584	0.162935	0.157971	0.534825	0.129662
PITG_21980	0.0918196	0.0358654	0.337553	0.444387	0.106026	0.0649459	0.123159	0.0451147	0	0.227178	0.221881	0.312422	0.331726	0.760362	0.98732	0.42786	0.453817
PITG_21979	0.275459	0.717308	0.53044	0.622142	0.0530128	0.194838	0.369478	0.135344	0.228599	0.408921	0.388291	0.255618	0.479159	0.380181	1.26377	0.42786	0.486232
PITG_21978	0	0	0	0	0	0	0	0	0	0	0	0	0	0	0	0	0
PITG_21973b	0	0	0.0482218	0	0	0	0	0	0	0.0454356	0.0554702	0.056804	0	0	0	0	0
PITG_21973a	0	0	0	0	0	0	0	0	0	0	0	0	0	0	0	0	0
PITG_21970	0	0	0	0	0	0	0	0	0	0	0.277351	0.113608	0.147434	0	0.118478	0	0
PITG_21969	1.01002	1.36288	0.192887	0.222193	0.212051	0.0974188	0.738956	1.08275	0	0	0.221881	0.14201	0.0737168	0.380181	0.434421	0.534825	0.388986
PITG_21967	23.7354	37.1565	10.5124	10.6653	16.0099	13.7036	20.3624	20.076	20.6197	19.3101	17.0848	17.4672	17.9869	38.6698	37.6367	29.7363	26.5159
PITG_21963	17.9048	11.1183	4.09885	4.17724	5.88442	6.65695	3.81794	4.06032	8.13813	8.45103	4.93685	7.2141	7.15053	7.44068	6.83226	9.25247	5.4458
PITG_21962	28.8773	28.4771	27.1489	25.1079	25.9233	28.8684	30.3793	25.7154	34.9757	36.5303	27.014	27.0671	26.6118	28.242	28.8692	28.5596	26.6779
PITG_21961	14.8289	12.1225	8.87281	17.4644	27.0365	26.4979	36.1678	33.9713	17.4193	17.629	12.2589	13.7466	13.527	17.5969	17.4163	13.9589	15.2677
PITG_21960	5.1419	5.77433	5.3044	4.79938	6.67962	5.39051	8.12852	8.52667	4.75486	6.36099	6.04625	5.96442	6.30278	6.24583	6.83226	6.89924	6.83966
PITG_21959	2.15776	3.08442	2.79687	3.02183	4.135	3.92922	5.91165	5.63933	19.6595	19.2193	2.49616	3.20942	2.10093	3.63888	4.89711	3.69029	3.53329
PITG_21952	0	0	0.0482218	0.0444387	0	0	0	0	0	0	0	0.056804	0	0.0543116	0.0394928	0.0534825	0
PITG_21949	0.137729	0.143462	0.144665	0.399948	4.82417	4.70857	1.72423	1.80459	0.182879	0.408921	2.88445	2.47097	2.98553	1.57504	1.61921	3.0485	2.69048
PITG_21948	0	0.0358654	4.29174	3.82173	0	0	0	0	0	0	2.32975	1.24969	2.02721	0	0	0	0
PITG_21946	15.1961	5.88192	8.77637	7.42126	10.5496	9.22231	7.14325	6.27094	5.5321	5.27053	6.87831	6.98689	6.70823	5.37685	4.73914	3.85074	4.66783
PITG_21945	44.808	34.6101	16.9259	16.3534	18.3424	18.3797	13.7939	13.1284	12.2986	12.5402	14.2558	19.7678	17.2866	12.1115	11.3739	9.1455	12.3827
PITG_21944	2.29549	3.19202	5.01507	6.13254	5.72539	4.77352	16.5034	16.8729	3.33755	4.36182	5.49155	4.97035	5.0496	11.1882	11.058	7.27362	6.22377
PITG_21943	0	0	0	0	0	0.0324729	0	0	0	0	0	0	0	0.0543116	0	0	0
PITG_21942	11.2938	17.1078	8.96926	9.421	13.6243	12.9892	9.1959	10.1508	6.03502	6.58817	16.3082	10.7928	13.3059	11.7313	12.0848	23.3184	13.7117
PITG_21941	7.20784	6.34817	3.90597	4.62162	7.73987	10.0341	7.96431	9.02293	5.12062	6.04294	8.76429	8.09456	7.62969	7.76655	8.17501	7.86192	8.46044
PITG_21940	10.9724	10.2575	10.9464	11.4207	9.70135	9.28726	6.81482	7.80483	10.927	12.1313	9.04164	8.80461	10.2835	9.17866	8.7674	7.59451	9.98397
PITG_21939	10.9724	18.0762	19.7227	21.0195	17.9183	20.7827	19.4592	18.3165	17.0992	17.4927	26.6257	27.2375	28.0124	28.0248	27.724	34.9775	22.9826
PITG_21937	5.27963	10.0782	3.90597	7.11019	6.94468	6.39717	16.7907	18.2263	12.07	12.5857	2.66257	2.58458	1.99035	6.24583	6.95074	2.24626	4.92715
PITG_21936	0	0.0358654	0	0.0888774	0	0	0	0.135344	0.0914397	0.136307	0	0	0	0	0.0394928	0	0
PITG_21933	0	0	0	0	0	0	0	0	0	0	0	0	0	0.0543116	0	0	0
PITG_21932	2.06594	2.97683	6.79928	5.46596	2.80968	2.33805	3.40741	3.29337	3.79475	4.77074	3.43915	3.74906	3.79641	6.35445	6.27936	2.51368	2.75532
PITG_21931	0	0	0	0	0	0	0	0	0	0	0	0	0.0368584	0	0	0	0
PITG_21929	16.2062	14.131	14.9005	15.598	16.381	15.587	11.2075	12.3614	10.1498	9.31431	15.2543	15.8199	16.6969	8.58123	10.3866	14.0659	14.9435
PITG_21926	0	0	0	0	0	0	0	0	0	0	0	0	0	0	0	0	0
PITG_21925	0.826376	0.968365	1.01266	0.933212	0.37109	0.389675	1.43686	0.902293	0.548638	0.454356	1.88599	1.70412	1.69549	3.15007	2.92247	1.2301	1.2642
PITG_21924	1.65275	11.0824	3.66486	5.19933	7.79289	7.7935	9.15485	8.6169	7.40662	6.76991	8.43147	9.51466	8.7723	14.9357	17.7718	22.3557	7.09899
PITG_21923	0.596827	0.430385	1.01266	1.02209	0.318077	0.357202	1.56002	1.71436	0.640078	0.817841	0.332821	0.113608	0.258009	0.162935	0.0789856	0.374377	0.291739
PITG_21918	8.76877	21.6268	11.8143	12.5317	10.6556	10.4888	6.28113	7.44392	10.8813	11.3135	15.6426	17.6376	13.785	10.7537	11.3344	7.22013	9.49773
PITG_21916	103.94	42.9667	30.0422	28.974	23.8028	24.4521	16.7086	15.5194	108.356	112.68	15.4207	16.1891	16.2177	27.2644	28.7508	9.62685	17.4719
PITG_21915	145.121	144.537	129.958	117.185	164.393	180.095	196.234	190.745	143.835	148.802	150.657	99.2649	110.243	115.032	120.414	123.865	117.83
PITG_21914	11.1561	11.0465	10.657	11.7318	15.9569	17.6653	16.7907	15.7901	12.3444	14.4031	14.8105	12.7241	13.1584	10.5908	11.6109	11.3383	13.0634
PITG_21913	8.63104	10.8313	6.99216	6.79912	18.7665	15.1649	24.3856	21.8355	10.3327	10.4048	10.0956	6.61766	8.18256	9.34159	9.67574	12.7288	9.8543
PITG_21912	0	0	0	0	0.37109	0.389675	0.205266	0.360917	0	0	0.0554702	0.0852059	0.22115	0.434493	0.473914	0.695272	0.453817
PITG_21909	38.9315	35.435	37.5166	41.0169	39.6536	41.7277	40.93	40.0618	30.6323	31.4869	38.9401	39.706	36.0844	32.4783	35.2671	40.9676	37.5047
PITG_21908	25.8013	32.494	27.1489	31.2404	27.9908	30.2972	32.0625	34.3322	34.93	36.6211	30.5086	30.4185	29.9659	41.0595	39.2953	29.2549	30.114
PITG_21907	1.74457	2.6899	1.97709	1.91086	1.16628	1.26644	1.72423	1.89482	0.502918	0.908713	2.0524	2.13015	2.6538	1.62935	1.54022	2.99502	2.94981
PITG_21906	13.9566	14.5613	10.9464	13.6871	13.0942	12.6969	14.2865	13.9855	8.04669	7.72406	11.9261	14.8542	13.8956	13.5779	12.5192	13.4776	16.7588
PITG_21905	0.0459098	0.107596	3.71308	4.26611	0.0530128	0.0324729	3.2432	2.88734	0	0	1.22034	1.05087	0.884601	0.923297	1.57971	0.320895	1.42628
PITG_21903	0	0	0.289331	0.355509	0.530128	0.714404	0.205266	0.270688	0.594358	0.590663	0.665643	0.42603	0.22115	0.162935	0.236957	0.160447	0.421401
PITG_21901	0.826376	0.286923	0	0	0	0	0	0	0	0	0	0	0	0	0	0	0
PITG_21900	0.459098	0.322788	0	0.0888774	0.106026	0.0649459	0.123159	0	0	0	0	0	0	0	0	0	0
PITG_21894	11.8906	12.3377	5.40084	5.95478	10.5496	11.3331	15.1897	12.8577	33.1012	37.757	10.2065	11.162	10.0992	18.0314	20.3388	8.28978	14.6518
PITG_21893	0.0459098	0.896634	0	0	0.0530128	0.0974188	0.164213	0.0902293	0	0	0.221881	0.340824	0.184292	0.814674	0.394928	0.695272	1.06971
PITG_21891	0	0.0358654	0	0	0	0	0	0	0	0	0.166411	0.0852059	0.22115	0	0.157971	0.320895	0.0972464
PITG_21890	0.137729	0.143462	0.53044	0.266632	0	0	0.246319	0.0902293	0	0	0.166411	0.028402	0.0737168	0.162935	0.0394928	0	0.0648309
PITG_21889	27.5918	24.9623	23.6287	21.5972	25.2341	24.2248	23.5645	22.828	21.7169	21.2184	22.1326	20.9891	19.1295	27.2644	25.3149	21.6604	18.9631
PITG_21888	21.0726	14.3462	13.261	12.7539	17.7063	17.3081	21.3476	22.6927	8.36673	7.63319	11.5933	12.3265	12.3107	11.1339	11.137	6.73879	10.9888
PITG_21887	38.8397	32.0995	31.5853	35.3288	29.5812	30.8818	30.5435	33.8811	25.1459	24.0809	23.9631	27.3511	25.1374	24.8747	23.2613	21.286	21.7184
PITG_21886	122.304	112.151	107.583	101.498	96.0062	102.744	81.2031	86.3946	115.351	114.316	124.808	112.046	113.598	116.824	114.964	104.13	94.7504
PITG_21885	1.65275	7.13721	1.68776	2.39969	2.17353	2.66278	16.7907	14.6171	2.14883	2.49896	6.26813	5.05555	6.41336	7.71224	6.99023	17.7562	6.06169
PITG_21884	3.62687	2.83336	3.90597	2.35525	1.06026	1.26644	2.29898	2.84222	0	0	1.33129	1.76092	1.91664	1.14054	1.06631	1.39054	2.49599
PITG_21881	0	0	0	0	2.65064	1.98085	5.00848	3.6994	0.0457199	0	1.33129	0.766853	1.21633	1.52072	1.57971	1.97885	1.19937
PITG_21880	25.7554	21.4475	19.5298	22.1305	19.1376	19.4513	19.336	22.8731	17.9222	19.7645	15.8645	17.2968	17.434	16.8909	15.3232	16.5796	16.1105
PITG_21879	62.2537	59.7159	37.1308	34.04	39.6006	39.0974	41.9974	44.7988	50.0175	49.0251	37.165	38.3995	41.2445	41.2768	44.9033	42.4116	43.2747
PITG_21878	3.39732	2.33125	3.42375	3.3329	3.76391	4.22148	3.57162	3.33848	3.88619	2.90788	2.88445	2.21535	2.10093	3.31301	3.75182	3.31591	2.49599
PITG_21877	3.12187	1.68567	2.89331	2.44413	2.22654	2.50042	2.09371	2.07527	2.28599	1.99917	1.77505	1.70412	2.13779	1.30348	2.13261	2.08582	2.10701
PITG_21876	2.66277	4.30385	1.73599	1.86642	5.40731	4.48126	6.24008	6.90254	2.78891	3.58942	4.16027	4.40231	4.31243	5.10529	4.69964	6.84576	4.89474
PITG_21875	7.4833	7.71106	4.67752	5.06601	6.2025	6.65695	8.33379	9.02293	5.48638	4.54356	5.38061	6.81648	7.07681	6.40877	6.12139	6.36441	7.06657
PITG_21874	4.17779	5.4874	4.72574	3.99948	4.71814	5.58534	3.9411	4.87238	5.85214	7.45144	4.99232	5.42478	5.74991	4.88804	5.29204	6.25745	5.60788
PITG_21873	23.7813	24.2091	19.1441	19.3753	21.4702	20.3605	20.116	19.8053	25.6031	23.3994	25.3499	25.8458	27.7912	26.3411	27.6055	24.3345	23.0798
PITG_21872	74.8789	59.7517	160.096	150.203	162.537	166.554	64.5355	66.0027	53.2636	52.0692	33.3931	35.5593	33.3937	34.9766	38.545	30.9664	31.832
PITG_21870	0	0	0	0	0	0.0324729	0	0	0	0	0	0.028402	0	0	0	0	0
PITG_21869	0.505008	1.50635	12.5859	11.9096	2.27955	1.59117	6.36324	7.30857	3.47471	3.08962	6.37907	5.85081	7.18739	13.9581	12.9931	8.18282	5.41338
PITG_21863	0	0	0.0964436	0.888774	0.636154	0.876769	1.60107	1.48878	0.0457199	0	0.776583	0.908863	1.51119	0.543116	0.513407	0.85572	1.42628
PITG_21862	0	0	0.0964436	0.0444387	0	0.0324729	0	0	0	0.0454356	0	0.028402	0	0	0.0789856	0	0.0324155
PITG_21860	8.40149	11.6204	4.24352	4.04392	9.64834	7.85845	6.69166	6.49651	4.38911	5.2251	5.71343	6.61766	5.86048	5.1596	4.77863	6.89924	5.57546
PITG_21854	9.09014	5.84606	5.78662	14.4426	11.9809	15.9117	15.5591	15.5194	14.036	14.0396	5.43608	6.87328	5.89734	6.13721	6.75327	5.66914	6.61276
PITG_21853	70.242	49.566	49.572	56.2594	46.7573	50.7552	52.0143	44.1221	49.606	50.1609	48.9802	45.4148	50.496	45.4045	47.5099	52.1989	47.4238
PITG_21852	9.41151	10.3292	26.7149	26.5299	37.7982	35.7527	29.3119	28.0162	8.04669	8.04211	41.8245	38.7119	38.2959	20.3125	22.7479	37.1168	36.824
PITG_21851	20.4299	20.3715	2.31465	3.19959	23.4317	23.348	8.66221	7.94018	6.17218	5.81576	9.81823	10.6223	11.6473	13.4693	15.0863	28.3992	21.848
PITG_21850	0.321369	1.29115	0	0.133316	1.48436	1.03913	0.492638	0.360917	0.13716	0.363485	1.60864	1.67572	2.02721	2.17246	2.52754	3.15547	2.82015
PITG_21848	18.3639	10.8672	5.88306	6.53249	11.9809	11.8201	9.68854	10.7824	12.3901	11.3135	3.82744	5.11236	4.42301	4.29061	4.9366	10.4291	4.99198
PITG_21846	20.2921	7.02961	50.6329	35.5065	26.8775	27.0499	14.7381	15.2036	27.0662	29.9875	4.04933	4.51591	3.98071	5.59409	5.4895	4.70646	4.53817
PITG_21845	0	0.143462	0.241109	0.222193	0.37109	0.422148	0.164213	0.135344	0.274319	0.0454356	0.443762	0.227216	0.110575	0.814674	0.631885	0.42786	0.615894
PITG_21843	3.81051	3.33548	3.66486	3.06627	5.03622	3.27977	3.48952	4.0152	3.52043	2.99875	3.82744	3.46504	3.24354	3.36732	3.43587	2.72761	3.66295
PITG_21842	26.1686	26.3252	36.0699	31.3737	26.6655	28.836	24.3856	22.5122	22.5399	20.4006	22.299	24.8233	22.2625	22.7565	21.6816	22.4626	23.6309
PITG_21841	29.1527	23.5277	26.6184	27.5075	23.2196	24.5495	21.1424	20.4821	19.3852	19.8554	17.1958	20.421	18.6135	17.434	17.6928	19.0398	20.0652
PITG_21837	0	0.107596	0	0	0	0.0324729	0.246319	0.180459	0	0	0.0554702	0.255618	0.0368584	0.380181	0.157971	0.374377	0.0324155
PITG_21836	18.318	21.6268	25.0271	28.0852	14.8966	14.7427	8.99064	9.33873	18.3794	19.3101	9.8737	10.0543	8.55115	10.3735	11.058	8.28978	12.0261
PITG_21835	0.918196	1.25529	1.01266	0.799896	1.16628	1.9159	1.10843	1.12787	0	0	1.94146	2.07334	2.24836	0.760362	1.18478	2.08582	2.10701
PITG_21829	18.6853	14.0234	23.3394	27.3742	25.6052	25.6861	19.7055	18.5872	17.0078	15.7207	16.8629	20.5914	17.5815	12.1658	12.9141	14.7612	17.0181
PITG_21828	9.13605	9.71952	12.9717	10.843	13.5713	13.8335	10.9201	8.70713	9.41829	10.3593	15.3098	17.0128	16.1808	12.8718	12.4797	17.0609	15.6243
PITG_21827	56.5609	46.5174	61.097	66.1692	74.483	80.2731	71.3914	69.8375	79.644	81.4661	54.3608	66.5458	61.4798	56.9728	56.1983	51.1292	52.4482
PITG_21821	2.93823	4.80596	4.00241	3.9106	3.02173	3.34471	3.2432	3.0678	3.15467	3.3168	6.60096	5.96442	6.67137	7.27775	7.26668	6.31093	4.89474
PITG_21820	0.413188	0.358654	0.289331	0.444387	1.00724	0.941715	0.985275	1.17298	0.502918	0.454356	0.166411	0.482834	0.331726	0.434493	0.394928	0.160447	0.71314
PITG_21819	0.0459098	0	0.192887	1.19984	1.06026	0.681931	2.21687	1.62413	0	0	0.11094	0.340824	0.552876	0.271558	0.157971	0.588307	0.583479
PITG_21816	57.6168	40.3486	41.4708	39.2838	34.2463	34.6161	25.8224	25.8958	34.107	33.9404	31.2297	33.0883	31.5139	31.1205	32.5026	32.3034	31.3782
PITG_21813	0	0.0358654	0.723327	0.844335	0.159039	0	0.123159	0.135344	0	0	1.55317	0.852059	1.40062	0.162935	0.157971	0.0534825	0.0648309
PITG_21812	2.20367	2.22365	5.93128	6.39917	0	0	14.1633	12.9028	3.15467	2.58983	1.1094	1.24969	1.03203	6.89757	7.62211	0.962685	1.13454
PITG_21811	0.229549	0.0717308	0.337553	1.11097	0.265064	0.22731	1.27265	1.03764	0.685798	0.590663	0.499232	0.227216	0.22115	0.108623	0.355435	0.160447	0.388986
PITG_21810	0	0	0	0	0	0	0	0	0	0	0	0	0	0	0	0	0
PITG_21807	18.5935	19.0804	26.1362	26.5743	23.6437	23.4779	18.3918	18.5872	25.5117	24.0809	19.6365	18.8589	18.5029	16.1848	16.745	16.9539	16.8236
PITG_21806	51.4649	43.6482	85.9795	90.2994	63.2973	63.9717	38.0973	37.8512	80.8784	76.7862	42.0464	41.1829	43.2349	34.4878	39.5323	40.0049	38.931
PITG_21802	0	0	0	0	0.0530128	0	0	0	0	0	0	0	0	0	0	0	0
PITG_21794	1.8823	1.79327	1.44665	2.7552	2.4916	2.2731	2.42214	2.21062	8.91537	8.5419	1.71958	1.90293	1.62177	1.73797	1.69819	1.12313	0.972464
PITG_21789	9.59515	11.4411	9.40325	8.70998	8.58808	8.31307	8.41589	8.03041	5.44066	6.72447	17.9169	17.808	16.2177	11.5684	9.51777	21.6069	18.1527
PITG_21788	0	42.2494	0	0.177755	0	0	0.0821063	0.135344	0.182879	0.0908713	45.8184	34.5936	47.2893	144.686	151.613	70.4899	83.9561
PITG_21787	0	21.1964	0	0.0444387	0	0.0324729	0.0410531	0.0902293	0.13716	0.0908713	69.5042	49.4762	66.124	73.1577	75.1153	102.526	73.1941
PITG_21786	34.0192	10.9748	17.3599	14.1315	16.9641	13.8659	4.84427	5.09796	2.83463	3.04419	2.82898	2.38577	2.87495	2.28109	2.48805	3.9577	3.9871
PITG_21784	0.0459098	0.0717308	0	0.0444387	0.159039	0.389675	1.06738	0.721834	0.182879	0.181743	0.776583	0.710049	0.405442	0.108623	0.236957	0.374377	0.551063
PITG_21782	0	0.0358654	0	0	2.59763	1.98085	5.37796	5.27841	0	0	2.21881	1.02247	2.35894	2.22677	1.93515	3.15547	3.04705
PITG_21781	27.5	22.0572	5.01507	6.57693	22.9546	23.6728	18.515	18.8128	15.5905	14.5394	22.0771	27.2943	22.8153	10.6994	10.2286	14.0124	21.3294
PITG_21780	5.32554	3.12029	1.44665	1.02209	5.99045	6.91673	1.43686	1.75947	5.34922	5.13423	2.99539	4.11829	4.20186	3.91043	3.39638	3.3694	3.37121
PITG_21779	2.15776	1.50635	0.916215	1.46648	0.318077	0.389675	0.985275	0.766949	1.00584	1.49938	0.443762	0.312422	0.331726	0.814674	0.947828	0.267412	0.388986
PITG_21778	0	0	0	0	0	0	0.0410531	0.0902293	0.0457199	0	0	0	0	0	0	0.0534825	0.0324155
PITG_21776	7.43739	10.7955	18.7101	18.5754	0	0	16.0518	16.6473	5.9893	6.86078	2.82898	2.15855	2.8381	7.92949	8.53045	1.71144	1.91251
PITG_21773	0	0	0	0	0	0	0	0	0	0	0	0	0	0	0	0	0
PITG_21772	0	0	0	0	0	0	0	0	0	0	0	0	0	0	0	0	0
PITG_21770	27.7754	21.3758	6.55817	7.64345	12.0339	11.6578	12.1928	12.587	22.677	23.9446	11.4823	9.65667	13.4533	15.6417	14.0594	44.9253	13.2255
PITG_21767	1.23956	4.12452	2.70042	2.44413	9.54231	11.4954	9.36012	9.83499	4.89202	4.08921	7.10019	6.67447	6.45022	19.172	20.4178	9.68033	10.2433
PITG_21766	24.5158	23.7429	57.384	43.2833	24.4919	23.9001	23.154	21.655	33.1926	34.3493	23.7413	21.6139	24.4371	28.405	29.6986	20.6442	22.5936
PITG_21765	32.2746	30.3062	59.0717	57.637	53.3309	52.2165	29.4351	29.8208	52.715	50.5244	48.9247	51.1236	52.1178	45.1872	45.7327	43.9091	41.7511
PITG_21764	3.48914	3.01269	3.7613	9.15437	8.05795	8.995	11.9054	12.6321	6.76654	6.58817	2.66257	2.8402	2.76438	4.99666	3.71232	3.74377	4.27884
PITG_21763	3.90233	6.59923	4.1953	5.86591	6.09648	6.46211	14.5328	14.2111	5.71498	5.45228	2.99539	2.8402	2.17465	4.34493	3.75182	3.63681	2.69048
PITG_21762	11.0643	9.2174	9.59614	13.9537	20.622	21.6594	20.9371	18.3165	11.1099	12.9037	7.98771	6.90168	8.25628	9.83039	8.72791	10.0547	8.36319
PITG_21761	1.46911	1.0401	1.1091	0.533264	0.37109	0.811823	2.79161	2.57154	0.822957	0.908713	0.887523	1.27809	1.62177	3.58456	3.3174	2.03233	3.27396
PITG_21759	72.767	42.6439	134.491	136.605	96.5364	99.6269	50.0438	50.8893	127.924	123.63	74.0527	79.1279	76.518	47.414	47.9048	48.5086	57.1485
PITG_21748	0	0	1.1091	2.57744	0	0	0	0	0	0	0.332821	0.198814	0.405442	0	0	0	0
PITG_21745	4.08597	4.48317	4.29174	4.39943	4.24103	4.96836	6.07586	5.63933	6.4465	5.67945	4.1048	4.57272	4.27557	5.37685	4.26522	4.01119	3.40362
PITG_21744	1.69866	1.72154	9.30681	6.71024	3.92295	3.99417	3.81794	3.24825	5.89786	5.45228	2.49616	2.8402	1.87978	2.93282	3.15943	3.58333	3.33879
PITG_21743	12.0284	1.50635	4.00241	3.19959	4.77116	4.15653	2.34003	2.52642	3.24611	3.90746	1.71958	1.93133	1.73234	2.87851	2.7645	1.44403	2.00976
PITG_21740	0.780466	2.11606	2.98975	3.24402	3.81692	4.02664	1.43686	1.44367	1.96595	2.18091	4.04933	3.80587	2.94867	2.3354	1.97464	5.02735	3.1443
PITG_21739	0	0	0	0	0	0	0	0	0.0914397	0	0	0	0	0	0	0	0
PITG_21737	0.321369	1.61394	0.289331	0.222193	0.106026	0.292256	0.410531	0.270688	1.87451	2.81701	0.166411	0.028402	0.0737168	1.4121	1.81667	0	0.0972464
PITG_21736	0	1.57808	0.144665	0.222193	0.318077	0.389675	0.451585	0.58649	0.685798	0.772406	3.1618	3.01061	2.24836	3.63888	4.22573	3.79726	2.78773
PITG_21734	0.0459098	5.73846	0.144665	0.222193	0.689167	0.324729	0.697903	0.406032	0.457199	0.454356	7.54395	6.67447	6.8188	8.52692	7.89856	9.62685	4.99198
PITG_21728	0.0459098	0.0717308	0	0.0888774	0	0.0324729	0.533691	0.360917	0.502918	0.772406	0.11094	0	0.0737168	0.380181	0.197464	0.106965	0.0972464
PITG_21727	97.1451	88.1212	71.3201	61.0588	57.89	57.7044	58.2133	53.1902	63.5506	60.6111	73.2762	64.0749	66.8243	79.838	76.8925	79.4215	71.6058
PITG_21726	1.79048	1.50635	1.25377	0.577703	1.16628	1.36386	0.985275	0.947408	1.41732	1.31763	0.721113	1.53371	1.14261	0.488804	1.26377	0.802237	1.10213
PITG_21725	1.65275	2.08019	0.675105	0.755458	2.65064	2.24063	0.615797	0.902293	2.74319	2.36265	1.1094	1.70412	1.40062	1.19485	1.6587	1.2301	1.49111
PITG_21724	24.3322	24.2809	19.7709	19.8641	21.6823	21.7893	17.4065	17.6849	18.3794	20.2189	24.2405	21.2447	21.3779	17.8142	19.5094	20.4838	18.8982
PITG_21723	11.1561	9.79125	10.0301	6.93243	9.11821	10.6511	9.15485	9.15827	9.82977	7.08796	8.20959	6.90168	6.63451	7.33206	7.10871	8.02237	7.45556
PITG_21720	15.3339	14.4179	14.6112	13.7316	13.3592	12.9567	12.4802	13.5795	18.8823	19.9462	12.6472	14.5134	12.7161	12.4373	11.3344	13.2102	12.5448
PITG_21718	4.40734	3.40721	3.23086	2.08862	1.59039	1.36386	0.985275	1.08275	2.92607	2.95332	2.32975	1.78932	1.99035	2.49833	2.33008	2.83457	2.52841
PITG_21717	0	0	0.0482218	0	0	0.0974188	0.0410531	0	0	0	0.11094	0.113608	0.0368584	0.0543116	0	0	0.129662
PITG_21716	23.9649	19.8694	10.3195	8.39891	12.6171	14.2881	11.4538	11.414	18.7909	19.2193	14.7551	17.8932	17.0286	14.7184	14.5728	16.9005	18.801
PITG_21715	0	0	0	0	0	0	0	0	0	0	0	0.028402	0	0	0.0394928	0	0
PITG_21714	0	0	0	0	0	0	0	0	0	0	0	0	0	0	0	0	0
PITG_21713	0	0	0	0	0	0	0	0	0	0	0	0	0	0	0	0	0
PITG_21712	0.0918196	0.251058	0	0.133316	0	0	0	0.135344	0.0457199	0.136307	0	0	0	0.162935	0.0789856	0.106965	0.129662
PITG_21709	3.39732	4.12452	5.11151	7.11019	4.98321	5.81265	6.24008	5.14307	4.25195	4.49813	6.49001	6.19163	5.74991	5.59409	5.88443	5.45521	5.76995
PITG_21708	6.28964	5.595	6.99216	6.6658	5.56635	6.85179	6.28113	7.84995	7.1323	6.67904	6.98925	6.98689	6.56079	7.27775	6.71378	6.04352	6.67759
PITG_21706	0	0	0	0	0.0530128	0.0974188	0	0	0	0	0	0.0852059	0.0737168	0	0	0	0
PITG_21705	0	0	0	0	0	0	0	0.0451147	0	0	0	0	0	0	0	0	0.0324155
PITG_21702	0.0459098	17.3947	0	0.0444387	0	0	0.0821063	0.0451147	0.0914397	0.0454356	20.8013	15.9619	22.7785	60.8833	62.9121	31.7686	29.4008
PITG_21701	0.688647	1.0401	4.05063	2.66632	4.18801	5.09825	3.73584	3.51894	5.48638	5.31597	5.2142	6.47565	5.63933	5.32253	5.68697	6.31093	6.2886
PITG_21699	5.32554	5.41567	1.63954	3.11071	3.12776	2.95504	2.25792	2.25573	6.40078	6.40642	2.82898	1.93133	2.02721	3.7475	3.15943	1.76492	2.62565
PITG_21697	72.9507	53.4394	40.651	42.039	37.215	37.9284	22.9898	22.1964	47.9144	45.8446	43.2113	44.2503	46.6627	36.4431	36.6098	47.225	49.2715
PITG_21696	0.459098	0.179327	0.675105	1.33316	0.530128	0.324729	0.328425	0.360917	0.594358	0.817841	0.332821	0.653246	0.663451	0.70605	1.34276	0.64179	1.00488
PITG_21695	3.3055	3.58654	3.80952	3.99948	3.18077	3.44213	2.91477	2.93245	2.78891	2.95332	3.77197	3.83427	4.71787	2.49833	2.68551	2.51368	2.94981
PITG_21694	0	0.0358654	4.72574	4.57718	1.90846	2.01332	1.27265	1.71436	0.640078	1.13589	3.7165	4.11829	3.42783	2.87851	3.23841	3.15547	3.17672
PITG_21693	0.137729	0.0358654	4.96685	5.59927	4.87718	4.90341	3.90005	5.32353	9.82977	11.268	8.26506	9.62827	8.95659	15.0443	14.2569	7.91541	6.71
PITG_21688	6.79465	7.02961	8.24593	6.22142	9.59532	8.89758	7.8822	7.21834	7.86381	7.99667	7.10019	6.36204	8.07199	6.89757	6.67429	7.91541	7.55281
PITG_21687	3.12187	3.33548	5.97951	5.06601	4.82417	5.42298	4.02321	4.28589	3.01751	2.72614	3.27274	3.03901	3.61212	3.80181	3.51486	4.65298	2.69048
PITG_21681	0	0	0	0	0	0	0	0	0	0	0	0	0	0	0	0	0
PITG_21680	0	0	0	0.0888774	0	0	0	0	0	0	0.277351	0.170412	0.405442	0	0	0	0
PITG_21673	0	0	0	0	0	0	0	0.0451147	0	0	0	0	0	0	0.0394928	0	0
PITG_21668	16.4357	15.0993	4.38819	5.68815	7.10372	7.37135	2.17582	1.62413	8.13813	7.9058	6.60096	7.2141	5.86048	6.73463	5.29204	5.82959	5.67271
PITG_21667	0.964106	0.717308	0.819771	1.42204	2.0675	1.49375	3.57162	3.87986	2.88035	2.13547	0.277351	0.198814	0.331726	0.760362	0.513407	0.64179	0.615894
PITG_21666	0.505008	0.358654	0.144665	0.399948	0.954231	1.39634	0.369478	0.360917	0.228599	0.499792	0.166411	0.170412	0.0737168	1.14054	0.789856	0.588307	0.226908
PITG_21665	14.1402	19.5108	14.1772	16.6645	9.59532	10.7485	14.697	13.3088	12.573	10.5865	17.8059	16.2743	17.1392	22.8652	22.6689	21.5	17.7313
PITG_21661	17.6753	20.8378	32.2604	33.0179	17.8123	17.0158	15.7644	18.4068	33.1469	33.7587	21.7443	22.8068	21.4516	24.9833	24.2091	19.842	22.8205
PITG_21660	8.72286	14.8483	9.74081	9.64319	24.863	26.3031	20.5676	19.8053	15.6362	13.5398	20.9123	19.6258	17.434	20.2039	19.7859	20.5908	24.5061
PITG_21659	0.964106	1.00423	1.25377	0.933212	1.06026	1.03913	0.903169	0.721834	1.05156	0.954148	0.998464	0.738451	1.10575	0.760362	1.06631	1.17661	1.29662
PITG_21658	0.137729	0.0358654	0	0	0	0	0	0	0.0457199	0	0	0	0	0	0.118478	0	0
PITG_21657	0	0	0	0	0	0	0	0	0	0	0	0	0	0	0	0	0
PITG_21656	0.0918196	179.65	0.53044	0.799896	0.212051	0.162365	0.862116	0.58649	0.594358	0.454356	260.377	182.398	282.077	690.735	696.89	384.379	359.52
PITG_21654	0	0	0	0	0	0	0	0	0	0	0	0	0.0368584	0	0	0	0
PITG_21653	15.6093	23.5994	2.6522	2.13306	10.7616	9.8393	10.3043	10.4215	3.97763	3.99834	12.2589	9.91229	11.6473	14.3383	12.1243	20.1094	15.6243
PITG_21652	0	0.322788	0	0.0888774	14.5255	12.8918	36.332	40.7385	0.0914397	0.0908713	10.262	7.61173	9.91491	12.6546	10.5446	17.3283	14.8787
PITG_21651	0.550917	1.29115	1.01266	2.44413	66.001	67.6736	71.7198	72.0932	5.39494	6.22468	57.1898	59.9566	58.7154	30.3059	28.9482	97.766	71.4113
PITG_21650	0.229549	0.717308	0.192887	0.888774	14.2074	16.5937	24.6729	23.7303	1.23444	0.999584	7.04472	8.88982	8.07199	4.72511	5.25254	10.8569	8.46044
PITG_21649	6.79465	5.30808	10.5606	9.55432	4.08199	3.24729	4.72111	4.33101	4.20623	4.13464	5.15873	5.96442	5.89734	6.24583	5.29204	4.49253	5.70512
PITG_21648	0.367278	0.430385	0.964436	1.42204	0.477116	0.389675	0.985275	0.721834	1.96595	2.22635	1.05393	0.681648	1.10575	1.46641	2.01413	1.01617	1.6856
PITG_21646	34.6619	27.4729	3.61664	3.77729	17.0701	18.4446	9.07274	8.39133	15.5447	16.8566	6.98925	9.65667	9.84119	10.5908	10.3076	9.30595	12.9986
PITG_21645	0	0.0358654	0.482218	0.222193	18.8726	21.8218	5.58323	7.57926	0	0.0454356	13.8121	14.7122	13.5639	5.1596	4.66015	19.4141	12.5124
PITG_21644	49.1694	34.2156	30.9102	30.4849	29.7402	27.5046	39.0415	40.6483	33.6498	31.3052	24.4624	26.4138	24.6583	29.4369	30.37	23.8532	26.9048
PITG_21643	73.8688	54.9099	52.8511	53.7264	54.8153	52.3139	66.0545	68.2585	53.9951	53.6141	45.2637	47.2041	44.3775	49.858	50.7878	45.3531	49.1419
PITG_21642	0	0	0.192887	0.266632	0	0.0324729	0.903169	1.5339	0	0	0	0.0852059	0.0368584	0.325869	0.27645	0	0
PITG_21641	94.4364	90.6677	77.2031	44.6609	57.3069	56.6977	88.4695	81.5222	83.8045	89.5991	55.4147	23.5736	36.1949	42.4173	43.1656	50.9153	53.0317
PITG_21640	25.1586	19.0445	10.4641	10.5764	7.20975	5.71524	5.66533	5.32353	8.27529	6.90622	7.54395	7.95255	7.48225	6.62601	6.43733	7.16665	8.39561
PITG_21639	18.3639	15.3862	23.6769	23.2414	16.0099	13.801	9.36012	9.60942	28.7578	28.3973	10.9276	12.4685	10.6889	16.4564	15.5602	9.30595	15.2353
PITG_21638	12.5793	14.3462	15.9132	17.2422	14.2605	12.7294	8.78537	9.06804	17.0992	17.6745	14.3113	15.3371	15.7385	17.0538	15.2047	15.9378	16.0132
PITG_21634	5.09599	3.76586	5.40084	6.0881	4.135	4.48126	2.91477	3.11291	5.7607	5.9975	6.65643	5.08395	5.56562	3.53025	3.51486	3.15547	3.33879
PITG_21628	0.872286	1.36288	0.771549	0.844335	0.37109	0.519567	0.944222	0.766949	0.731518	0.681535	1.38676	1.70412	1.14261	1.62935	1.42174	1.60447	1.91251
PITG_21627	7.34557	7.13721	9.54792	8.53223	12.405	11.7552	7.30746	6.7672	7.04086	7.40601	7.48848	7.83895	8.95659	5.48547	5.60798	8.18282	8.36319
PITG_21626	101.552	108.636	97.167	95.1877	74.218	77.4479	75.1272	80.7101	59.2986	62.7466	96.2408	94.891	92.7357	73.4292	75.9052	92.7386	86.2576
PITG_21623	0.321369	1.36288	0.337553	0.622142	0.37109	0.584513	0.533691	0.766949	1.00584	1.18133	0.832053	0.681648	0.700309	0.434493	0.473914	3.42288	1.0373
PITG_21621	2.75459	1.865	6.02773	5.64371	3.12776	3.14987	5.54217	4.46635	8.41245	6.13381	2.44069	2.49937	2.76438	2.22677	3.00145	1.71144	3.72778
PITG_21620	95.7219	81.3068	103.098	100.431	72.1505	69.3297	75.5788	74.8001	95.4173	104.547	88.1422	92.1076	90.8928	77.3397	81.0393	84.8767	86.7114
PITG_21619	31.1268	32.0278	36.1664	30.6183	25.7112	23.348	40.971	40.9641	48.0058	45.3902	43.766	45.2728	43.3823	51.1615	53.1178	44.0696	41.7511
PITG_21618b	0.734557	0.717308	1.30199	1.02209	2.4916	2.11074	1.68318	2.57154	1.96595	2.18091	1.05393	1.22129	1.43748	1.35779	1.06631	1.2301	0.972464
PITG_21618a	2.47913	1.64981	1.83243	1.33316	5.19526	5.74771	4.18742	3.60917	3.10895	2.6807	2.27428	2.52778	2.80124	2.22677	2.2116	1.92537	2.62565
PITG_21617	1.56093	1.50635	12.2483	12.1318	11.7158	10.9434	24.5498	22.4671	7.72665	7.95124	10.151	9.40106	10.2098	17.1081	16.666	7.22013	12.3179
PITG_21615	0	0	0	0	0	0	0	0	0	0	0	0	0	0	0	0	0
PITG_21610	44.762	33.0679	28.7884	29.8628	29.2631	26.0758	22.0045	21.7904	24.323	24.8079	29.2328	33.4007	30.7399	24.2773	22.7874	33.8009	25.0896
PITG_21607	35.5801	23.707	29.6082	29.1962	75.1192	72.7069	15.6002	16.8729	103.738	103.73	42.5457	43.3698	37.5587	20.6384	18.5221	53.7499	36.2729
PITG_21606	0.688647	0.9325	1.5431	1.55535	3.49885	2.50042	1.47791	1.80459	3.52043	3.45311	2.32975	2.64138	1.69549	1.79228	2.2116	2.99502	3.82503
PITG_21602	104.353	87.117	88.6317	79.7674	73.5288	76.9933	72.7462	72.3639	76.2607	77.3769	82.0959	78.5315	76.26	65.6084	68.678	81.5608	66.1276
PITG_21601	81.2603	69.2919	71.1754	55.1928	68.1745	70.2714	87.32	92.1692	95.143	90.8258	59.9078	52.6573	54.8453	72.7775	71.403	63.3232	54.4904
PITG_21600	12.9466	13.7006	12.5859	13.4205	11.9279	10.7161	15.1486	15.2488	13.2588	13.4035	14.977	14.8258	15.4437	19.2806	18.4431	18.3445	16.0781
PITG_21599	38.3347	31.2387	25.7987	27.5075	31.0125	31.8884	72.2946	68.1231	35.8901	35.2581	23.7967	24.8517	24.1422	32.8042	34.5167	25.6716	25.122
PITG_21598	21.5317	26.1459	19.0958	19.1975	23.3256	21.1074	22.1276	23.234	19.6595	18.9467	25.5718	26.4138	24.0685	27.5903	28.8692	26.9552	23.3716
PITG_21597	27.1327	26.6838	22.7607	22.6193	23.5377	22.4713	22.4971	22.5573	23.0885	23.0813	28.6226	29.6233	29.5236	31.8266	31.3968	30.2711	25.8351
PITG_21596	163.99	153.038	147.173	148.958	137.939	136.711	126.444	121.945	161.894	165.204	150.047	161.408	158.233	159.404	159.709	167.668	175.627
PITG_21595	28.7854	24.2091	24.8342	24.4857	25.9233	27.537	25.7403	26.5274	22.8142	26.3981	22.9647	22.1251	22.2625	25.798	24.525	19.735	25.5758
PITG_21593	39.5283	26.9349	26.7149	27.0632	23.1136	23.4455	20.4034	18.2714	20.2082	19.2193	23.0756	25.8174	26.5749	21.8333	23.2613	26.3134	28.3635
PITG_21591	19.2362	27.4729	16.2025	16.3534	25.2871	23.3805	21.4297	21.2941	27.6605	28.9879	25.2944	24.3973	25.9483	41.7113	39.8482	34.2823	35.106
PITG_21590	54.9081	39.2367	21.5552	27.3742	72.6806	73.7785	48.5659	52.739	43.1138	39.1201	24.9616	28.8564	27.8281	23.354	22.6689	23.6393	28.558
PITG_21586	0	0	0	0.0444387	0	0	0	0	0	0	0	0	0.110575	0	0	0	0
PITG_21585	1.69866	0.251058	0.337553	0.355509	0.477116	0.811823	0.287372	0.180459	0.731518	0.499792	0.277351	0.14201	0.184292	0.217246	0.27645	0.160447	0.518648
PITG_21584	0.0918196	0	0.433996	0.799896	0.106026	0.0974188	0	0	0.0914397	0.181743	0.166411	0.198814	0.147434	0	0.0789856	0.160447	0.129662
PITG_21583	24.1026	32.2788	39.6383	46.8384	17.0171	18.4771	6.77377	7.21834	15.0418	16.0842	49.9787	47.3745	51.6755	15.9676	16.1131	38.0795	25.9972
PITG_21582	0.734557	1.07596	0.626884	0.488826	0.106026	0.324729	0.574744	0.766949	0.731518	0.681535	0.776583	0.596442	0.626593	1.4121	1.46123	0.42786	0.583479
PITG_21581	23.919	27.9391	30.0904	28.2186	22.5305	22.0816	32.6783	31.3998	30.4951	29.9421	23.7967	25.1642	25.3954	27.4817	27.724	19.5211	26.451
PITG_21580	1.19365	7.31654	1.44665	1.06653	2.59763	2.79267	3.85899	4.0152	0.731518	1.04502	10.7612	8.80461	8.40371	16.2392	14.2569	16.6865	10.5026
PITG_21579	12.8088	9.68365	14.1772	13.7316	9.01218	9.51457	10.6738	10.3764	13.213	12.8583	11.4269	13.0933	13.011	12.4917	13.467	15.0286	13.809
PITG_21578	20.2003	20.5867	24.2074	25.4189	26.0293	25.6861	22.5792	21.9708	22.9514	22.5361	26.1265	28.2884	28.8601	27.2101	26.4997	29.1479	27.3262
PITG_21577	4.63689	3.08442	4.1953	8.0434	1.16628	1.2015	2.0116	1.5339	0.320039	0.136307	0.221881	0.56804	0.663451	0.597427	0.868842	12.8358	1.19937
PITG_21574	11.8906	11.0107	5.3044	6.84356	7.05071	6.36469	6.03481	6.00025	12.3901	11.9496	8.376	9.17384	8.40371	9.88471	9.43878	7.75496	8.97909
PITG_21573	15.242	10.2216	8.48704	8.53223	9.70135	8.995	6.44534	6.58674	8.09241	9.178	10.3729	8.26498	9.2146	8.79847	8.21451	8.87809	10.7619
PITG_21572	0	0	0	0	0	0	0	0	0	0	0	0	0	0	0	0	0
PITG_21571	13.6811	10.0423	8.48704	7.99896	7.36878	7.69608	8.58011	8.88759	8.27529	9.22343	9.81823	8.71941	8.91973	9.3959	8.88588	10.6965	8.62252
PITG_21569	2.3414	0.753173	0.626884	0.66658	0.901218	1.23397	0.410531	0.902293	0.685798	0.636099	0.776583	0.738451	0.700309	0.543116	0.592392	0.748755	0.648309
PITG_21568	124.048	102.575	69.5841	74.5237	49.408	46.826	38.0563	39.0693	52.715	51.0697	74.1082	77.7362	78.3978	62.8385	66.9403	78.9401	84.3775
PITG_21567	7.52921	7.5676	6.36528	31.4182	9.11821	12.015	25.5761	25.58	23.18	21.0821	3.55009	2.8686	2.69066	4.88804	4.34421	1.65796	8.03904
PITG_21562	0	0.0358654	14.0808	17.9977	0	0	0	0	0.0457199	0	2.55163	2.35736	2.06407	0	0.0394928	0	0.0324155
PITG_21561	0.688647	0.645577	0.192887	1.33316	1.90846	2.07827	1.27265	1.48878	4.75486	4.95248	0.443762	0.880461	0.331726	2.28109	2.56703	0.481342	1.19937
PITG_21560	0	0	0	0	0	0	0	0	0	0	0	0	0	0	0	0	0
PITG_21559	0	0	0	0	0	0	0	0	0	0	0	0	0	0	0	0	0
PITG_21557	5.00417	7.67519	7.13683	5.91035	5.08923	6.10491	3.98215	4.73704	5.57782	5.04336	8.65335	9.37265	11.0575	8.4726	9.3203	9.35943	9.33566
PITG_21556	0.0459098	0	34.8644	34.4844	40.0777	35.3305	53.1228	51.7916	0.13716	0.0454356	22.5764	24.2269	23.6262	31.3921	29.7381	22.7301	34.0038
PITG_21554	0.459098	0.430385	0.192887	0.177755	0.477116	0.487094	0.738956	0.451147	0.182879	0.363485	0.332821	0.482834	0.442301	0.271558	0.315943	0.160447	0.421401
PITG_21553	8.72286	5.4874	5.7384	5.73259	5.14225	6.10491	4.31058	5.09796	6.40078	6.58817	4.82591	4.2319	4.6073	4.94235	4.62066	2.99502	3.63053
PITG_21552b	2.8005	4.80596	1.78421	2.79964	2.38558	3.50708	3.16109	3.02268	2.74319	3.18049	5.54702	5.53839	5.34447	5.6484	6.0424	5.61566	5.0244
PITG_21552a	5.92236	5.84606	4.48463	4.39943	4.40007	5.13072	5.99376	5.50399	4.43483	3.99834	9.8737	9.20224	9.58318	9.55884	9.67574	11.2848	9.65981
PITG_21551	13.5893	4.16038	6.17239	5.15489	6.41455	6.26728	4.35163	4.69192	9.78405	8.72364	4.43762	4.14669	5.19703	3.42163	3.55435	2.72761	3.5657
PITG_21545	0.642737	1.0401	1.01266	0.177755	0.636154	0.714404	1.06738	0.947408	0.914397	0.817841	0.665643	0.056804	0.147434	0.70605	0.513407	1.12313	0.421401
PITG_21544	0.780466	0.824904	0.723327	0.933212	0.477116	0.844296	1.06738	0.721834	1.32588	0.954148	0.388291	0.823657	0.626593	0.651739	0.473914	0.748755	0.745556
PITG_21540	1069.47	540.42	548.186	374.796	521.911	543.37	331.053	330.284	350.077	362.849	628.866	519.387	495.93	175.969	182.062	208.742	376.765
PITG_21538	1.51502	1.21942	2.6522	2.31081	3.97596	4.3189	3.77689	4.15055	4.20623	3.99834	3.82744	1.59051	1.91664	2.22677	2.92247	3.42288	2.69048
PITG_21537	1.74457	1.32702	2.74864	3.19959	3.97596	4.05912	3.44846	2.48131	3.06323	3.36224	2.38522	1.73252	1.80606	1.24917	1.34276	1.76492	2.26908
PITG_21536	0.413188	0.609711	0.241109	0.266632	0.583141	0.584513	3.07899	2.48131	0.228599	0.181743	0.776583	0.738451	0.368584	0.868985	0.868842	0.588307	0.907633
PITG_21535	0.964106	1.43462	0.433996	1.28872	2.01449	2.11074	6.5685	6.18071	0.822957	1.09046	1.71958	1.5053	1.99035	1.95522	2.52754	2.78109	2.39874
PITG_21534	0.596827	0.537981	0.241109	0.399948	0.583141	1.5587	4.39269	3.78963	0.868677	0.954148	1.88599	0.965667	0.995177	2.3354	2.96196	1.76492	1.91251
PITG_21533	0.505008	1.29115	0.241109	0.311071	0.530128	0.454621	2.25792	1.98504	0.457199	0.408921	1.22034	0.56804	0.92146	1.46641	1.61921	1.71144	1.49111
PITG_21532	1.69866	1.36288	0.337553	0.933212	1.37833	1.72107	7.96431	7.3988	0.548638	0.499792	1.60864	1.05087	1.29004	4.18199	3.51486	2.88805	2.94981
PITG_21531	0.137729	2.36712	0.867993	1.51092	0.318077	0.162365	2.66845	2.25573	0	0	4.16027	1.84613	2.80124	8.68985	9.79422	7.27362	8.71976
PITG_21530	1.01002	1.39875	0.192887	0.311071	0.37109	0.584513	0.697903	0.631605	3.01751	2.36265	1.22034	1.61891	1.69549	3.09576	4.22573	1.44403	2.07459
PITG_21528	17.4457	10.5086	4.82218	5.95478	6.78564	7.76103	16.0928	15.6999	11.75	10.0867	5.2142	6.02122	6.30278	7.00619	6.71378	4.70646	6.09411
PITG_21525b	20.2003	22.3083	14.7559	16.1312	24.863	25.4263	23.8108	23.3243	25.6488	28.0338	15.4207	14.1726	14.4116	18.4116	19.8649	18.6654	25.6406
PITG_21525a	9.64106	3.90933	10.3677	10.2653	17.8123	16.821	10.2222	10.8275	57.0584	55.6587	3.88291	3.32303	3.13296	6.73463	6.39784	3.0485	3.40362
PITG_21524	28.3263	68.5387	43.2067	47.9938	20.728	22.7635	44.1732	46.5583	130.622	125.448	56.857	52.6005	58.8997	86.4097	84.7911	25.8855	70.0174
PITG_21523	90.2127	397.03	210.778	263.655	89.5387	92.905	227.106	227.107	220.69	227.996	409.315	442.872	424.793	378.66	379.092	254.202	479.943
PITG_21522	25.6177	75.8194	44.4123	51.6378	33.6101	35.7527	52.1375	49.0396	64.5107	69.5165	79.5443	79.838	80.2776	72.5603	71.2055	33.6405	80.9414
PITG_21521	4.26961	5.84606	4.48463	4.53275	4.24103	3.76686	5.8706	5.50399	3.70331	3.45311	6.43454	7.41292	5.9342	6.30014	6.39784	5.72262	5.15406
PITG_21520	1.4232	3.12029	1.68776	1.82199	1.43135	1.13655	1.68318	1.48878	1.143	1.09046	6.54549	6.16323	5.27075	7.495	7.46414	7.64799	4.89474
PITG_21519	1.92821	5.02115	2.31465	1.91086	2.27955	2.63031	1.84739	1.93993	2.14883	1.49938	10.4284	6.81648	7.96141	11.0796	10.7815	14.8681	8.03904
PITG_21518	0.0459098	0.215192	0	0	0	0	0	0	0	0	0	0	0	0	0	0	0
PITG_21517	19.8789	20.4433	33.7553	38.8838	44.2127	44.9425	20.896	20.3467	42.0623	43.6182	20.1912	19.1713	17.9869	27.3187	27.408	18.398	21.9777
PITG_21516	82.4999	65.9564	82.3146	71.5463	111.857	114.597	62.3597	61.3108	98.8006	99.504	64.8447	73.9872	71.6527	67.8351	70.2182	76.1056	63.6316
PITG_21515	0.137729	0.0358654	0.385775	0.311071	0.265064	0.194838	0.205266	0.0902293	0.182879	0	0.221881	0.056804	0.22115	0.217246	0.236957	0.267412	0.226908
PITG_21514	9.45742	5.84606	6.46172	7.15463	6.52058	6.42964	6.19902	6.99277	9.32685	7.95124	7.37754	7.55493	6.56079	7.60362	8.92538	5.82959	5.12164
PITG_21513	0	0	0	0	0	0	0	0	0	0	0	0	0	0	0	0	0
PITG_21512	2.89232	3.33548	2.2182	1.42204	2.80968	3.01998	2.09371	2.43619	3.56615	3.99834	2.99539	1.73252	1.40062	2.93282	2.92247	2.24626	2.26908
PITG_21511	18.5935	17.861	13.7432	10.2653	13.0412	14.5154	13.0138	12.2712	18.1508	19.6736	12.2589	10.2247	8.69858	14.5012	14.0199	11.4452	11.0861
PITG_21510	16.0684	19.8694	16.299	20.0863	18.5545	18.542	18.8844	16.8278	27.3862	29.1697	17.2512	19.9666	17.9869	21.0729	21.6421	16.4191	18.4444
PITG_21509	11.0183	13.5571	12.1519	13.776	15.6388	16.204	13.137	12.8577	19.9796	17.6745	17.4731	17.8364	19.2401	21.616	22.9848	20.3768	20.8756
PITG_21508	46.3689	41.5321	25.7022	26.6632	37.9042	37.7335	38.631	39.1144	37.6274	40.8012	41.3808	42.8302	40.9128	46.545	47.3914	46.8506	45.9003
PITG_21507	9.13605	6.13298	1.15732	1.15541	6.41455	7.59867	5.74744	5.09796	2.01167	1.31763	2.49616	2.18695	1.95349	2.93282	2.88298	2.88805	2.69048
PITG_21505	17.9507	13.3419	12.6823	13.4205	1.74942	1.78601	22.2508	25.3544	10.0126	10.4956	5.15873	4.14669	4.53358	12.2201	11.4924	5.66914	5.80237
PITG_21504	32.8255	30.0911	23.3394	23.9525	23.2196	23.0883	49.0585	51.0247	33.1012	30.8508	26.8476	27.8055	29.4499	35.1939	35.741	33.4265	30.7623
PITG_21503	14.5993	13.5212	13.261	13.9537	11.4508	13.2165	19.8697	19.8504	17.5564	15.6753	11.7042	13.8886	13.7482	13.7408	14.6123	13.3706	14.2628
PITG_21502	8.12603	7.10135	3.23086	3.9106	5.08923	3.86428	5.50112	6.4514	5.16634	4.95248	3.93839	5.02715	4.34929	3.31301	3.2779	3.3694	3.85744
PITG_21501	12.9925	13.2702	14.2254	19.1975	19.8268	20.1332	27.9161	27.2944	14.7218	15.9025	12.6472	13.3773	12.9004	12.4373	12.7957	11.7127	14.9111
PITG_21499	0.0459098	0.286923	0.0482218	0.0444387	0.106026	0.0974188	0.0410531	0.270688	0	0.0908713	0.388291	0.14201	0.22115	0.108623	0.157971	0.106965	0.0972464
PITG_21498	0	0	0	0	0	0	0.0410531	0	0	0	0	0	0	0	0	0	0
PITG_21495	6.15191	7.17308	7.04039	7.06575	8.11096	8.11823	8.08747	9.02293	5.71498	6.90622	8.15412	7.46972	7.92455	8.25536	8.53045	7.70148	8.07145
PITG_21492	0	0	0	0	0	0	0	0.0451147	0.0457199	0	0.0554702	0	0.0368584	0	0	0.0534825	0.0324155
PITG_21488	489.995	222.114	287.306	270.72	325.658	312.292	139.334	143.149	270.341	271.887	164.525	182.852	178.21	107.917	113.7	119.266	138.576
PITG_21486	0.229549	0.358654	68.8125	63.9473	1.69641	1.68859	0.451585	0.360917	4.75486	3.86203	1.33129	0.766853	0.92146	0.325869	0.434421	0.0534825	0.0972464
PITG_21485	0.0918196	0	0	0	0.37109	0.357202	0	0	0.13716	0.181743	0.11094	0.056804	0.0737168	0.0543116	0.0394928	0	0
PITG_21484	0.826376	0.215192	0.192887	0.0444387	1.80244	1.49375	0	0	1.09728	1.13589	0.166411	0.340824	0	0.162935	0.27645	0.106965	0.0648309
PITG_21482	0.0918196	0.0717308	4.14708	3.28846	5.72539	5.65029	2.21687	2.21062	0.0457199	0.0908713	1.77505	2.98221	1.58491	1.14054	1.26377	1.2301	1.8801
PITG_21481	17.813	12.0866	5.93128	6.26585	4.77116	5.39051	4.47479	4.64681	16.4591	17.0384	6.7119	5.56679	7.29796	10.4821	9.59675	6.20397	9.07633
PITG_21480	23.0467	31.167	40.6992	40.3948	40.3428	42.4746	40.4784	41.5957	59.4358	63.2918	51.0326	53.2253	52.0072	63.979	64.8867	38.6678	43.6961
PITG_21479	14.1402	18.5783	17.7456	16.8867	15.4797	16.3339	10.838	12.9028	8.50389	8.26929	15.809	16.8424	15.8491	8.79847	10.5446	13.3706	14.2304
PITG_21478	0.321369	2.43885	1.1091	1.3776	0.159039	0.0974188	0.821063	0.631605	0.502918	0.636099	5.7689	4.17509	4.75473	13.8494	12.4007	5.02735	11.4102
PITG_21477	0	0	0	0	0	0	0	0	0	0	0	0	0	0	0	0	0
PITG_21476	6.70283	8.53596	8.19771	7.11019	8.80013	7.89092	8.498	8.75224	5.3035	5.72489	10.3729	9.20224	10.4309	10.1563	11.4134	9.68033	10.535
PITG_21473	0	0.0717308	10.8017	11.6874	9.27725	9.25478	7.67694	7.71461	8.82393	8.04211	15.4762	14.5702	13.6376	14.7727	11.9663	17.9166	17.6016
PITG_21469	0	0	0	0	0	0	0	0	0	0	0	0	0	0	0	0	0
PITG_21468	6.19782	2.7975	3.61664	3.73285	24.704	24.8743	4.96743	4.37612	13.9903	13.2218	2.77351	3.26623	3.20668	4.12768	4.85762	4.65298	5.28372
PITG_21467	0.734557	1.64981	1.20555	1.64423	1.96147	1.68859	2.0116	2.25573	1.41732	1.4085	2.10787	1.4485	2.17465	1.95522	1.38225	1.97885	2.52841
PITG_21466	4.31552	5.45154	4.33996	3.02183	4.5591	4.3189	3.81794	4.10543	2.60603	2.90788	5.82437	3.80587	4.68102	4.29061	4.66015	7.38058	5.0244
PITG_21465	0	0	0	0	0	0	0	0	0	0	0	0	0	0	0	0	0
PITG_21463	0.0918196	0.573846	0.144665	0.933212	0.583141	0.454621	4.59795	3.51894	0.182879	0.363485	0.166411	0.397628	0.22115	0.651739	0.789856	0.481342	0.583479
PITG_21462	0	0.789038	0.241109	0.177755	0.0530128	0.129892	0.533691	0.541376	1.18872	0.772406	1.55317	1.53371	1.54805	1.68366	1.73768	1.06965	2.20425
PITG_21460	0.0459098	0	0	0	0	0	0.0410531	0	0	0	0	0	0	0	0	0	0
PITG_21458	45.0834	19.2238	32.5979	35.5954	27.3546	27.6994	16.0928	18.6324	17.2364	17.311	14.5887	14.201	13.8219	12.1658	13.9805	11.1244	11.0537
PITG_21457	59.5909	61.4015	58.9753	61.2809	53.596	53.1582	37.0299	37.6707	38.999	37.3935	57.9109	54.0774	55.2876	60.1229	59.5947	73.164	71.4437
PITG_21456	5.73872	1.25529	5.78662	6.57693	4.87718	5.78018	2.29898	2.25573	15.5447	15.6753	1.1094	1.33489	1.54805	1.52072	1.30326	0.909202	1.36145
PITG_21452	3.85642	2.86923	1.88065	2.08862	3.76391	3.9617	4.06426	4.0152	1.32588	1.54481	2.77351	1.93133	1.65863	1.73797	1.30326	1.44403	2.78773
PITG_21451	20.5217	14.5255	10.1748	10.4431	25.7112	23.0883	31.9393	34.0616	6.99514	7.22427	13.3129	11.4744	11.1312	13.0891	12.9931	18.4515	23.3391
PITG_21448	1.65275	1.29115	0.819771	1.33316	2.01449	1.68859	1.39581	1.17298	2.14883	1.59025	1.38676	1.59051	1.54805	1.73797	1.77718	1.44403	1.84768
PITG_21447	2.29549	3.15615	4.38819	5.73259	5.51333	5.1632	5.13164	5.27841	2.33171	1.86286	4.71497	5.93601	5.67619	3.47594	4.06776	4.49253	4.82991
PITG_21446	30.1168	25.6079	18.0832	19.553	15.5858	14.7102	14.8612	14.7976	14.9047	14.2668	12.98	16.0471	13.1584	15.0986	13.0326	11.7127	13.2255
PITG_21442	0.137729	0.358654	2.02532	2.1775	0.795193	0.422148	1.3137	1.17298	0.548638	0.545228	2.32975	2.07334	2.43265	1.24917	1.97464	2.08582	1.58836
PITG_21441	0.137729	1.72154	1.15732	2.04418	0.37109	0.162365	1.10843	1.26321	0.822957	1.4085	1.05393	0.710049	0.847743	3.36732	3.3174	2.03233	1.2642
PITG_21440	0.137729	0.179327	0	0.0444387	0.106026	0.259783	0.697903	0.812064	0.13716	0.136307	0	0.056804	0.110575	0.271558	0.27645	0.160447	0.259324
PITG_21439	0	0	0	0	0	0	0	0	0	0	0	0	0	0	0	0	0
PITG_21438	0	0	0	0	0	0	0	0	0	0	0	0	0	0	0	0	0
PITG_21437	4.91235	2.9051	5.93128	5.59927	6.25551	5.42298	4.31058	4.10543	3.38327	3.18049	5.10326	5.87921	5.60248	4.39924	4.81812	5.02735	4.14918
PITG_21435	0.596827	0.537981	1.01266	1.51092	1.2193	1.9159	0.821063	0.902293	0.457199	0.72697	0.887523	1.27809	1.40062	1.08623	0.710871	1.2301	1.23179
PITG_21433	9.22787	10.9748	10.7052	9.68763	11.1857	11.3655	13.4244	12.3614	8.32101	9.31431	11.2605	12.2413	12.6056	11.1882	10.9395	11.2848	10.5026
PITG_21426	1.46911	1.11183	4.09885	3.73285	5.56635	5.8776	4.76216	4.46635	1.55447	1.36307	7.71036	8.46379	7.40854	3.09576	3.15943	6.84576	9.30324
PITG_21425	4.17779	4.91356	6.50995	7.28794	6.67962	5.74771	5.82955	6.31605	7.31518	6.45186	5.87984	5.62359	6.74509	5.59409	6.12139	10.8569	5.96445
PITG_21423	0	0	0	0	0	0	0	0	0	0	0	0	0	0	0	0	0
PITG_21422	2.93823	0.502115	0	0	0	0	0	0	0	0.0454356	0.554702	0.312422	0.516017	0.597427	1.1058	0.588307	1.32903
PITG_21421	0	0	0	0	0	0	0	0	0	0	0	0	0	0	0	0	0
PITG_21419	1.92821	2.86923	3.37553	2.53301	3.97596	3.99417	2.87372	1.89482	1.143	0.681535	5.99078	4.91354	5.45504	1.95522	2.36957	6.097	4.95957
PITG_21418	5.27963	6.13298	7.23327	5.37708	6.04346	5.55287	6.73271	5.77468	8.22957	8.49646	9.54088	7.01529	8.91973	14.4469	15.2442	12.7288	8.5901
PITG_21417	0	0	0	0	0	0.0324729	0	0	0	0	0	0	0	0	0	0	0
PITG_21416	1.01002	0.573846	0.0482218	0.0888774	0	0	0.246319	0.315803	0	0	0	0	0.0368584	0.108623	0.0789856	0	0.0972464
PITG_21415	0	0	0	0	0	0	0.0821063	0	0	0	0	0	0	0	0.0394928	0.0534825	0
PITG_21413	27.3622	21.6627	18.903	19.7752	18.1834	19.0291	15.8876	15.9255	17.4193	17.5382	20.5794	22.9772	21.9307	16.2392	16.508	24.4415	18.6065
PITG_21410	675.287	161.322	158.505	194.197	215.391	226.986	86.0063	88.921	538.443	527.417	124.697	184.016	151.119	52.302	52.17	23.8532	95.0746
PITG_21409	0	0	0	0	0	0	0	0	0	0	0	0	0	0	0	0	0
PITG_21405	0	0.143462	0.0482218	0.533264	0.265064	0.129892	0.821063	1.26321	0.182879	0.136307	0.277351	0.482834	0.405442	0.488804	0.236957	0.481342	0.388986
PITG_21404	0	0.0358654	0	0.222193	0.106026	0.0324729	0.615797	0.451147	0.0914397	0	0.0554702	0	0.0368584	0	0.0394928	0.0534825	0.129662
PITG_21401	5.37145	5.98952	8.34237	6.44361	15.6388	16.139	19.9108	19.0835	17.6936	17.2201	9.37447	11.1336	10.7995	15.4788	14.1779	9.62685	11.0537
PITG_21400	37.3706	38.8422	44.6052	42.3945	82.1699	81.02	56.0786	56.2129	39.822	41.8917	50.4224	58.1105	51.4175	33.7275	34.0823	33.4265	40.5842
PITG_21398	252.504	262.642	264.497	247.701	202.509	205.456	202.064	197.783	266.867	268.161	272.026	250.108	250.711	261.347	270.723	252.437	240.847
PITG_21397	100.588	80.6254	109.946	113.852	103.269	103.329	91.7538	90.6804	91.8969	91.78	87.2546	93.2437	89.7133	71.6913	70.9291	82.256	78.6075
PITG_21396	39.5742	49.7094	40.7474	43.3277	43.2585	42.3772	44.0911	43.9417	40.2792	42.4823	72.7214	76.2309	79.5404	74.8957	72.1139	82.5769	80.5524
PITG_21395	449.962	412.308	397.058	418.168	354.762	362.495	326.537	324.6	388.847	396.744	372.815	393.765	402.088	407.228	405.473	438.717	399.812
PITG_21394	98.3847	78.4017	92.7788	88.1219	70.8251	67.9334	66.0134	69.5217	82.8444	77.9221	56.5796	65.495	60.3003	59.4169	62.991	60.8631	55.9815
PITG_21393	327.658	329.567	347.101	326.669	244.601	227.668	225.792	230.626	272.399	269.979	356.396	316.682	335.927	290.73	295.288	319.558	275.921
PITG_21389	12.3038	11.0465	31.296	33.2401	26.9835	26.7252	12.357	13.3991	21.4883	20.2189	29.0109	29.1688	28.2335	15.7504	14.1779	25.939	25.7703
PITG_21388	0.872286	0.968365	9.64436	9.15437	0	0.0324729	9.15485	10.2861	6.4465	7.22427	0.443762	0.0852059	0.442301	2.44402	1.73768	0.267412	0.453817
PITG_21387	7.29966	8.67942	9.21037	9.33212	16.2749	14.9375	14.5739	13.76	12.0243	10.7228	12.4808	11.872	12.7161	13.5779	13.3881	13.9589	15.2029
PITG_21386	13.4975	16.7133	16.733	14.5315	54.3912	52.2165	81.3673	79.1762	37.536	39.3927	41.4362	41.9213	42.94	40.2992	40.7566	43.6417	50.5033
PITG_21384	2.20367	1.72154	2.94153	4.57718	2.96872	3.83181	4.02321	4.10543	4.06907	3.45311	1.33129	1.4485	1.58491	2.93282	2.25109	1.55099	1.78285
PITG_21380	126.022	107.166	113.996	125.139	117.211	113.201	97.7475	101.192	128.61	138.17	110.829	119.771	117.025	86.1381	85.8179	89.2088	103.762
PITG_21379	16.1143	16.2112	32.0193	36.7064	27.3546	24.7119	37.6868	40.3776	17.3278	16.4023	16.752	20.5062	20.0878	10.808	12.3613	14.6542	18.9955
PITG_21378	1416.32	1176.89	1263.22	1235.97	835.959	848.55	711.164	702.525	1262.51	1265.52	890.186	931.926	863.924	973.643	975.67	881.712	810.225
PITG_21377	78.7353	85.8617	70.0181	66.7913	83.4952	84.4946	60.266	62.3033	75.6206	79.1489	79.2115	82.4225	82.7839	66.9662	66.19	72.7362	79.2558
PITG_21372	0.872286	1.25529	0.482218	0.844335	1.85545	1.49375	1.64213	2.30085	0.502918	0.908713	0.887523	1.10768	0.810885	0.814674	1.30326	1.28358	1.2642
PITG_21371	0	0	0.0964436	0.355509	0	0	0	0	0	0	0	0.198814	0.0368584	0	0	0	0
PITG_21367	0	0.0717308	0.578662	0.311071	0	0	0.328425	0.135344	0.0914397	0.0454356	0.388291	0.369226	0.184292	0.543116	0.236957	0.320895	0.129662
PITG_21364	12.2579	11.3693	5.15973	3.15515	4.87718	4.54621	1.72423	1.26321	1.18872	1.2722	3.99386	4.3455	4.23871	0.814674	0.98732	2.46019	4.08435
PITG_21363	1.37729	2.6899	0.867993	2.97739	2.12051	1.98085	9.56538	9.29362	3.29183	2.63527	1.27581	1.53371	1.91664	2.49833	2.36957	2.51368	2.00976
PITG_21362	3.7646	2.7975	2.74864	3.55509	3.2868	3.79933	3.69478	3.92497	3.56615	2.36265	2.88445	4.3739	3.13296	4.88804	4.3837	3.90422	4.53817
PITG_21361	0	0	0	0	0	0	0	0	0	0	0	0	0	0	0	0	0
PITG_21360	0.275459	0.394519	0.144665	0.488826	0.159039	0.389675	1.72423	1.75947	0.685798	0.499792	1.38676	0.852059	1.3269	1.14054	1.81667	1.12313	0.842802
PITG_21359	1.46911	2.15192	0.771549	1.19984	1.16628	1.36386	0.738956	0.58649	2.92607	3.04419	0.942994	1.13608	0.958318	1.46641	1.22428	0.85572	0.842802
PITG_21353	8.03421	11.6562	10.0784	9.24325	8.90616	9.67693	15.3539	14.4367	8.54961	9.22343	13.6457	12.6673	14.1168	15.1529	17.8113	17.6492	14.6842
PITG_21352	39.2529	25.2851	28.2098	41.9057	83.7073	84.2348	62.1134	58.1077	45.4455	46.8441	20.0247	20.8187	18.7609	25.798	24.2881	24.281	24.1819
PITG_21351	177.763	32.5299	32.0675	28.8851	33.6101	30.3622	15.0254	15.2488	37.4446	32.1684	17.6395	19.8814	16.1808	20.2039	18.6406	12.4614	13.9387
PITG_21350	31.2646	26.6838	38.3846	33.8623	37.056	37.4413	34.1973	30.8133	33.1926	32.3956	39.8831	37.8598	34.8312	32.2611	35.662	35.4589	35.0087
PITG_21349	0.137729	0.286923	0	0.133316	0.159039	0.162365	0	0	0.502918	0.363485	0.11094	0	0.0368584	0.162935	0.0394928	0.0534825	0.0972464
PITG_21340	0	0	0	0	0	0	0	0	0	0	0	0	0	0	0	0	0
PITG_21337	0.0918196	0.0717308	0.241109	0.133316	0.212051	0.162365	0.123159	0	0.0914397	0.181743	0.0554702	0	0.0737168	0.108623	0.157971	0.106965	0.0324155
PITG_21336	30.2546	39.165	32.0193	30.3961	37.4801	37.7985	40.6016	43.0394	34.0156	33.6678	39.162	33.2303	32.4354	40.5707	39.8482	45.674	32.5775
PITG_21335	2.8005	4.08865	4.09885	3.68841	2.12051	1.94838	3.44846	4.10543	2.74319	3.27137	2.88445	3.97628	3.68584	6.30014	4.89711	3.79726	4.53817
PITG_21334	34.0192	30.5214	37.3237	42.75	20.675	21.1723	37.6047	33.7458	36.3016	36.1213	21.7998	26.1866	23.3314	23.7885	25.6703	17.9166	21.3294
PITG_21333	17.2162	20.1563	9.74081	10.843	16.593	16.756	15.6823	16.3315	16.642	15.9025	18.6935	18.8021	19.0558	20.6384	18.0877	35.6193	18.023
PITG_21332	0.642737	3.47894	0.578662	0.755458	1.11327	1.52623	2.34003	2.52642	0.228599	0.408921	1.44223	1.24969	1.14261	0.543116	0.631885	3.15547	0.745556
PITG_21331	21.5317	25.1416	19.4816	18.3976	21.6292	22.4063	17.4476	18.091	22.3113	23.8537	31.2297	33.1735	30.8505	33.0757	32.8975	36.4216	33.8418
PITG_21330	8.86059	9.00221	8.3906	5.46596	8.58808	9.4821	10.6738	9.69965	11.75	12.0404	10.4839	6.41885	7.51911	11.0252	10.4656	10.536	9.4329
PITG_21329	34.3864	32.7092	38.6739	38.0395	26.8775	27.8942	26.0687	26.8432	39.1362	39.5744	31.0633	33.4007	32.1774	32.9128	32.858	29.1479	31.7996
PITG_21328	8.4474	7.53173	15.0934	14.3093	14.4725	14.7102	16.216	14.7525	10.7442	11.5861	10.9276	10.878	10.6152	12.3287	11.4924	11.2848	11.2482
PITG_21327	0	0	0	0	0	0	0.903169	0.631605	0	0	0	0	0	0.217246	0.315943	0	0.259324
PITG_21325	27.6836	30.0911	28.1133	29.1962	36.1017	37.9933	33.0478	33.1142	28.4835	30.0784	37.8307	35.1617	36.8952	37.6922	35.5435	48.0273	33.4852
PITG_21324	0.183639	0.322788	0.385775	0.66658	0.636154	0.746877	3.2432	3.56406	0.457199	0.863277	0.332821	0.312422	0.368584	1.52072	1.22428	0.64179	0.388986
PITG_21323	46.7821	30.2704	44.4605	42.2612	21.6292	21.4646	29.1067	29.4599	63.9164	63.201	22.0771	24.5677	23.5894	23.8971	25.5518	20.7512	19.2872
PITG_21321	23.5517	11.4769	20.1085	22.9304	29.4751	31.1091	15.5591	15.4292	22.2198	22.1726	7.43301	8.549	7.51911	7.82087	8.41197	7.05969	8.23353
PITG_21317	20.3839	16.0677	21.1212	23.3303	18.2364	18.2823	19.4592	18.5421	15.6819	13.9033	13.2574	14.3998	13.1216	11.7313	11.8873	13.7985	11.5723
PITG_21316	30.0709	26.3611	33.6588	40.5281	32.5499	38.6753	23.6877	25.2191	32.0039	30.9417	26.4593	31.6114	29.1918	21.4531	18.7196	24.9763	24.733
PITG_21315	0.275459	0.609711	2.12176	1.51092	2.38558	2.2731	2.17582	2.57154	0.457199	0.681535	0.277351	0.369226	0.516017	0.271558	0.513407	1.01617	0.453817
PITG_21314	6.01418	4.16038	9.0657	7.73233	7.15673	7.82598	12.3159	9.74476	3.65759	4.13464	6.04625	6.16323	7.62969	3.47594	4.14675	7.48755	8.55768
PITG_21313	13.0843	5.52327	12.4895	12.0873	3.76391	3.63697	2.46319	3.24825	18.1965	18.0834	4.38215	6.16323	6.08163	5.26822	4.3837	4.49253	6.64517
PITG_21312	7.34557	4.37558	1.25377	2.04418	2.33256	2.37052	1.64213	1.89482	1.96595	2.99875	3.38368	2.66979	2.98553	1.9009	2.05363	2.24626	3.76019
PITG_21311	2.24958	1.9726	5.3044	5.77703	8.95917	7.98834	12.8496	12.5419	7.08658	7.08796	4.32668	4.85674	3.87013	4.94235	4.85762	3.69029	5.21889
PITG_21310	2.06594	2.15192	2.79687	2.66632	1.53737	1.36386	1.72423	1.57901	2.65175	1.9083	2.27428	2.04494	2.02721	2.06384	1.61921	1.76492	1.39387
PITG_21309b	27.4081	20.7661	7.66727	6.6658	5.7784	6.07244	12.9317	12.7674	18.3337	17.5382	5.71343	6.67447	7.11367	12.9262	13.1116	4.59949	7.7473
PITG_21309a	11.6611	10.1858	3.66486	3.37734	3.86994	3.83181	5.2548	4.60169	5.0749	4.67987	2.38522	3.97628	3.0961	3.91043	4.73914	3.31591	3.85744
PITG_21308	1.05593	1.07596	5.54551	4.62162	5.14225	4.54621	1.84739	2.39108	1.69163	1.45394	3.21727	3.60705	2.98553	1.4121	1.61921	3.10198	2.43116
PITG_21303	0	0	0	0	0	0.0324729	0	0	0	0	0	0	0	0	0	0	0
PITG_21302	0.596827	0.609711	0.723327	1.91086	2.0675	2.04579	2.09371	1.93993	1.18872	1.59025	1.38676	1.78932	1.21633	1.95522	1.14529	2.08582	1.19937
PITG_21299	0.137729	0.0717308	0.192887	0.177755	1.16628	0.941715	0.410531	0.58649	2.37743	2.40809	0.499232	0.482834	0.552876	1.79228	1.46123	0.802237	0.972464
PITG_21297	0.0459098	0.0358654	0	0	0	0	0	0	0	0	0.0554702	0.056804	0.0368584	0.162935	0.157971	0	0
PITG_21295	16.0684	60.7918	17.5045	16.7089	3.65789	2.72773	22.0866	20.6625	17.8765	19.2193	20.524	18.2625	20.2353	54.909	53.1968	34.0149	25.9324
PITG_21293	46.7362	32.8168	131.404	125.228	1.2193	0.909242	45.1174	41.7762	133.639	133.944	14.4777	12.1844	16.6969	26.6127	29.1852	4.75994	9.30324
PITG_21292	1.83639	1.54221	0	0	2.01449	1.81848	0.287372	0.225573	5.25778	5.13423	0.332821	0.312422	0.737168	0.923297	0.829349	0.64179	0.421401
PITG_21291	11.5693	10.0064	1.30199	0.66658	4.29404	4.38385	1.84739	1.80459	7.08658	7.54232	4.82591	3.66386	3.87013	3.85612	3.63334	4.17163	4.1816
PITG_21289	0.137729	0.215192	0.578662	0.66658	0.636154	0.746877	1.02633	1.30832	0.228599	1.18133	0.942994	0.596442	0.294867	0.434493	0.473914	0.962685	0.518648
PITG_21288	0	0.0358654	0.385775	0.399948	0.212051	0.0324729	0.0821063	0	0.365759	0.181743	0.221881	0.198814	0.258009	0.543116	0.394928	0.21393	0.0648309
PITG_21286	10.4674	14.6331	8.96926	9.37656	11.6098	13.5412	9.97591	10.7824	11.3385	14.085	14.5332	15.7347	15.4805	13.3606	12.8352	16.6865	14.7166
PITG_21285	0.505008	1.32702	0.433996	0.888774	1.69641	1.68859	10.797	10.9177	0.960117	1.09046	0.277351	0.170412	0.0368584	0.651739	0.631885	0.320895	0.680725
PITG_21284	27.5918	32.2788	22.6643	22.8415	19.9328	19.3214	24.2624	25.3995	25.0545	26.3072	21.7443	20.0518	19.8667	25.5264	24.9595	22.4626	20.2597
PITG_21283	9.64106	13.0909	8.43882	7.15463	4.93019	6.36469	8.498	7.57926	6.26362	7.67862	10.7058	9.94069	10.5046	12.2744	11.7294	10.1617	10.5674
PITG_21282	2.52504	3.12029	2.79687	3.77729	2.33256	2.95504	2.99688	2.75199	2.69747	2.13547	1.77505	1.78932	1.3269	1.68366	1.6587	1.2301	1.8801
PITG_21280	5.1419	5.95365	6.4135	6.48805	5.14225	5.22814	4.639	4.28589	5.85214	6.45186	4.88138	5.99282	6.15535	6.62601	5.92392	7.64799	5.60788
PITG_21279	11.9825	8.3925	9.98192	7.73233	0	0	3.28425	3.47383	9.96693	9.45061	1.22034	1.81773	1.54805	5.05098	5.25254	0.748755	1.4587
PITG_21278	65.7428	69.8299	83.6649	90.6549	56.0346	61.8285	44.9942	42.6785	75.2092	73.9238	63.0142	70.1529	67.2297	60.7203	61.4508	58.4563	67.2621
PITG_21277	77.4498	45.1904	33.7553	34.7511	29.3161	31.6286	26.5614	28.738	111.922	119.632	39.4948	40.3308	39.0699	70.5507	71.245	30.0037	65.4793
PITG_21276	0	0.143462	0.0482218	0.0444387	0	0.0649459	0.0410531	0.0451147	0.0457199	0.0908713	0.388291	0.227216	0.368584	0.488804	0.315943	0.588307	0.551063
PITG_21275	0	0.0358654	0.192887	0.266632	0.106026	0.259783	1.19054	1.35344	0.0457199	0.0454356	0.11094	0.056804	0.110575	0.108623	0.118478	0.160447	0.0324155
PITG_21274	0	0	0	0	0	0.0324729	0	0	0	0	0	0	0	0	0	0.0534825	0.0648309
PITG_21273	0	0	0.289331	1.06653	0	0.259783	3.73584	3.65429	0.0914397	0.181743	0	0	0	0	0.0394928	0	0
PITG_21272	1.56093	1.00423	1.39843	2.1775	1.6434	2.37052	4.39269	3.92497	0.640078	0.454356	0.277351	0.482834	0.516017	0.434493	0.157971	1.2301	0.71314
PITG_21271	1.37729	5.41567	0.675105	1.59979	3.2868	2.7602	7.8001	6.58674	5.48638	4.77074	2.27428	2.49937	2.2115	4.50786	5.84494	4.33208	1.39387
PITG_21269	55.459	44.7241	29.8493	27.6853	40.1307	41.7927	34.1973	36.7684	44.3025	43.4819	26.5702	24.5961	24.0685	27.1015	25.0384	37.1168	23.5985
PITG_21268	0.275459	0.143462	0.144665	0.266632	0.318077	0.162365	0.0821063	0.180459	0.411479	0.272614	0.0554702	0.056804	0.110575	0.217246	0.197464	0.267412	0.324155
PITG_21264	0	0	0	0	0	0	0	0	0	0	0	0	0	0	0.0394928	0	0
PITG_21261	0	0	0	0	0	0	0.0410531	0	0	0	0	0	0	0	0.0394928	0	0
PITG_21260	0	0	0	0	0	0	0	0	0	0	0	0	0	0	0	0	0
PITG_21259	0.183639	0.143462	0.0964436	0.222193	0.0530128	0.162365	0.821063	0.58649	0.13716	0.318049	0	0.0852059	0.0368584	0.162935	0.157971	0	0.194493
PITG_21258	0.505008	0.968365	0.385775	0.844335	1.59039	2.20816	4.18742	3.0678	0.868677	1.31763	0.443762	0.710049	0.663451	1.08623	1.02681	1.01617	1.16696
PITG_21257	78.9189	84.3554	52.61	56.8815	69.0757	74.2981	34.8541	36.4978	43.9368	44.2089	77.1591	69.7269	69.5886	49.9666	51.0247	57.6541	56.9864
PITG_21256	99.762	132.056	81.0609	65.1916	101.148	113.525	72.0483	73.2662	68.7169	67.3356	113.159	72.425	78.7664	78.2087	80.2494	98.0869	80.7145
PITG_21255	42.7879	64.9881	33.6106	16.8423	45.432	54.4896	32.7604	35.0541	36.5759	35.667	51.3099	16.3311	25.3217	36.0629	34.0033	45.1927	33.939
PITG_21251	0.0918196	0.322788	0.192887	0.399948	0.159039	0.0324729	0.78001	0.947408	0.13716	0.0454356	0.11094	0.227216	0.516017	0.543116	0.473914	0.320895	0.388986
PITG_21248	0	0.645577	0.0482218	0	0	0	0.0410531	0.0902293	0	0.0908713	1.71958	1.53371	1.91664	1.14054	1.34276	0.85572	1.62077
PITG_21247	0	0.215192	0	0	0.0530128	0.0324729	0.123159	0.180459	1.09728	0.954148	0.277351	0	0.331726	0.597427	0.236957	0.42786	0.162077
PITG_21245	3.67278	1.865	2.31465	1.77755	2.70365	3.27977	2.42214	2.48131	5.48638	4.99792	4.82591	4.54432	5.12332	8.9071	9.51777	2.24626	5.0244
PITG_21243	0	0	0	0	0	0	0	0	0	0	0	0	0	0	0	0	0
PITG_21238	0.0918196	0.179327	0	0.133316	0.318077	0.0649459	0.328425	0.180459	0.228599	0.0908713	0.166411	0	0.147434	0.325869	0.315943	0.106965	0.226908
PITG_21228	2.8005	4.26798	3.85775	4.08836	3.97596	3.6045	3.3253	1.93993	4.48055	4.90705	3.55009	4.20349	4.01756	3.47594	3.3174	3.20895	3.82503
PITG_21224	0.0459098	0.143462	0	0	0	0	0	0	0	0	0	0	0.0368584	0	0	0	0
PITG_21223	14.0484	10.652	10.6088	9.55432	11.1857	11.8526	10.6328	12.0005	11.1099	9.99584	9.92917	11.6164	9.03031	11.0796	12.9536	12.6753	11.0861
PITG_21222	55.459	58.2812	58.6377	56.4371	52.7478	53.6778	45.0763	44.7988	32.644	31.8049	58.632	55.4691	53.629	44.5898	41.6254	50.434	46.2893
PITG_21220	6.38146	7.17308	4.00241	10.132	10.2845	10.5212	18.0223	15.8804	6.99514	5.9975	3.88291	4.20349	4.86531	5.1596	4.46269	3.79726	6.45068
PITG_21219	271.097	222.688	305.341	280.63	310.019	302.583	245.908	247.319	256.854	256.439	282.177	287.002	286.943	225.013	234.508	260.353	257.606
PITG_21218	0	0	0	0	0	0	0	0	0	0	0	0	0	0	0	0	0
PITG_21216	2.75459	2.18779	4.58107	3.59953	2.91571	2.95504	2.09371	2.25573	3.01751	2.77157	1.83052	2.18695	2.2115	1.84659	2.7645	1.8184	1.8801
PITG_21215	17.4916	16.9285	7.9566	7.82121	21.7353	20.6203	19.5823	21.2039	18.5623	20.9004	20.1357	22.0683	22.2256	18.0314	15.8366	21.0721	21.3942
PITG_21214	36.5442	28.4771	15.1417	14.7536	31.8077	31.3688	25.8224	25.174	26.1518	26.3981	30.0649	24.0281	23.958	25.5264	26.6576	31.1803	20.6162
PITG_21213	43.2929	51.4668	13.261	15.2425	16.699	16.3014	16.4623	15.5646	23.5914	24.7624	27.5132	30.7593	30.8505	28.405	27.3685	32.7313	37.1481
PITG_21212	4.6828	6.6351	4.48463	5.99922	6.09648	4.74105	5.1727	4.73704	3.33755	3.99834	2.6071	2.58458	2.61695	2.87851	3.71232	2.78109	3.59812
PITG_21211	33.1469	30.8084	24.7378	21.9083	26.6655	25.5237	23.3182	24.4973	24.7802	24.6716	28.7336	32.009	27.6438	24.06	23.1033	25.6181	26.6455
PITG_21210	31.4023	31.4539	26.956	24.7523	26.8245	29.0957	24.714	27.5651	24.1858	22.7633	38.8846	37.4622	39.1805	37.5293	37.9131	43.5882	40.8435
PITG_21209	2.11185	2.76163	2.45931	2.62188	2.86269	3.05246	2.25792	2.34596	1.78307	1.9083	3.99386	4.3171	4.34929	4.29061	4.50218	5.72262	4.95957
PITG_21208	1.37729	1.07596	1.30199	1.02209	1.43135	1.68859	1.88844	1.75947	1.09728	1.22676	1.66411	1.27809	1.36376	1.30348	1.38225	1.39054	1.23179
PITG_21207	7.07011	6.56336	5.97951	5.24376	6.78564	6.91673	5.8706	6.85743	5.39494	6.27012	6.65643	6.22003	6.22907	6.68032	6.43733	6.36441	6.06169
PITG_21203	0.275459	0.322788	0.0964436	0.66658	0.74218	0.584513	1.02633	0.902293	0.822957	0.499792	0.499232	0.340824	0.516017	0.760362	0.513407	1.12313	0.745556
PITG_21202	0	0.107596	0.0964436	0.133316	0.106026	0.0649459	0.78001	0.451147	0.13716	0.227178	0	0.028402	0	0.325869	0.157971	0	0.0648309
PITG_21200	0	0.0358654	0	0	0	0	0	0	0	0	0	0	0	0	0	0	0
PITG_21199	0	0	0	0	0	0	0.0410531	0	0	0	0	0	0	0	0	0	0
PITG_21196	3.53505	2.97683	6.65461	5.77703	4.66513	5.42298	4.5569	3.87986	3.79475	3.63485	7.37754	8.29338	7.48225	4.83373	4.58117	7.64799	6.96933
PITG_21192	0	0	0	0	0	0	0	0	0	0	0	0	0	0	0	0	0
PITG_21190	0	0	0.241109	0.0444387	0.106026	0.162365	0.0821063	0.315803	0.0914397	0.136307	0	0.170412	0.0737168	0.0543116	0.0394928	0.106965	0.0324155
PITG_21189	2.84641	2.6899	1.30199	2.04418	5.7784	5.81265	5.78849	5.72956	2.05739	1.72655	1.33129	1.19288	1.58491	1.24917	1.14529	1.60447	1.81527
PITG_21188	4.17779	4.98529	2.12176	3.15515	3.86994	3.21482	1.80634	2.21062	4.20623	3.40767	2.21881	2.21535	2.10093	2.76989	2.92247	1.65796	2.94981
PITG_21187	567.215	511.763	421.266	378.351	632.231	675.08	546.294	550.354	390.722	391.201	474.659	383.938	386.976	274.219	286.402	378.228	347.656
PITG_21186	53.2094	49.3149	66.9319	68.9688	51.9526	49.6511	56.1196	56.3031	53.5379	52.6145	60.3516	69.3008	66.8243	49.8037	46.5225	62.8954	58.9313
PITG_21185	132.358	107.847	112.164	107.319	71.7264	70.4338	87.5253	87.1615	81.7471	79.3306	73.6644	77.1114	73.8274	69.1386	70.9291	63.3232	72.2541
PITG_21184	14.0484	8.17731	5.25618	6.31029	7.20975	6.46211	18.0634	16.7827	6.40078	6.45186	3.1618	3.29463	1.84292	4.34493	4.4232	6.95272	3.59812
PITG_21183	45.313	30.2704	67.607	81.9005	85.5627	83.2931	48.1553	51.4307	70.0885	69.0622	53.4733	56.4063	55.1402	41.7113	40.6381	31.3942	33.8742
PITG_21182	162.75	134.316	163.183	151.358	90.0688	92.5803	77.7957	82.4696	73.929	73.5149	127.97	134.966	127.161	88.8537	83.7643	139.322	113.811
PITG_21181	10.9724	13.5212	12.4412	13.2427	12.511	11.6253	30.0098	32.3472	10.4241	10.9954	8.376	8.26498	6.85566	14.5012	12.8352	10.2686	12.253
PITG_21180	8.76877	8.89461	9.30681	9.90983	8.42904	7.63114	4.96743	5.41376	9.23541	8.95082	5.87984	6.44725	6.8188	6.19152	5.60798	5.08083	5.21889
PITG_21179	22.4499	21.304	19.5781	20.1307	20.516	19.4838	10.4275	11.2335	11.1099	11.0409	15.6426	17.24	16.4757	14.9357	15.5207	15.7773	17.1478
PITG_21178	71.4356	54.9099	56.8053	63.5918	68.5986	70.5961	33.0067	36.9489	55.9154	55.8858	40.3268	39.3083	38.6645	36.5517	37.7551	42.3046	34.717
PITG_21177	7.16193	10.9389	7.76371	10.4875	22.9546	23.6728	13.3012	12.8577	16.9621	15.4027	12.037	11.73	13.1216	13.252	15.7576	17.9701	16.3698
PITG_21176	178.773	179.112	146.016	144.648	140.007	139.731	142.085	148.653	132.176	132.263	159.643	156.467	156.943	136.974	150.942	194.676	163.828
PITG_21175	2.93823	3.15615	4.96685	5.11045	4.24103	4.70857	5.46007	5.00773	5.34922	4.54356	5.2142	3.63545	5.0496	3.80181	3.90979	3.79726	4.34367
PITG_21174	10.7429	8.89461	31.296	29.7739	19.1906	18.2173	17.3655	17.9105	19.7967	18.1288	19.9693	19.1713	20.0141	14.7727	16.3105	14.7077	16.5643
PITG_21173	82.4999	73.5958	83.038	75.7235	74.8541	71.0832	47.3753	52.1074	57.9271	59.6116	72.1667	80.8036	84.7374	62.8385	64.0178	89.3692	82.1732
PITG_21168	0	0	0	0	0	0	0	0	0	0	0	0	0	0	0	0	0
PITG_21167	0.688647	0.824904	2.12176	1.99974	0.901218	0.616986	3.48952	3.97009	6.76654	5.9975	0.554702	0.653246	0.589734	2.66127	2.56703	0.802237	1.19937
PITG_21166	20.9808	15.7449	10.9464	9.33212	9.11821	8.44296	11.7823	10.241	5.89786	7.45144	7.71036	6.87328	7.96141	9.28728	9.59675	6.57834	7.71488
PITG_21165	7.62102	17.3588	3.0862	3.24402	3.65789	4.38385	1.35475	1.5339	0.594358	0.72697	22.7428	24.7381	19.9772	24.0057	21.8395	31.7686	12.8365
PITG_21164	1.46911	2.47471	2.07354	3.11071	2.70365	2.59783	6.69166	6.81231	1.73735	2.36265	2.66257	2.38577	2.2115	2.49833	2.48805	2.1393	2.13942
PITG_21163	0.413188	0.789038	1.5431	1.46648	0.74218	0.487094	2.91477	2.97757	0.182879	0.227178	0.554702	0.596442	0.700309	1.03192	1.1058	1.06965	0.583479
PITG_21156	0	0	2.45931	2.62188	1.59039	1.26644	2.05266	2.57154	2.10311	1.81743	1.33129	1.33489	1.36376	1.52072	1.77718	1.55099	1.55594
PITG_21154	1.65275	2.83336	1.78421	1.55535	1.32532	1.33139	2.6274	2.12039	1.50876	2.0446	2.32975	2.47097	2.69066	2.28109	2.60653	1.33706	1.84768
PITG_21153	18.318	10.9031	11.959	10.2653	9.43628	10.7161	6.44534	5.14307	8.41245	7.9058	12.2589	13.5761	13.2322	4.94235	4.69964	11.1778	9.72464
PITG_21152	0	0	0	0	0	0	0	0	0	0	0	0	0	0	0	0	0
PITG_21151	46.8739	24.6395	74.9367	55.815	47.4465	43.6436	26.1508	26.8432	59.2072	59.6116	17.4176	16.5584	17.434	16.8366	17.1794	9.62685	16.2726
PITG_21150	36.8656	32.6375	34.0446	34.44	33.3451	36.3697	24.3856	23.1438	28.1634	29.4877	29.0664	32.0374	30.3713	21.7789	21.0497	26.9552	30.3085
PITG_21149	16.1143	17.9327	13.0681	15.8202	14.7376	15.4896	11.4128	12.1358	12.893	13.1309	15.1434	14.7974	15.1488	11.9485	13.546	14.8681	13.42
PITG_21148	0	0	0	0	0	0	0	0	0	0	0	0	0	0	0	0	0
PITG_21147	0.826376	0.9325	0.241109	0	0	0	1.80634	1.62413	1.23444	0.863277	0.0554702	0.113608	0.0737168	2.00953	1.97464	0.64179	0.972464
PITG_21146	43.5684	40.3844	36.4557	40.0837	41.403	41.3705	16.0107	16.6924	51.6634	50.0246	42.7121	44.0231	42.2766	36.0629	34.1218	42.1977	39.8062
PITG_21144	24.3781	24.9982	24.352	26.3521	23.1666	22.8609	21.1424	20.4369	26.2889	26.3527	23.0756	22.8636	23.2208	21.2358	23.4192	17.4353	21.3942
PITG_21140	8.03421	7.42413	8.82459	9.86539	7.89891	9.18984	8.66221	10.241	8.41245	8.08754	9.15259	9.40106	8.73544	14.3926	14.3359	11.9801	11.4751
PITG_21133	0	0	0	0	5.14225	4.80599	2.50424	2.25573	2.51459	2.40809	2.10787	2.9254	2.28522	4.88804	4.34421	3.31591	2.65807
PITG_21132	0.964106	1.79327	0	0	0	0	0	0	11.75	14.4031	0	0.028402	0	2.11815	2.40906	0	0.0324155
PITG_21131	4.45325	4.87769	2.98975	2.48857	3.2868	2.66278	2.6274	2.34596	5.5321	5.2251	1.83052	3.32303	2.94867	2.44402	3.23841	2.88805	2.46358
PITG_21130	0	0	0	0	0	0	0	0	0	0	0	0	0	0	0	0	0
PITG_21129	0.137729	0.179327	0.0964436	0.0444387	0.0530128	0.162365	0.65685	0.766949	0.13716	0.136307	0.0554702	0.170412	0	0.162935	0.27645	0.21393	0.129662
PITG_21128	71.3438	41.4604	244.244	251.967	57.0948	55.139	106.861	105.839	148.452	147.166	21.7443	19.711	21.8202	39.3216	41.1515	21.286	24.4413
PITG_21127	44.762	31.5615	51.9349	45.5497	14.4195	16.6261	23.195	23.5047	47.0914	46.2989	16.2528	16.8992	17.4709	27.2101	26.2627	11.0709	16.9857
PITG_21126	4.63689	1.29115	0.53044	0.311071	0.954231	0.844296	0.697903	1.39855	1.05156	0.772406	0.721113	0.908863	1.10575	1.57504	1.6587	0.42786	0.907633
PITG_21124	9.82469	6.81442	10.1748	9.46544	5.56635	5.26061	6.5685	6.49651	10.7442	10.0413	5.26967	5.45318	5.23389	7.22344	6.91124	2.94154	4.37609
PITG_21121	1.79048	1.57808	0.53044	0.799896	0.795193	0.584513	0.492638	0.58649	1.69163	1.68112	0.554702	0.710049	0.958318	1.24917	1.38225	0.588307	0.518648
PITG_21120	5.6469	5.20048	3.95419	4.44387	5.08923	4.77352	4.80322	3.87986	4.80058	4.18008	5.60249	6.56086	5.45504	3.80181	5.21305	8.2363	5.60788
PITG_21118	95.0333	107.166	67.7999	73.5016	94.7339	96.5745	79.602	83.3268	120.7	120.995	129.079	146.412	142.089	92.221	92.1762	120.068	107.166
PITG_21117	219.173	277.813	170.657	179.088	240.837	240.332	193.524	200.896	309.249	320.685	331.767	344.374	341.677	225.828	223.924	314.316	253.23
PITG_21116	1.46911	3.29961	2.6522	2.79964	1.85545	1.33139	6.19902	5.50399	3.38327	2.95332	1.4977	1.59051	1.51119	4.2363	4.89711	2.62064	2.43116
[truncated: 16,618 more rows]
