# Supplementary material for: Transcriptomic and proteomic analysis reveals wall-associated and glucan-degrading proteins with potential roles in Phytophthora infestans sexual spore development
Source: PLoS One. 2018 Jun 13;13(6):e0198186. doi: 10.1371/journal.pone.0198186 (PMC5999078; doi:10.1371/journal.pone.0198186)
Supplement: S4 Table — Indicated are the fold-change, p-value, and FDR statistics for mating and nonmating samples. (XLSX) [file pone.0198186.s004.xlsx]

## Sheet: Table S4 FC and FDR
	Note: "?" means not calculated due to zero expression value
Gene	88069_E13_alone x mating_P-value	88069_E13_alone x mating_FDR-value	88069_E13_alone x mating_fold-change	8811_E13_alone x mating_P-value	8811_E13_alone x mating_FDR-value	8811_E13xmating_fold-change (log2)	88069_618_alone x mating_P-value	88069_618_alone x mating_FDR-value	88069_618_alone x mating_fold-change (log2)
PITG_25525	0.331772	0.480238	5.52646	0.388174	0.526126	2.77557	0.244623	0.464097	1.48713
PITG_25524	0.167593	0.315989	1.71305	0.0340457	0.0968369	1.94	0.545142	0.719085	2.03561
PITG_25523	0.254804	0.406628	-1.42858	0.549899	0.661081	1.4781	0.0651178	0.197675	-1.5317
PITG_25522	0.367343	0.511546	7.78117	0.585088	0.690232	1.67422	0.323329	0.537175	3.30728
PITG_25521	0.550735	0.663677	-1.55105	0.10833	0.220612	1.25967	0.200262	0.411021	?
PITG_25519	0.0488911	0.14264	-1.47775	0.772586	0.839141	1.04023	0.985499	0.992034	1.01704
PITG_25518	0.159592	0.306386	1.34061	0.153321	0.280728	2.09017	0.593392	0.754951	1.35071
PITG_25517	0.351333	0.497707	1.12707	0.132492	0.25369	1.29977	0.739952	0.84918	1.44474
PITG_25516	0.614429	0.716154	1.25941	0.359444	0.499744	-1.14858	0.693491	0.820624	-1.15971
PITG_25515	0.129765	0.268106	-2.76803	0.342131	0.484315	3.82373	0.920463	0.956116	-1.10413
PITG_25514	0.545477	0.659123	-1.27119	0.0622533	0.149701	-1.82453	0.00156795	0.0136525	-2.66828
PITG_25513	0.363381	0.508476	5.01467	0.470091	0.592916	1.86943	0.35788	0.568143	3.56327
PITG_25512	0.234023	0.38539	1.09651	0.244184	0.389565	1.07727	0.305325	0.52249	1.30546
PITG_25511	0.509086	0.63698	1.09996	0.446961	0.573743	1.16741	0.707587	0.83015	1.05512
PITG_25510	0.0376579	0.119469	2.01362	0.0103194	0.0421928	1.67563	0.00404121	0.026563	1.68081
PITG_25509	0.431273	0.569116	4.46195	0.422962	0.556786	2.49171	0.787022	0.87918	1.08344
PITG_25508	0.170887	0.320219	4.29663	0.223512	0.365718	2.0025	0.599077	0.759654	1.93367
PITG_25507	0.177808	0.323533	?	0.536284	0.64981	1.84286	0.520539	0.709274	-2.06456
PITG_25506	0.000279142	0.00714016	-26.6599	2.83463e-05	0.000936391	-16.4546	5.89415e-06	0.000255323	-32.9164
PITG_25505	0.276426	0.429079	-1.42817	0.299338	0.441652	2.24429	0.497452	0.690123	1.27037
PITG_25504	0.42384	0.562638	-2.80859	0.599244	0.701956	2.00497	0.805247	0.890085	1.31986
PITG_25503	0.772805	0.839581	-1.23288	0.72791	0.805606	-1.20986	0.987577	0.993095	1.0108
PITG_25502	0.343441	0.490605	1.3473	0.125919	0.245044	1.1873	0.460051	0.659078	1.27719
PITG_25501	0.257809	0.409806	1.1516	0.934415	0.956192	-1.01462	0.569255	0.738327	1.12379
PITG_25500	?	?	1	?	?	1	0.354585	0.565536	?
PITG_25499	0.5085	0.636568	2.70139	0.39413	0.531806	2.76969	0.92233	0.957144	1.09925
PITG_25498	0.772933	0.839581	-1.3086	0.905107	0.936013	-1.10531	0.0678501	0.203317	5.63236
PITG_25497	0.484435	0.614991	-1.25924	0.306338	0.449024	1.85946	0.459928	0.659068	1.21878
PITG_25496	0.21735	0.367937	-2.2761	0.595173	0.698498	1.31807	0.844281	0.914926	-1.18295
PITG_25495	0.340571	0.487788	-1.3297	0.0151893	0.0552641	-1.27182	0.321975	0.536102	-1.23056
PITG_25494	0.598864	0.703319	1.07105	0.0485639	0.125466	1.1491	0.800885	0.887445	1.30362
PITG_25493	0.00264273	0.0227518	?	0.285591	0.427958	?	0.774326	0.871916	1.36284
PITG_25492	0.0514453	0.147732	1.71891	0.182006	0.315907	1.5061	3.29834e-05	0.000901134	1.63882
PITG_25491	0.207071	0.356883	?	0.474706	0.597228	2.12258	0.71052	0.831551	1.47307
PITG_25490	0.469408	0.601803	2.8127	0.861434	0.905423	1.12305	0.203477	0.41494	1.18377
PITG_25489	0.0561837	0.156524	-1.93669	0.0349388	0.0986039	-1.78029	0.0537796	0.172557	-2.53384
PITG_25488	0.500368	0.62938	2.82295	0.813321	0.86939	1.21223	0.288353	0.507794	-2.00401
PITG_25487	0.313435	0.464589	?	0.285591	0.427958	?	0.127777	0.313613	2.35116
PITG_25485	0.000734745	0.0115787	4.74781	0.0016637	0.0116939	2.97418	0.00385936	0.0256875	2.1128
PITG_25484	0.123276	0.259957	2.47799	0.0415244	0.111685	1.38675	0.321871	0.536102	1.93354
PITG_25483	0.801181	0.860328	1.04831	0.0425013	0.113634	1.2145	0.167415	0.374757	-1.08823
PITG_25482	0.0969209	0.223462	1.11613	0.00703252	0.032247	1.21553	0.889262	0.939711	1.02099
PITG_25481	0.00357208	0.0271253	-1.38988	0.00613438	0.0294097	-1.28338	0.29123	0.510535	-1.24827
PITG_25480	0.322342	0.471906	?	0.344012	0.485826	3.50715	0.322342	0.536458	?
PITG_25479	0.000553176	0.00998474	-2.12173	0.00202663	0.0134149	-1.98327	0.0271299	0.104694	-1.9475
PITG_25478	0.325819	0.47506	?	0.700009	0.783843	1.5077	0.725526	0.840214	-1.2665
PITG_25477	0.177808	0.323533	?	0.81989	0.874646	1.25979	0.543298	0.717466	-2.3907
PITG_25476	0.723347	0.801915	1.25296	0.655549	0.748104	1.22834	0.696172	0.822367	1.13213
PITG_25475	0.142564	0.284277	1.3149	0.0367519	0.102284	1.35453	0.000813044	0.00868142	1.55474
PITG_25474	0.846759	0.89343	1.23236	0.817463	0.87275	1.20824	0.343314	0.555836	-1.54327
PITG_25472	0.374057	0.517129	1.30864	0.0150405	0.0548942	1.4343	0.973974	0.986247	-1.00674
PITG_25471	0.185967	0.332798	4.76486	0.029797	0.0882697	6.02505	0.422914	0.626494	3.50198
PITG_25470	0.0187635	0.0756909	5.9735	0.0972526	0.203824	9.48773	0.0252661	0.099458	1.82655
PITG_25469	0.0768593	0.192134	-330.321	0.000508388	0.00534863	-137.26	3.28888e-08	7.48138e-06	-302.148
PITG_25468	0.781549	0.845567	1.26437	0.500883	0.620071	-1.36537	0.813231	0.896191	-1.21805
PITG_25467	0.793543	0.854131	1.2562	0.246739	0.392656	-1.63991	0.831509	0.907359	-1.19631
PITG_25466	0.00555447	0.035732	3.39889	0.0445338	0.117522	2.00716	0.485345	0.680903	1.57438
PITG_25465	?	?	1	0.370274	0.509406	3.07363	?	?	1
PITG_25464	0.231781	0.383421	2.2391	0.475991	0.598502	1.14528	0.0192524	0.0816828	2.1098
PITG_25463	0.00380873	0.0283163	?	0.00402213	0.0218825	?	0.000244799	0.00368742	-55.0723
PITG_25462	0.169961	0.318934	1.50447	0.677827	0.766084	1.17686	0.54618	0.719837	1.48747
PITG_25461	0.753663	0.825938	1.34078	0.562636	0.671405	1.7053	0.902902	0.947171	-1.10454
PITG_25460	0.172802	0.322344	-1.59724	0.195687	0.333168	-1.43781	0.210548	0.423827	-1.20948
PITG_25459	0.585592	0.692857	-1.0772	0.0226044	0.0732318	1.13322	0.0473651	0.157677	1.16402
PITG_25458	0.444757	0.580388	3.0511	0.116856	0.231809	2.36943	0.378207	0.587275	5.56654
PITG_25457	0.849302	0.895569	1.19939	0.529068	0.643602	1.73669	0.941403	0.967847	1.14235
PITG_25456	0.966153	0.977286	1.04098	0.421044	0.555176	2.68811	0.549218	0.722585	2.3624
PITG_25455	0.494151	0.623862	-1.20815	0.317329	0.46004	1.86861	0.707267	0.829915	1.31602
PITG_25454	5.5736e-05	0.0033065	-5.48101	0.000440391	0.00484014	-3.49772	6.1204e-06	0.000261247	-7.86642
PITG_25453	0.00522593	0.0342343	-8.55679	0.221377	0.363143	-2.46463	0.337233	0.549684	-2.29254
PITG_25452	0.311869	0.464238	-1.31401	0.0017576	0.0121881	-1.31459	0.122728	0.30482	-1.27281
PITG_25451	0.618147	0.718988	1.06434	0.0168658	0.0595895	1.24064	0.00594238	0.0346847	-1.33193
PITG_25450	0.0121048	0.0570517	1.41051	0.343544	0.485362	1.57122	0.0313332	0.116612	1.3285
PITG_25449	0.707487	0.789568	1.47409	0.0526219	0.132962	-4.32071	0.930332	0.962077	1.11576
PITG_25448	0.0934696	0.217845	-1.12223	0.00549737	0.0271912	-1.22259	0.143535	0.339882	-1.17325
PITG_25447	0.0628561	0.168492	1.38476	0.287479	0.429854	2.37062	0.817798	0.898836	1.05028
PITG_25446	0.00264273	0.0227518	?	0.130895	0.251832	?	0.177808	0.383325	?
PITG_25443	0.783778	0.846872	-1.03387	0.638311	0.734089	1.04876	0.510144	0.701377	1.08901
PITG_25442	0.60081	0.704999	1.74565	0.591365	0.695384	1.67271	0.280126	0.499279	-1.97158
PITG_25441	0.624998	0.7242	1.17024	0.22495	0.36735	-1.132	0.670483	0.806261	1.15554
PITG_25440	0.177808	0.323533	?	0.712631	0.793301	1.96245	0.177808	0.383325	?
PITG_25439	0.315607	0.466217	139.498	0.00182401	0.0124409	?	0.951754	0.974072	-1.05578
PITG_25438	0.581054	0.689177	1.69256	0.947753	0.96442	-1.01827	0.622215	0.776259	-1.46883
PITG_25437	0.03067	0.104346	1.35589	0.972075	0.980409	1.00349	0.271486	0.490471	1.25093
PITG_25436	0.0745182	0.188376	1.45287	0.0413872	0.111474	1.22061	0.779526	0.874758	1.17138
PITG_25435	0.54147	0.655694	?	0.0623532	0.149824	?	0.558303	0.729907	3.05305
PITG_25433	0.388953	0.531299	?	0.316585	0.459439	6.203	0.783201	0.877269	-1.20642
PITG_25431	0.590909	0.696796	-1.059	0.0142294	0.0527602	-1.14587	0.93927	0.966713	-1.02811
PITG_25430	0.39917	0.541214	-1.79899	0.074031	0.168605	-3.33952	0.58524	0.750173	1.79634
PITG_25429	0.256919	0.409065	3.1875	0.0106029	0.0429796	1.4137	0.189319	0.396726	2.25332
PITG_25428	0.00888183	0.0474973	-4.23324	0.00448108	0.0236863	-3.27842	0.00928046	0.0480991	-4.78102
PITG_25427	0.026166	0.094165	1.96084	0.0176177	0.0614266	1.62761	0.0284484	0.108415	1.52449
PITG_25426	0.00537429	0.0348827	-3.19734	0.00596833	0.0288502	-2.93215	0.000496364	0.00601355	-4.12323
PITG_25425	0.0222035	0.0846919	-1.17573	0.63997	0.735271	-1.04063	0.779113	0.874628	-1.02882
PITG_25424	0.112186	0.245007	-1.49835	0.0415238	0.111685	-1.36694	0.133918	0.323942	-1.28928
PITG_25423	0.926137	0.950358	-1.09222	0.410345	0.545762	2.61037	0.467008	0.66474	-2.07045
PITG_25422	0.0793344	0.195776	2.02672	0.0187018	0.0639684	2.0837	0.00472148	0.0295334	1.7159
PITG_25421	0.0646114	0.171889	2.08633	0.0277877	0.0841136	2.07823	0.0014728	0.0130784	1.75135
PITG_25420	0.482382	0.613235	-1.18149	0.747796	0.820628	-1.17954	0.630829	0.782452	1.21366
PITG_25419	0.334547	0.483061	-1.30238	0.450802	0.576873	1.11927	0.919436	0.955309	1.05307
PITG_25418	0.297345	0.449353	28.8463	0.176645	0.309606	?	0.329559	0.543084	9.89375
PITG_25417	0.0761794	0.191134	1.06853	0.134395	0.25628	-1.12477	0.0854897	0.238073	-1.11817
PITG_25416	0.141674	0.283196	2.38767	0.331464	0.474552	1.29528	0.125585	0.309625	3.93644
PITG_25414	0.749775	0.822921	1.70838	0.285591	0.427958	?	0.354698	0.565569	-2.80843
PITG_25413	0.176419	0.323533	-1.2655	0.232899	0.377256	-1.1998	0.538878	0.716018	-1.12042
PITG_25412	0.54147	0.655694	?	?	?	1	0.54147	0.716018	?
PITG_25411	0.0603713	0.164298	-1.99277	0.568117	0.67592	-1.22839	0.286228	0.505502	-1.83661
PITG_25410	0.0195901	0.0777608	2.27214	0.000119816	0.0021765	2.16928	0.150197	0.350367	1.81181
PITG_25409	0.771308	0.838401	1.18506	0.616303	0.716036	1.12469	0.48525	0.680824	-1.38334
PITG_25408	0.784189	0.847211	1.34343	0.427044	0.560802	2.53188	0.650822	0.795216	1.38698
PITG_25407	0.713657	0.794263	1.5322	0.472567	0.595298	2.20415	0.570799	0.73954	1.50163
PITG_25406	0.772481	0.839414	1.15252	0.0338762	0.0965701	1.29038	0.677541	0.811155	1.32031
PITG_25405	0.648434	0.741887	1.55912	0.0568818	0.140496	-1.87268	0.826287	0.904693	-1.17036
PITG_25404	0.253159	0.404934	-2.77301	0.455671	0.580933	2.171	0.420354	0.624397	-1.54232
PITG_25403	0.278627	0.431264	-2.43479	0.403961	0.54015	2.78699	0.143541	0.339882	-1.97292
PITG_25402	0.511405	0.638974	1.09971	0.184133	0.318682	1.13171	0.587883	0.751503	1.02046
PITG_25401	0.177949	0.32354	2.08804	0.0119122	0.0466634	2.0372	0.659205	0.799152	1.70508
PITG_25400	0.118614	0.253603	2.18956	0.921566	0.947093	1.06921	0.411339	0.616885	3.50951
PITG_25399	0.645677	0.739874	-1.19089	0.664816	0.755472	-1.06542	0.682174	0.813715	-1.38171
PITG_25398	0.0606786	0.164774	-1.75563	0.415035	0.549867	1.10181	0.00546491	0.0326472	-1.71455
PITG_25397	0.000248645	0.00682503	-3.09261	0.0168888	0.0596226	-2.24827	0.000135913	0.00247938	-8.50952
PITG_25396	0.359557	0.505076	-1.29458	0.100029	0.207947	-2.01375	0.162879	0.367812	-1.52227
PITG_25395	9.28369e-06	0.00130136	-24.5731	0.0221246	0.0720915	-3.15608	1.65771e-06	0.000103348	-22.8065
PITG_25394	0.0805083	0.197602	-4.3183	0.498255	0.617869	1.935	0.4955	0.689278	-1.48069
PITG_25393	0.16128	0.308191	-1.81286	0.567605	0.67549	1.29051	0.0271643	0.104757	-2.15669
PITG_25392	0.51914	0.645841	1.46875	0.519045	0.634909	1.18231	0.196923	0.406995	-1.20674
PITG_25391	0.266174	0.41802	1.55464	0.277796	0.426993	1.15928	0.248203	0.467486	1.89574
PITG_25390	0.0802743	0.197303	2.71799	0.00723907	0.0329442	2.26334	0.00423412	0.0274169	2.32939
PITG_25388	0.938649	0.958106	1.07824	0.199789	0.337979	-2.1197	0.679484	0.812133	1.62771
PITG_25387	0.715025	0.795458	1.08045	0.000739749	0.00690551	1.74664	0.00397834	0.0263183	-1.4554
PITG_25386	0.0859019	0.20615	2.89183	0.1375	0.259903	1.63462	0.169373	0.377638	2.14139
PITG_25385	0.0206857	0.0806368	-2.25293	0.284049	0.427958	3.68559	0.582177	0.748252	-1.49258
PITG_25384	0.0695473	0.180079	-2.23869	0.369797	0.509116	2.51233	0.205451	0.417777	-1.90039
PITG_25383	0.0026155	0.0227518	2.0668	0.0110251	0.0441269	3.90025	0.030802	0.115123	1.8931
PITG_25382	0.0312075	0.105576	1.33756	5.99806e-05	0.00145081	1.71725	0.714412	0.834093	1.02211
PITG_25381	0.230393	0.3818	1.36755	0.444504	0.571533	1.05538	0.971171	0.985051	1.00615
PITG_25380	0.54147	0.655694	?	0.482761	0.604489	2.10215	0.54147	0.716018	?
PITG_25379	?	?	1	0.474454	0.596996	2.44685	0.54147	0.716018	?
PITG_25378	0.314129	0.465036	?	0.0912946	0.195068	?	0.421663	0.625277	-1.75535
PITG_25377	0.41171	0.552059	4.31569	0.253677	0.400353	6.4857	0.0961055	0.258006	2.31914
PITG_25376	0.166101	0.31437	2.06487	0.48567	0.606827	1.58077	0.0768654	0.221402	2.71137
PITG_25375	?	?	1	?	?	1	?	?	1
PITG_25374	?	?	1	0.436588	0.564233	?	?	?	1
PITG_25373	0.453195	0.58844	1.40683	0.477701	0.599915	-1.18426	0.256797	0.475416	-1.56764
PITG_25372	0.00577686	0.0364813	-2.67457	0.910284	0.940142	1.04183	0.00203811	0.0164045	-3.24922
PITG_25371	0.786807	0.849044	1.09211	0.897602	0.930399	-1.03237	0.278196	0.497335	1.48759
PITG_25370	0.339462	0.487043	2.1619	0.111441	0.2248	1.75704	0.664422	0.803121	-1.04041
PITG_25369	0.749625	0.822808	1.05454	0.658857	0.750654	-1.08899	0.5382	0.716018	-1.12395
PITG_25368	0.028515	0.0996822	-2.37392	0.202127	0.340648	-1.83604	0.000155007	0.00272244	-11.0568
PITG_25367	0.99502	0.996688	1.00267	0.00959415	0.0401556	-2.0982	0.0471909	0.157165	-2.22674
PITG_25366	0.000135107	0.00508317	-41.3624	1.58876e-06	0.000231364	-39.2282	8.09718e-09	2.57019e-06	-26.9902
PITG_25365	0.663431	0.753841	1.07806	0.736959	0.812502	1.05825	0.337819	0.550257	-1.14526
PITG_25364	0.390785	0.533006	1.46294	0.076804	0.172451	1.89485	0.000380013	0.00499568	1.91769
PITG_25363	0.0384068	0.121049	3.46382	0.000690638	0.00660721	15.0053	0.00737407	0.0406879	3.981
PITG_25362	0.613712	0.715607	-1.76714	0.746055	0.819441	1.35881	0.924398	0.95816	1.08897
PITG_25361	0.12405	0.260749	1.25342	0.0266915	0.0818881	1.31669	0.0598734	0.186066	1.20777
PITG_25360	0.264689	0.416397	1.59623	0.23872	0.383713	2.96265	0.432732	0.635431	2.63258
PITG_25359	0.175355	0.323533	1.92334	0.1268	0.246285	1.1216	0.0971263	0.260106	1.39889
PITG_25358	0.130886	0.269494	-2.35251	0.322805	0.465737	-2.58163	0.103187	0.271307	-3.56644
PITG_25357	0.00164322	0.0177254	1.70676	0.654832	0.747514	1.12602	0.684806	0.815341	-1.13314
PITG_25356	0.483783	0.614477	2.18097	0.285656	0.427969	2.75183	0.393506	0.601417	1.18355
PITG_25355	0.465615	0.598553	-2.15823	0.363324	0.503282	3.14846	0.253779	0.472394	?
PITG_25354	0.0870309	0.207884	-629.389	0.000130985	0.00229354	-460.388	1.24927e-09	6.81554e-07	-481.167
PITG_25353	0.0848513	0.204607	-578.25	3.0392e-05	0.000967609	-304.909	1.87565e-08	4.96137e-06	-363.885
PITG_25352	0.328481	0.477156	3.6129	0.089063	0.191672	2.7291	0.489979	0.684872	2.12443
PITG_25351	?	?	1	0.436031	0.564233	2.37854	?	?	1
PITG_25350	0.434796	0.572109	4.02049	0.067008	0.157515	?	0.344907	0.557278	2.30241
PITG_25349	0.00573606	0.0363603	-6.65757	6.06641e-05	0.00145081	-6.75229	0.000108526	0.00209817	-9.71875
PITG_25348	0.802855	0.861327	1.27061	0.56784	0.675724	1.94279	0.586453	0.750719	2.42927
PITG_25347	0.101758	0.231451	1.70446	0.452988	0.578991	1.38801	0.153858	0.355205	1.51381
PITG_25346	0.177808	0.323533	?	0.275283	0.424212	6.1271	0.631802	0.783102	1.81414
PITG_25345	0.712962	0.793641	1.63501	0.375275	0.514307	3.00005	0.0845205	0.236127	-4.5699
PITG_25344	0.0168856	0.0706733	2.74077	0.167721	0.298556	1.98774	0.288773	0.508155	1.69812
PITG_25343	0.145031	0.287188	-1.04261	0.0655002	0.155202	-1.28792	0.265879	0.484066	-1.30314
PITG_25342	0.92572	0.950042	-1.06917	0.488011	0.608577	1.69452	0.653327	0.795989	-1.33519
PITG_25341	0.333193	0.481827	2.62165	0.383519	0.522041	2.90171	0.876744	0.933616	-1.16424
PITG_25340	0.373366	0.516419	-1.9651	0.462489	0.5868	-1.28327	0.54147	0.716018	?
PITG_25339	0.899081	0.932058	-1.11857	0.438044	0.565725	2.36089	0.00240805	0.0186264	-1.69414
PITG_25338	0.589929	0.696045	1.1865	0.747026	0.820147	1.13409	0.0897959	0.246797	-1.22305
PITG_25337	0.517845	0.644692	1.38775	0.316309	0.459209	2.3878	0.587798	0.751503	-1.09986
PITG_25336	0.648271	0.741771	1.28023	0.0240748	0.0762829	-3.40185	0.00148007	0.0131296	-6.35888
PITG_25335	0.435375	0.572658	-1.34796	0.65839	0.750273	-1.09906	0.924189	0.958106	-1.06846
PITG_25334	0.226006	0.377517	1.05905	0.0104762	0.0425893	1.18208	0.0275438	0.105879	1.10856
PITG_25333	0.940004	0.959039	-1.0626	0.218795	0.35992	-1.73521	0.727092	0.841266	1.38073
PITG_25332	0.196924	0.345716	-5.46043	?	?	1	0.941403	0.967847	1.14235
PITG_25331	0.47729	0.608677	3.00708	0.413848	0.549019	2.52581	0.966387	0.982283	1.03718
PITG_25330	0.920477	0.946673	1.02494	0.0568439	0.140442	1.97245	0.221851	0.436584	1.5228
PITG_25329	0.499396	0.628384	1.44261	0.065767	0.155665	2.23249	0.0151641	0.0687802	-1.54679
PITG_25328	0.123347	0.259957	1.89022	0.12998	0.250569	1.73302	0.222178	0.436863	1.43405
PITG_25327	0.00231859	0.0213689	3.43668	0.355516	0.496178	1.34316	0.557452	0.729291	1.85962
PITG_25326	0.0139777	0.0625059	3.32441	0.515149	0.631386	1.34421	0.313899	0.528962	2.76965
PITG_25325	0.00397562	0.0290354	-18.0868	0.424712	0.55837	2.52797	0.91568	0.953644	-1.18792
PITG_25324	0.0736646	0.187062	-3.3127	0.632467	0.729288	1.35686	?	?	1
PITG_25322	0.31992	0.469706	-1.16193	0.656521	0.748823	-1.15631	0.0113446	0.0554041	-2.05662
PITG_25321	0.00128868	0.0155227	-1.74738	0.141082	0.264643	-1.21095	0.0241393	0.0964135	-1.72401
PITG_25320	0.0270684	0.0965024	-3.3535	0.559855	0.668954	-1.45534	0.077754	0.223261	-2.734
PITG_25319	0.0475008	0.139895	2.61436	0.00157311	0.011285	3.08273	0.162871	0.367812	2.36241
PITG_25318	0.0112512	0.0543546	-1.46419	0.0651966	0.154717	-1.33425	0.111807	0.286037	-1.43928
PITG_25317	0.00981483	0.0502952	-25.8847	9.98551e-05	0.00192793	-29.5558	1.58003e-08	4.59737e-06	-50.451
PITG_25316	0.531407	0.655694	1.24513	0.38302	0.521542	1.32262	0.0588131	0.18386	-1.5827
PITG_25315	0.0978069	0.224849	1.37591	0.0250137	0.0781591	2.12494	0.946637	0.970998	-1.03171
PITG_25314	0.166333	0.314706	-1.55061	0.252168	0.398718	1.48836	0.0164148	0.073139	-1.53693
PITG_25313	0.778864	0.843818	-1.09885	0.0110721	0.0442556	1.5748	0.0888677	0.245173	-1.3572
PITG_25312	0.0011925	0.0148695	1.97286	0.406444	0.542293	1.24008	0.00173489	0.0146388	1.33878
PITG_25311	0.0490531	0.142965	-1.2299	0.0653674	0.154951	-1.23797	0.0365443	0.13087	-1.67529
PITG_25310	0.52626	0.651759	1.19743	0.918927	0.94545	1.03449	0.815496	0.897514	1.07754
PITG_25309	0.767646	0.835763	1.37954	0.436588	0.564233	?	0.919319	0.955268	-1.09308
PITG_25308	0.362536	0.507775	3.54256	0.331467	0.474552	?	0.672333	0.807539	1.78589
PITG_25307	?	?	1	0.484624	0.605954	2.08021	?	?	1
PITG_25306	0.000300788	0.00740552	-9.35605	0.491845	0.612225	1.90331	0.361029	0.570615	-1.7266
PITG_25305	0.554879	0.667163	2.01093	0.095025	0.200723	-6.09293	0.388764	0.59737	-1.84589
PITG_25304	0.00047336	0.00932873	-4.77698	0.917688	0.94545	-1.04996	0.717908	0.836342	1.44872
PITG_25303	0.640776	0.736047	1.26226	0.0444397	0.117327	1.28957	0.698165	0.824053	1.14637
PITG_25302	0.0865182	0.20709	-1.08025	0.581294	0.687064	-1.02806	0.767516	0.866875	1.05347
PITG_25301	0.472145	0.604331	1.18819	0.544155	0.655937	1.48593	0.697847	0.823734	1.48041
PITG_25300	0.567369	0.677248	1.33388	0.0720697	0.165691	2.43028	0.331779	0.54484	-1.81946
PITG_25299	0.0374995	0.11914	1.19492	0.0184402	0.063396	1.24167	0.00108149	0.0105243	1.30379
PITG_25298	0.168879	0.317655	1.54177	0.600081	0.702561	1.07749	0.390605	0.598816	1.94721
PITG_25297	0.54147	0.655694	?	0.5158	0.631982	1.91147	?	?	1
PITG_25296	0.00418103	0.0300061	-4.4131	0.353627	0.494568	-1.59916	0.223653	0.438548	-2.11931
PITG_25295	0.209741	0.359645	-2.3473	0.68139	0.768896	1.42456	0.859999	0.924496	-1.15033
PITG_25294	0.351649	0.497909	-1.98991	0.580279	0.68632	1.69363	0.961644	0.979485	-1.0405
PITG_25293	0.254326	0.40609	?	0.481629	0.603677	2.05442	0.0417895	0.143949	-1.92059
PITG_25292	0.378098	0.521079	2.18303	0.021876	0.0714613	1.61487	0.30126	0.519395	1.72325
PITG_25291	0.0128932	0.0593512	2.42472	0.0335626	0.0958883	2.57134	0.018904	0.0806122	2.35164
PITG_25290	0.583576	0.691489	1.18013	0.593223	0.697053	1.37689	0.446793	0.647205	1.15546
PITG_25289	0.897643	0.931123	1.08318	0.865645	0.907792	-1.08472	0.91715	0.954217	-1.09357
PITG_25288	0.00809661	0.0448918	-2.9164	0.357635	0.498071	1.78721	0.00021931	0.00340649	-5.11478
PITG_25287	0.27472	0.427275	-1.09043	0.467071	0.590257	1.08552	0.938264	0.966378	-1.01553
PITG_25286	0.0161852	0.0688861	1.47129	0.0810231	0.179112	1.38729	0.668575	0.805363	1.65754
PITG_25285	0.975275	0.983708	1.03036	0.674429	0.76327	-1.61075	0.245545	0.465055	-2.72583
PITG_25284	0.689821	0.776082	-1.34092	0.0135216	0.0509135	1.10382	0.909752	0.950655	1.10638
PITG_25283	0.733967	0.809987	-1.02553	0.769732	0.837655	-1.02267	0.576636	0.74333	-1.00934
PITG_25282	0.001296	0.0155466	1.39019	0.227434	0.37043	1.17614	0.578359	0.744963	1.14265
PITG_25281	0.00119508	0.0148793	-1.82188	0.00100663	0.0084358	-1.93968	0.00410325	0.0268193	-1.94322
PITG_25280	0.0628279	0.168492	1.22163	0.124892	0.243472	1.15125	0.605818	0.765128	1.07772
PITG_25279	0.0281536	0.0989217	-3.44061	0.00308326	0.0181046	-4.84181	0.0171962	0.0755059	-2.39395
PITG_25275	0.0744325	0.188323	3.37667	0.00407357	0.0220419	2.75696	0.31805	0.532923	1.34325
PITG_25274	0.404655	0.546096	-1.28445	0.0573774	0.14144	-2.10393	0.207804	0.420327	-1.91991
PITG_25273	0.0714404	0.18333	-2.67035	0.0007174	0.00679857	-4.93917	0.099611	0.264873	-2.17167
PITG_25272	0.409772	0.550307	1.53188	0.423866	0.55755	-1.40273	0.542343	0.716801	1.60163
PITG_25271	0.376704	0.519671	6.93132	0.224373	0.366783	?	0.591029	0.753503	2.02468
PITG_25270	?	?	1	0.378462	0.517382	2.95464	0.543298	0.717466	-2.3907
PITG_25269	0.824481	0.877158	-1.24066	0.494395	0.614304	-1.79571	0.0209339	0.0865003	-11.7857
PITG_25268	0.244809	0.396319	1.40815	0.139158	0.261848	1.49826	0.0429371	0.146836	1.34168
PITG_25267	0.00900243	0.047824	-1.592	0.52535	0.640469	1.12928	0.53592	0.716018	1.21092
PITG_25266	0.18542	0.332095	3.44873	0.031061	0.0908375	2.41035	0.463395	0.661646	1.8949
PITG_25265	0.587854	0.694376	-1.21018	0.771708	0.838867	1.16221	0.814759	0.897021	1.06006
PITG_25264	0.140058	0.281412	5.48478	0.053329	0.134225	3.66398	0.288078	0.507574	2.7042
PITG_25263	0.381976	0.524696	6.68146	0.40488	0.540874	3.03424	0.5187	0.708122	1.97303
PITG_25262	0.0302043	0.103506	-1.77812	0.773571	0.839794	-1.06329	0.640407	0.788573	-1.24878
PITG_25261	0.647726	0.741548	-1.1878	0.924706	0.949092	-1.01544	0.48574	0.681293	-1.26543
PITG_25260	0.00200088	0.0196716	-2.25739	0.00266616	0.0162622	-2.58868	0.00325489	0.0228208	-2.82569
PITG_25259	0.0375557	0.119275	-1.59981	0.645308	0.739586	-1.12326	0.632263	0.7833	-1.09134
PITG_25258	?	?	1	0.359561	0.499787	3.40438	0.177808	0.383325	?
PITG_25257	0.588905	0.695064	1.192	0.239677	0.384606	-1.57832	0.99634	0.997826	1.00374
PITG_25256	0.0144691	0.0641094	2.26507	0.00618024	0.0295485	3.01914	0.202793	0.414125	1.37903
PITG_25255	0.00429066	0.030363	1.45041	0.940546	0.960244	1.04043	0.802335	0.888047	1.26806
PITG_25254	0.0147377	0.0648635	-7.8116	0.000100113	0.00192793	-3.79981	7.83099e-05	0.00168264	-13.3537
PITG_25253	0.318177	0.468136	?	0.793493	0.854941	1.27312	0.54147	0.716018	?
PITG_25252	0.947683	0.964326	1.05888	0.435385	0.564233	2.26636	0.601947	0.76228	-1.37228
PITG_25251	0.381898	0.524631	-1.3511	0.654311	0.747082	1.20619	0.956952	0.977387	-1.02004
PITG_25250	0.0405963	0.12547	-1.76612	0.0291651	0.0870571	-1.79648	0.103854	0.272356	-1.32672
PITG_25249	0.0886567	0.210236	2.71351	0.705694	0.78839	1.28917	0.95998	0.978719	1.01703
PITG_25248	0.368979	0.512839	?	0.285591	0.427958	?	0.254263	0.472697	4.8952
PITG_25247	0.000461381	0.00922868	-9.30205	2.6899e-05	0.000907451	-14.0587	0.0417541	0.143906	-3.5958
PITG_25246	0.0312913	0.105735	2.61223	0.0896062	0.192462	2.3594	0.632678	0.783521	1.81142
PITG_25245	0.583233	0.691289	1.46588	0.344432	0.486105	2.24966	0.732762	0.845119	-1.3158
PITG_25244	0.268321	0.420631	-1.69029	0.0154344	0.0559579	-1.50329	0.0197185	0.0829709	-1.8833
PITG_25243	0.0976987	0.224689	-1.87629	0.00987027	0.0409212	-1.57623	0.00572613	0.0336816	-1.8806
PITG_25242	0.00208011	0.0201746	-85.0306	1.42831e-06	0.00022284	-283.362	1.74723e-08	4.84177e-06	-177.205
PITG_25241	0.386896	0.529572	-1.55161	0.633463	0.730099	-1.26571	0.734231	0.846142	1.33399
PITG_25240	0.533487	0.655694	1.4525	0.296681	0.438728	3.29547	0.107133	0.278321	3.22458
PITG_25239	0.972922	0.982053	1.01785	0.936974	0.95797	1.02533	0.917048	0.954217	1.06399
PITG_25238	0.466054	0.598873	-1.69284	0.58814	0.69271	1.64078	0.00325753	0.0228225	-1.87706
PITG_25237	0.0244314	0.0899145	-6.61785	0.950569	0.966469	1.04939	3.51933e-05	0.000945238	-6.42387
PITG_25236	0.977433	0.985198	1.02632	0.446127	0.572988	2.29106	0.0353045	0.127687	-1.70316
PITG_25235	0.165989	0.314191	-2.59784	0.0893293	0.192079	-3.63269	0.00141084	0.0127376	-3.49421
PITG_25234	0.801652	0.860674	1.25293	0.225562	0.368245	2.70373	0.380315	0.589239	-1.09229
PITG_25233	0.355111	0.501099	1.21949	0.43248	0.564233	1.08234	0.0535184	0.17194	1.30297
PITG_25232	0.872949	0.912588	-1.03795	0.264979	0.412665	-1.49427	0.0244238	0.0971057	-1.73018
PITG_25231	0.00368322	0.0276791	-4.62938	0.0778351	0.174269	-1.87082	0.00772081	0.0419253	-3.49052
PITG_25230	0.29202	0.444436	-1.44726	0.863978	0.906896	-1.0576	0.0138043	0.0640333	-1.42929
PITG_25229	0.010149	0.0511779	1.37804	0.0400488	0.108977	1.22486	0.568109	0.737401	1.24004
PITG_25228	0.0463343	0.137278	2.19839	0.0765952	0.172132	-2.27385	0.781032	0.875682	-1.17946
PITG_25227	0.036193	0.116415	-1.72014	0.134182	0.255985	-1.9211	0.0775784	0.222843	-1.78873
PITG_25226	0.0194227	0.0773439	-1.69679	0.316544	0.459435	1.07051	0.100241	0.26608	-1.58487
PITG_25225	0.495876	0.625313	-1.13052	0.0574683	0.141525	-1.31648	0.496546	0.689918	1.09237
PITG_25224	0.134119	0.273751	1.88355	0.758852	0.829068	1.06716	0.442675	0.643751	1.25441
PITG_25223	0.000714378	0.0113855	1.79263	0.00073808	0.00690099	1.65716	0.251524	0.47041	1.35124
PITG_25222	0.226524	0.378022	1.41601	0.00039708	0.0045213	1.54222	0.353857	0.564933	1.1369
PITG_25221	0.428652	0.566941	1.25936	0.604513	0.706566	1.13806	0.299761	0.51809	1.4076
PITG_25220	0.0283001	0.0992159	1.76551	0.0113424	0.0450874	1.56572	0.0199359	0.0836639	1.83233
PITG_25219	0.824235	0.877158	-1.14628	0.00142554	0.0106141	-2.86225	0.654695	0.796787	1.54869
PITG_25218	0.647513	0.74144	2.025	0.335238	0.47812	4.05287	0.365244	0.57418	?
PITG_25217	0.466439	0.59919	1.24564	0.211607	0.351071	1.20222	0.102425	0.269844	1.51575
PITG_25216	0.227522	0.379047	-1.40487	0.432925	0.564233	-1.07149	0.745838	0.853042	1.16921
PITG_25215	0.136491	0.276749	-1.2721	0.822416	0.876324	-1.02835	0.107737	0.279392	-1.29688
PITG_25214	0.248998	0.400615	3.87472	0.406668	0.542359	-1.45878	0.33542	0.547883	1.58184
PITG_25213	0.676967	0.765749	1.18172	0.00221948	0.0142909	1.69541	0.386035	0.594565	1.67784
PITG_25212	0.0350807	0.113998	-1.58406	0.455462	0.580836	-1.10159	0.819192	0.89952	1.07771
PITG_25211	0.664665	0.754816	-1.23729	0.055858	0.138653	1.68452	0.573218	0.741112	-1.30589
PITG_25210	0.728732	0.806136	1.11295	0.211179	0.350694	1.54732	0.513287	0.703939	1.59732
PITG_25209	0.0597373	0.163084	1.73765	0.18354	0.317938	1.34137	0.484594	0.680188	1.89861
PITG_25208	?	?	1	0.285591	0.427958	?	?	?	1
PITG_25207	0.54147	0.655694	?	0.282689	0.427958	-3.44378	?	?	1
PITG_25206	0.541056	0.655694	2.37109	0.115148	0.229714	-2.08492	0.183141	0.388963	3.81479
PITG_25205	0.240088	0.391593	2.15125	0.0582095	0.142726	?	0.342124	0.554685	3.09901
PITG_25204	0.671186	0.76078	-1.05282	0.732075	0.808866	1.06357	0.15605	0.358323	-1.16578
PITG_25203	0.865663	0.907537	1.10272	0.426584	0.560324	-1.16196	0.016584	0.0735767	-2.69437
PITG_25202	0.65846	0.749631	1.10568	0.305627	0.448241	1.14077	0.160553	0.364475	1.13033
PITG_25201	?	?	1	?	?	1	?	?	1
PITG_25200	0.432317	0.56993	2.11537	0.556032	0.665847	1.81504	0.301523	0.519747	-2.17199
PITG_25199	0.136427	0.276738	-1.72258	0.576899	0.68385	1.439	0.34181	0.554429	-1.22659
PITG_25198	0.10387	0.234445	1.43973	0.499299	0.618549	1.17712	0.0539656	0.173036	1.22288
PITG_25197	0.443708	0.579604	1.44647	0.547704	0.659323	1.02264	0.564974	0.735023	1.20005
PITG_25196	0.41205	0.552304	4.24121	0.482113	0.604024	1.77764	0.429601	0.632452	1.5603
PITG_25195	0.00196335	0.01949	-5.09445	0.00090646	0.00786376	-2.88814	0.000484528	0.00595697	-5.72288
PITG_25194	0.000257315	0.0069129	-8.1531	6.69042e-06	0.000434179	-8.27708	6.16427e-05	0.00143488	-6.34635
PITG_25193	0.105614	0.236417	1.89581	0.182394	0.316329	1.47099	0.723082	0.83891	1.4542
PITG_25192	0.52843	0.653578	1.51374	0.282297	0.427958	1.71061	0.991867	0.994977	-1.00915
PITG_25191	0.0434376	0.131287	5.69858	3.81716e-07	0.000117026	11.1569	0.213597	0.42696	3.32683
PITG_25190	0.101864	0.231573	-12.193	6.41359e-05	0.00147673	-8.24963	0.0134357	0.0626525	-2.57769
PITG_25189	0.248653	0.400341	1.36834	0.0547054	0.136453	1.34967	0.314111	0.529167	1.14101
PITG_25188	0.530029	0.655167	2.36228	0.0759126	0.171033	-2.21007	0.647464	0.793268	-1.31929
PITG_25187	0.39031	0.532567	8.15268	0.847542	0.89502	1.27842	0.402274	0.609468	-1.59516
PITG_25186	0.528359	0.653578	2.62211	0.49571	0.615586	2.30058	0.854129	0.920852	-1.14516
PITG_25185	0.477123	0.608588	3.35625	0.688099	0.774167	1.45081	0.906164	0.948891	-1.07837
PITG_25183	0.361576	0.506848	3.57213	0.501108	0.620263	1.39492	0.631706	0.783102	1.55344
PITG_25182	0.318908	0.468735	?	0.79489	0.856024	1.23341	0.776096	0.873064	1.36532
PITG_25181	0.0321956	0.107663	2.68477	0.0282699	0.0850726	2.9635	0.020423	0.0850129	2.91885
PITG_25180	0.876698	0.915351	-1.04168	0.505159	0.623474	-1.09697	0.221446	0.436344	-1.16881
PITG_25179	0.0683748	0.178363	1.20311	0.213423	0.35307	-1.1641	0.725507	0.840214	-1.0842
PITG_25178	0.56752	0.677377	1.27988	0.52765	0.642467	1.18602	0.133654	0.323472	1.33933
PITG_25177	0.025779	0.0932357	-2.53013	0.0290065	0.0867514	-1.68845	0.791022	0.881453	-1.24774
PITG_25176	0.328459	0.477156	2.37567	0.551863	0.662714	1.30682	0.30225	0.520237	1.50466
PITG_25175	?	?	1	0.583836	0.689174	1.68865	?	?	1
PITG_25174	?	?	1	0.582116	0.687816	1.71521	?	?	1
PITG_25173	0.647482	0.74144	1.26867	0.344011	0.485826	-1.78613	0.0748426	0.216971	-3.07157
PITG_25172	0.84755	0.894102	1.28696	0.502532	0.621453	2.2764	?	?	1
PITG_25171	0.568102	0.677885	-1.35765	0.000226402	0.00317271	-5.19656	0.802079	0.887933	1.19058
PITG_25170	?	?	1	?	?	1	0.177808	0.383325	?
PITG_25169	0.238505	0.390109	1.21743	0.385056	0.523319	1.09098	0.74869	0.855144	-1.03391
PITG_25168	0.0169073	0.0707468	1.99267	0.00737865	0.0333787	2.19454	0.0166266	0.0737467	2.41345
PITG_25167	0.436228	0.573323	-1.13024	0.591932	0.695817	1.14627	0.654835	0.796787	1.03543
PITG_25166	0.584488	0.69188	-1.44981	0.203998	0.342408	-1.35062	0.292553	0.511506	1.58802
PITG_25165	0.594466	0.699358	-1.19281	0.0321881	0.0932197	1.21773	0.973076	0.985952	1.00924
PITG_25164	0.521081	0.647329	1.33083	0.578328	0.684754	1.41647	0.760339	0.862423	-1.08184
PITG_25163	0.313435	0.464589	?	0.65344	0.746428	1.48746	0.512764	0.703438	-1.63294
PITG_25162	0.55281	0.66544	1.26032	0.646964	0.740814	1.05152	0.549782	0.723074	1.22991
PITG_25161	0.452617	0.587961	-1.15814	0.0407347	0.110294	-1.48133	0.0529631	0.170533	-1.40211
PITG_25160	0.49168	0.621374	-1.20036	0.0400387	0.108977	-2.24941	0.911254	0.951476	1.07251
PITG_25159	0.928017	0.951613	1.03426	0.0639895	0.152637	-1.83636	0.676615	0.810508	1.26366
PITG_25158	0.195781	0.344719	1.85737	0.433586	0.564233	1.22742	0.688452	0.817236	1.07671
PITG_25157	0.886899	0.922786	1.03827	0.0433938	0.115367	1.13003	0.546088	0.719837	1.27168
PITG_25156	0.984137	0.989488	1.00803	0.0649331	0.154193	1.85992	0.187768	0.394803	2.88484
PITG_25155	0.640017	0.735571	1.50714	0.386635	0.524732	?	0.372352	0.581416	6.11752
PITG_25154	4.3775e-05	0.00287131	16.1301	0.00238357	0.0150643	36.9948	0.000572441	0.0066669	11.7685
PITG_25153	0.159772	0.306449	1.28572	0.0723494	0.166137	1.35644	0.403501	0.610532	2.54641
PITG_25152	0.23318	0.384694	2.32324	0.00152721	0.0110601	1.47822	0.406741	0.613043	1.87477
PITG_25151	0.224378	0.375627	1.1308	0.00671251	0.0312165	1.1835	0.00904626	0.0471854	1.23982
PITG_25150	0.768475	0.836315	-1.0993	0.86266	0.906219	-1.0669	0.326846	0.540553	-1.07103
PITG_25149	0.149514	0.293556	1.27739	0.371953	0.511094	-1.05835	0.229177	0.444948	1.37388
PITG_25148	0.128878	0.266843	10.1316	0.0203323	0.0679233	47.8919	0.312306	0.52856	18.3519
PITG_25147	0.00708322	0.0410031	1.46611	0.00212793	0.0138805	1.27068	0.526209	0.714129	1.62585
PITG_25146	0.338623	0.486321	3.45588	0.715041	0.795012	-1.1653	0.636654	0.786103	1.44222
PITG_25145	?	?	1	?	?	1	?	?	1
PITG_25144	0.53429	0.655694	-1.07371	0.207631	0.346415	-1.11098	0.114206	0.290263	-1.13804
PITG_25143	0.0390503	0.122434	-3.64795	0.668063	0.758127	-1.26955	0.000166809	0.00286066	-4.29397
PITG_25142	0.484228	0.614818	1.32058	0.906479	0.936933	-1.03927	0.933856	0.964215	-1.02512
PITG_25141	0.518806	0.6456	1.36818	0.926459	0.950388	-1.02796	0.866567	0.927789	1.05501
PITG_25140	0.0578186	0.159727	-2.10337	0.212974	0.352578	-1.61026	0.242114	0.461092	-1.79175
PITG_25139	0.139583	0.280708	5.51652	0.811333	0.868114	1.11096	0.340472	0.552807	2.7005
PITG_25138	0.518397	0.645194	1.49953	0.191663	0.32813	-1.75809	0.63204	0.783174	1.27728
PITG_25136	0.418094	0.557651	1.18063	0.420517	0.554648	-1.12974	0.391092	0.599283	-1.06917
PITG_25135	0.791775	0.852812	-1.2551	0.00235917	0.0149317	-7.81773	0.604333	0.764027	-1.50982
PITG_25134	0.589151	0.69527	1.92013	0.692238	0.777666	-1.38789	0.8868	0.938914	-1.08501
PITG_25133	0.522977	0.648619	1.72736	0.505364	0.623631	1.41479	0.712968	0.832854	-1.05855
PITG_25132	0.67698	0.765749	-1.13261	0.00651876	0.0306553	1.16233	0.481313	0.677589	1.08202
PITG_25131	0.727141	0.804889	-1.36804	0.303378	0.445956	3.47947	0.177808	0.383325	?
PITG_25130	0.302136	0.45434	?	0.292533	0.434944	5.72715	0.470531	0.668574	1.13746
PITG_25129	0.172099	0.321683	-1.88258	0.0577572	0.141972	-1.49705	0.000106686	0.00206947	-2.3685
PITG_25128	0.133924	0.273616	-1.08231	0.735469	0.811435	1.04017	0.470574	0.668574	-1.12059
PITG_25127	0.177808	0.323533	?	0.285591	0.427958	?	0.00028231	0.00406647	-19.9933
PITG_25126	?	?	1	0.285591	0.427958	?	0.177808	0.383325	?
PITG_25125	0.327226	0.475824	-1.87237	0.461654	0.586081	2.11061	0.279569	0.498572	-3.21939
PITG_25124	0.719046	0.798429	-1.4947	0.656447	0.748819	-1.43257	0.692478	0.820113	1.61836
PITG_25122	0.0156625	0.0673876	-5.49056	0.0168215	0.0594812	-3.12147	0.917452	0.954295	-1.1149
PITG_25121	0.108046	0.239455	-2.79324	0.000190634	0.00286942	-7.93429	1.96657e-05	0.000614175	-9.72474
PITG_25119	0.506157	0.634237	2.65768	0.374523	0.513599	2.96514	0.987825	0.993283	1.01392
PITG_25118	0.0277673	0.0979603	1.4461	0.0123234	0.0477735	1.67838	0.345484	0.557449	1.3761
PITG_25117	0.54147	0.655694	?	0.459783	0.58469	2.2187	0.54147	0.716018	?
PITG_25116	0.772825	0.839581	-1.37863	0.34569	0.487251	3.40707	0.313031	0.528681	-4.81543
PITG_25115	?	?	1	?	?	1	?	?	1
PITG_25114	0.079634	0.196284	2.44501	0.881259	0.918965	1.12159	0.477464	0.675026	3.11427
PITG_25113	0.54147	0.655694	?	0.208835	0.347893	4.29149	?	?	1
PITG_25112	0.201491	0.350843	1.66988	0.382167	0.520731	1.41776	0.178661	0.383804	1.12081
PITG_25111	0.00840552	0.0460027	1.32936	0.660093	0.751865	1.02552	0.201491	0.412297	1.09533
PITG_25110	0.0931376	0.217383	1.31239	0.953522	0.968132	-1.00773	0.412617	0.617687	1.13354
PITG_25108	0.713545	0.794189	1.01106	0.0477579	0.123934	-1.27781	0.942167	0.968114	1.07112
PITG_25104	0.54147	0.655694	?	0.251041	0.397728	?	0.54147	0.716018	?
PITG_25103	0.000656564	0.0108793	1.27153	0.597192	0.700098	-1.36323	0.53604	0.716018	1.12954
PITG_25102	0.00866567	0.0468658	1.92519	0.923977	0.948622	1.0356	0.100811	0.267024	-1.81962
PITG_25101	0.704513	0.787059	1.48859	0.467934	0.591005	1.76536	0.887901	0.939439	-1.12845
PITG_25100	0.1585	0.305054	2.36096	0.00158438	0.0113129	2.02844	0.13436	0.32457	2.43796
PITG_25099	0.782637	0.846255	-1.02281	0.976178	0.983664	-1.00158	0.166172	0.372739	1.37631
PITG_25098	0.622664	0.72241	1.70665	0.366869	0.506201	3.11007	0.545089	0.71907	-1.76041
PITG_25097	0.144669	0.28668	-1.11559	0.162955	0.292546	1.16079	0.3445	0.55693	-1.07279
PITG_25096	0.0959953	0.222059	2.63637	0.297861	0.440105	1.32833	0.779057	0.874628	1.21653
PITG_25095	0.181016	0.3269	?	0.375064	0.514099	2.91345	0.144231	0.340959	11.9302
PITG_25092	1.26554e-05	0.0015383	4.25645	3.2316e-06	0.000320865	9.15007	0.411942	0.61725	1.90788
PITG_25090	0.263285	0.414832	13.4206	0.0550656	0.137076	4.39705	0.404234	0.611207	5.05155
PITG_25089	0.29225	0.444629	1.71849	0.324657	0.46733	1.73847	0.669813	0.80596	-1.13117
PITG_25088	0.411529	0.552059	-1.31076	0.437425	0.565134	-1.15482	0.69474	0.82124	1.10952
PITG_25087	0.017917	0.0734165	1.84015	0.0510069	0.130067	1.44839	0.000895607	0.00928474	1.66427
PITG_25086	0.237657	0.389382	1.32835	0.019625	0.0662954	1.35827	0.281043	0.500328	1.36571
PITG_25085	0.26077	0.412402	1.12152	0.997795	0.998767	-1.00009	0.129631	0.316649	-1.20943
PITG_25084	0.402297	0.543852	-1.20018	0.621019	0.719983	1.14896	0.0441325	0.149547	1.21714
PITG_25082	0.583835	0.691531	2.15916	0.773573	0.839794	-1.22027	0.86735	0.927857	1.09794
PITG_25081	0.0299597	0.103005	-1.55148	0.0238082	0.0757211	-1.26793	0.164769	0.370853	-1.27333
PITG_25079	0.327425	0.475967	-1.26708	0.0137424	0.0515562	-1.54543	0.2167	0.430735	-2.16654
PITG_25077	0.842175	0.889836	-1.18062	0.336755	0.479609	2.08637	0.54147	0.716018	?
PITG_25076	0.819477	0.873446	-1.22349	0.624326	0.722763	1.62945	0.903297	0.947171	-1.15413
PITG_25075	0.456982	0.591114	1.39601	0.199144	0.337153	1.10235	0.762684	0.863789	-1.18704
PITG_25072	0.000705343	0.0113102	-11.3873	0.0749501	0.169711	-2.46452	0.000886444	0.00921288	-6.48639
PITG_25071	0.000192514	0.00605392	-11.3633	0.000105443	0.00198345	-9.47609	0.00423551	0.0274169	-5.68775
PITG_25069	0.159017	0.305655	2.39364	0.382208	0.520745	1.29166	0.00262177	0.0198056	1.63863
PITG_25068	0.685906	0.772528	1.21515	0.671089	0.760279	1.46275	0.435112	0.637483	-1.71591
PITG_25067	?	?	1	0.739268	0.814495	1.80849	0.54147	0.716018	?
PITG_25066	0.546506	0.66009	2.37806	0.38554	0.523807	2.91199	0.907607	0.949655	1.0888
PITG_25063	?	?	1	0.639187	0.734903	1.52385	?	?	1
PITG_25062	0.515363	0.642384	-2.09236	?	?	1	0.723739	0.839147	1.61835
PITG_25061	0.177808	0.323533	?	0.285591	0.427958	?	0.712051	0.832116	-1.7276
PITG_25060	0.761798	0.83181	-1.5792	?	?	1	0.295694	0.514756	-5.29183
PITG_25059	0.54147	0.655694	?	?	?	1	0.54147	0.716018	?
PITG_25058	0.0206628	0.0805834	2.34223	0.861637	0.905527	1.06765	0.0652826	0.198015	2.56875
PITG_25057	0.70866	0.790339	-1.35735	0.664697	0.755387	-1.33627	0.553965	0.726605	-1.56832
PITG_25056	0.230947	0.382535	6.32545	0.0418016	0.112154	2.87027	0.34691	0.558712	4.50591
PITG_25055	0.0681032	0.177984	5.63195	0.0594088	0.144773	6.54519	0.254077	0.472636	5.77848
PITG_25054	0.54147	0.655694	?	0.203745	0.342187	?	0.707259	0.829915	1.45025
PITG_25053	0.280443	0.43315	-1.19202	0.58084	0.686751	-1.0817	0.118077	0.296944	-1.16792
PITG_25052	0.829513	0.88074	1.25232	0.301446	0.443863	4.71297	0.912886	0.952105	1.10846
PITG_25050	0.864203	0.906552	1.06846	0.911719	0.941011	-1.04847	0.640988	0.788721	1.79202
PITG_25043	?	?	1	?	?	1	?	?	1
PITG_25041	0.556742	0.668645	-1.18228	0.0894204	0.192204	-1.35561	0.598118	0.758807	-1.21655
PITG_25040	0.571315	0.680877	-1.17446	0.0847153	0.184952	-1.36284	0.591635	0.753871	-1.21952
PITG_25039	0.918136	0.944937	1.10122	0.724651	0.802868	1.43538	0.890248	0.940113	-1.08215
PITG_25037	0.910417	0.939887	-1.04022	0.825575	0.878458	-1.1591	0.854045	0.92082	1.20142
PITG_25036	?	?	1	0.907459	0.93769	1.20169	0.312504	0.52856	?
PITG_25035	0.315546	0.466217	178.039	?	?	1	0.755707	0.85976	1.40211
PITG_25034	0.394065	0.535955	2.68099	0.170163	0.301482	1.21645	0.519567	0.708812	1.29946
PITG_25033	?	?	1	0.670776	0.760153	1.45206	?	?	1
PITG_25032	0.54147	0.655694	?	0.436588	0.564233	?	0.54147	0.716018	?
PITG_25031	0.596264	0.700951	1.09308	0.107687	0.21961	1.09225	0.719884	0.837012	1.20625
PITG_25030	0.76672	0.835295	1.05478	0.840201	0.889472	1.00924	0.983011	0.99084	-1.00647
PITG_25029	0.180733	0.326634	1.19625	0.268329	0.416323	1.03207	0.901705	0.946552	1.06628
PITG_25028	0.621272	0.72158	1.09603	0.0403424	0.109623	1.07702	0.947624	0.971445	-1.0307
PITG_25027	0.157684	0.304135	2.73937	0.0240992	0.0763199	2.27225	0.00100983	0.0100445	3.63967
PITG_25026	0.0995394	0.227777	1.31705	0.00201853	0.0133868	1.42719	0.121894	0.303263	1.14584
PITG_25025	0.408326	0.54953	-2.75683	0.301053	0.443406	3.76534	0.117361	0.295527	?
PITG_25024	0.23128	0.38289	1.41044	0.0399071	0.108727	1.91587	0.906847	0.949315	-1.1064
PITG_25023	0.458371	0.592309	-1.05907	0.514359	0.630723	-1.0768	0.655363	0.797	1.07592
PITG_25022	0.326886	0.475675	?	0.285591	0.427958	?	0.640436	0.788573	1.83736
PITG_25021	1.51383e-06	0.000550624	-1.96771	0.000302824	0.00382681	-1.95174	0.00126509	0.0117626	-2.41102
PITG_25020	0.0890975	0.210879	-1.7191	0.000121156	0.00218719	-2.08948	0.0115974	0.0563508	-1.84686
PITG_25019	0.177808	0.323533	?	0.524467	0.639482	1.89515	0.000911123	0.00937323	?
PITG_25018	0.143374	0.285043	1.52912	3.52107e-05	0.00105819	1.48677	0.250323	0.469302	1.52767
PITG_25016	0.797601	0.857649	1.31171	0.286388	0.428699	5.6993	0.930203	0.962055	-1.08048
PITG_25014	?	?	1	?	?	1	?	?	1
PITG_25013	0.208739	0.358763	-1.45562	0.000665231	0.00642615	-2.14331	9.97698e-05	0.00198472	-2.18209
PITG_25012	0.29246	0.444911	7.58916	0.128958	0.249264	5.65071	0.109964	0.282624	3.27012
PITG_25011	0.106559	0.237431	13.6921	0.272404	0.421336	1.90191	0.245816	0.465292	3.16062
PITG_25010	0.0286988	0.0999708	-6.24587	0.0579426	0.142291	-3.07939	0.00531451	0.0319603	-10.8216
PITG_25009	0.0289164	0.100399	-11.2214	0.859467	0.903953	-1.13034	0.919467	0.955309	-1.06085
PITG_25007	0.710013	0.791374	-1.35835	0.580925	0.686762	1.8333	0.849752	0.918346	1.14361
PITG_25006	0.536371	0.655694	2.39405	0.331396	0.474529	3.7575	0.768134	0.867124	-1.24741
PITG_25005	0.511213	0.638814	-1.07353	0.321504	0.464474	1.23559	0.903551	0.947171	-1.05258
PITG_25004	0.0251914	0.0918367	-12.8544	0.000815347	0.00733309	-3.62749	0.864103	0.926572	-1.16621
PITG_25003	?	?	1	0.0623915	0.149827	?	0.54147	0.716018	?
PITG_25002	0.177808	0.323533	?	?	?	1	0.177808	0.383325	?
PITG_25001	?	?	1	0.436588	0.564233	?	0.177808	0.383325	?
PITG_25000	0.520709	0.647005	1.11492	0.417042	0.551521	1.21255	0.56277	0.733088	1.16725
PITG_23349	3.60622e-05	0.0026118	-22.7416	2.77262e-07	0.000111353	-17.5304	2.20689e-07	2.43847e-05	-40.5414
PITG_23348	0.412652	0.552722	4.82977	0.396804	0.534012	2.71936	0.845118	0.915662	1.12754
PITG_23344	0.050605	0.146048	5.63041	0.00247586	0.0154631	6.05903	0.464829	0.663044	3.32457
PITG_23342	?	?	1	?	?	1	?	?	1
PITG_23341	0.00867744	0.0469003	-1.50392	0.757997	0.828548	1.20847	0.470451	0.66855	-1.21241
PITG_23339	0.501323	0.630093	-1.07541	0.729504	0.806943	1.08998	0.852007	0.919702	1.01444
PITG_23338	0.572372	0.681857	-1.55254	0.0931113	0.197706	2.59298	0.497432	0.690123	-2.64592
PITG_23337	0.00247797	0.0221631	-1.93728	0.0973038	0.203867	-1.30073	0.283183	0.502449	-1.49992
PITG_23336	0.177808	0.323533	?	0.251041	0.397728	?	0.114039	0.289965	-4.12911
PITG_23333	?	?	1	?	?	1	?	?	1
PITG_23325	?	?	1	?	?	1	0.177808	0.383325	?
PITG_23322	?	?	1	?	?	1	?	?	1
PITG_23321	0.338898	0.486506	-1.65097	0.198168	0.336146	1.16475	0.807564	0.891747	-1.18578
PITG_23320	0.233786	0.385254	6.39466	0.149075	0.275176	2.14668	0.439407	0.640904	3.58417
PITG_23319	0.42767	0.566209	-3.15839	?	?	1	0.462472	0.66105	2.24907
PITG_23316	0.342953	0.49007	5.24056	0.48741	0.608185	1.46889	0.408571	0.614669	4.94502
PITG_23315	?	?	1	?	?	1	?	?	1
PITG_23313	?	?	1	?	?	1	?	?	1
PITG_23307	0.122276	0.258492	3.47667	0.464696	0.588361	2.09071	0.224449	0.439632	3.29733
PITG_23305	0.50255	0.631165	1.83	0.358752	0.49902	3.22188	0.00862941	0.0455969	-3.4513
PITG_23304	0.600824	0.704999	1.76952	0.435735	0.564233	2.21628	0.761238	0.862775	-1.2805
PITG_23301	?	?	1	?	?	1	?	?	1
PITG_23296	0.716054	0.796003	-1.23944	0.669446	0.759056	1.07377	0.336944	0.549599	-1.4513
PITG_23295	0.328173	0.476869	-1.32319	0.105304	0.216242	-1.78647	0.854615	0.92116	1.07803
PITG_23294	0.205335	0.355209	-1.32183	0.0952368	0.200852	-1.28505	0.024727	0.0980208	-1.48117
PITG_23293	0.000125321	0.00491724	-6.61741	0.00161067	0.011437	-9.11224	0.00355227	0.0242722	-7.5461
PITG_23292	0.000971588	0.0133398	-7.17074	9.50034e-05	0.00188095	-5.8873	3.91731e-06	0.000192562	-13.6948
PITG_23291	0.00423621	0.0302551	-5.02041	5.17943e-07	0.000136055	-5.88135	2.64995e-07	2.72127e-05	-5.82625
PITG_23290	0.00244219	0.0220177	-10.5633	1.09106e-06	0.000196559	-14.5491	8.1505e-05	0.0017168	-8.48519
PITG_23289	0.363516	0.508553	-1.13239	0.503524	0.62215	-1.11864	0.0225897	0.0918424	-1.13184
PITG_23288	0.864176	0.906552	-1.04003	0.622044	0.720789	-1.14355	0.107453	0.278906	-1.11877
PITG_23287	0.991237	0.994548	1.00133	0.813961	0.869861	1.02195	0.641118	0.788825	-1.06794
PITG_23286	0.380209	0.523137	-1.25602	0.850825	0.897565	1.01654	0.841907	0.913423	1.17354
PITG_23285	0.0153648	0.0666677	-1.76172	0.00778292	0.0346956	-1.85991	0.267815	0.486223	-2.09179
PITG_23284	0.305277	0.457696	-1.41238	0.456794	0.582068	-1.10322	0.465205	0.663149	1.36129
PITG_23283	0.164216	0.312006	-1.30852	0.0394236	0.107811	-1.14991	0.199561	0.410116	-1.08662
PITG_23282	0.0612059	0.165636	-1.52067	0.000340541	0.00410127	-1.17045	0.00293924	0.0213894	-1.33447
PITG_23281	0.175641	0.323533	-1.30659	0.0849503	0.185285	-1.21372	0.35579	0.566319	-1.17696
PITG_23280	0.0101392	0.0511433	-28.8549	5.07055e-05	0.00131466	-9.07938	1.36486e-07	1.76501e-05	-29.87
PITG_23279	0.00166309	0.0178223	-61.4534	1.57115e-06	0.000230722	-99.3272	4.86602e-06	0.000223748	-83.9788
PITG_23278	0.82869	0.880189	-1.20182	0.885871	0.922287	1.11962	6.19365e-06	0.000263087	-2.7006
PITG_23277	0.973468	0.982398	1.01738	0.124947	0.243552	-1.60603	0.146732	0.345189	-1.72475
PITG_23276	0.00905713	0.0479388	-2.33137	0.000294225	0.00376673	-2.8892	0.000329922	0.00451747	-2.32136
PITG_23275	0.493423	0.623078	2.82142	0.761167	0.830818	1.28138	0.864498	0.926653	-1.15717
PITG_23274	0.0557702	0.155827	-1.50115	0.0163677	0.0584294	-1.23764	0.174177	0.383325	-1.14715
PITG_23273	0.0599832	0.163575	-1.40888	0.972241	0.980489	-1.00074	0.836412	0.909996	1.18329
PITG_23272	4.51047e-05	0.00293406	-39.9147	0.0288395	0.0863851	-3.09062	0.0100556	0.050899	-10.7974
PITG_23271	0.545195	0.658873	-1.08856	0.586747	0.691629	-1.29499	0.301812	0.519937	-1.09778
PITG_23270	0.0662122	0.174889	-3.5267	0.639731	0.735093	-1.23373	0.520539	0.709274	-2.06456
PITG_23269	0.010307	0.0517346	-14.146	3.22654e-06	0.000320865	-20.2414	6.3595e-08	1.03761e-05	-14.2676
PITG_23268	0.0014195	0.0163232	-5.98336	0.00055066	0.00563395	-8.97294	3.03744e-05	0.000848443	-9.84664
PITG_23267	0.00299152	0.0245508	-5.82327	1.04683e-06	0.000192742	-15.6793	0.000299417	0.00426712	-6.84343
PITG_23266	0.00164456	0.0177254	-7.96158	6.75444e-05	0.0015191	-11.7298	2.62948e-05	0.000760023	-10.9112
PITG_23265	0.00949438	0.0493219	-4.84762	0.000300927	0.00381341	-8.04419	3.60077e-05	0.000964143	-4.63554
PITG_23264	0.00924546	0.0486541	-6.89639	1.72142e-05	0.000731918	-7.16917	3.42785e-05	0.000928551	-6.44605
PITG_23263	0.000174728	0.00577401	-5.9072	0.00160649	0.0114166	-5.69162	0.000203349	0.00327497	-8.10405
PITG_23262	0.0115768	0.0553126	-10.2379	8.58835e-08	5.70761e-05	-15.0159	4.03098e-06	0.00019548	-10.7366
PITG_23261	0.00345162	0.0265822	-4.83791	1.00459e-06	0.000189823	-13.8364	0.000374631	0.00495009	-10.4393
PITG_23260	0.0150055	0.0656659	-7.41087	1.99281e-06	0.000265712	-11.8167	2.44785e-05	0.00072065	-9.60172
PITG_23259	0.421804	0.560792	1.06304	0.275241	0.424185	1.12889	0.153142	0.35433	-1.24332
PITG_23258	0.337901	0.485645	-1.0718	0.279841	0.427958	-1.10098	0.297385	0.516284	-1.16835
PITG_23257	0.182739	0.328782	-1.17082	0.00342874	0.019498	-1.21678	0.103949	0.272499	-1.38327
PITG_23256	1.65119e-05	0.00173945	-1.7203	0.0013547	0.0102482	-1.63589	0.0676151	0.202822	-1.51175
PITG_23255	0.778711	0.843757	-1.03114	0.00268887	0.0163664	-1.38757	0.451868	0.652121	-1.09301
PITG_23254	0.557627	0.669337	-1.1243	0.0502901	0.128708	-1.19143	0.796667	0.884645	-1.05534
PITG_23253	0.519247	0.645881	1.04863	0.320293	0.463078	-1.05388	0.289035	0.508165	-1.19865
PITG_23252	0.790026	0.851558	-1.03046	0.173589	0.305547	-1.0975	0.257614	0.476373	-1.20948
PITG_23251	0.107727	0.238964	-1.38737	0.000621233	0.0061403	-1.30631	0.318783	0.533588	-1.24244
PITG_23250	0.173402	0.323017	-1.19726	0.104195	0.214549	-1.20832	0.207285	0.419763	-1.27293
PITG_23249	0.259092	0.410944	-1.17379	0.00673137	0.0312515	-1.10311	0.552779	0.725649	-1.10723
PITG_23248	0.0457136	0.136177	1.25577	0.527964	0.642664	-1.07715	0.511164	0.702172	-1.08577
PITG_23247	0.619181	0.719811	-1.07789	0.323612	0.466517	-1.05477	0.694677	0.82124	-1.07789
PITG_23246	0.219419	0.370393	-1.11549	0.282633	0.427958	-1.20355	0.52799	0.715823	-1.32934
PITG_23245	0.051782	0.148331	-2.43588	0.024521	0.0772219	-1.53952	0.123221	0.30561	-1.70254
PITG_23244	0.0710384	0.182715	-2.04734	0.103377	0.213274	-1.26385	0.703425	0.827699	-1.15487
PITG_23243	4.29632e-07	0.000298715	-650.781	0.000173748	0.00272309	-447.882	3.30115e-13	5.76315e-09	-1028.03
PITG_23242	0.297563	0.449628	-1.29747	0.898233	0.930707	-1.03973	0.0444635	0.150402	-1.35765
PITG_23241	0.617311	0.71855	1.45457	0.0141065	0.0524492	3.2216	0.512378	0.703064	1.76725
PITG_23240	0.351545	0.497845	1.1397	0.442281	0.569681	1.13403	0.795906	0.884295	1.05969
PITG_23239	0.0665272	0.175448	-5.28743	0.369133	0.508441	1.66922	0.0442423	0.149773	-7.66004
PITG_23238	0.531683	0.655694	-1.14756	0.544074	0.655884	-1.04916	0.178382	0.383718	-1.25333
PITG_23236	0.0175326	0.0724046	-3.06442	0.186723	0.321984	-1.92118	0.075372	0.218184	-2.73373
PITG_23235	?	?	1	?	?	1	?	?	1
PITG_23234	3.19365e-05	0.00252328	-26.8142	0.000123219	0.00221074	-10.5001	7.53292e-07	5.97772e-05	-45.2069
PITG_23233	0.000281045	0.00714016	-17.7689	0.00119694	0.0094346	-10.3323	8.94056e-08	1.35726e-05	-25.6531
PITG_23232	?	?	1	?	?	1	?	?	1
PITG_23231	?	?	1	?	?	1	?	?	1
PITG_23230	0.394088	0.535955	2.43495	0.0982243	0.205153	2.70726	0.112497	0.28713	2.43444
PITG_23229	0.170852	0.320189	2.25204	0.121578	0.238905	?	0.688416	0.817236	1.25609
PITG_23228	0.54147	0.655694	?	0.552282	0.662944	-2.55651	0.860837	0.925001	1.25191
PITG_23227	?	?	1	?	?	1	?	?	1
PITG_23226	0.111595	0.244423	-3.52738	0.0268516	0.0822192	-5.12809	0.0278495	0.106833	-3.92008
PITG_23225	?	?	1	?	?	1	?	?	1
PITG_23224	0.00130077	0.0155932	-18.3181	0.00819676	0.0358813	?	0.00744719	0.0409091	-10.1272
PITG_23223	?	?	1	?	?	1	?	?	1
PITG_23222	?	?	1	?	?	1	?	?	1
PITG_23221	?	?	1	?	?	1	?	?	1
PITG_23220	?	?	1	?	?	1	?	?	1
PITG_23219	0.037913	0.119993	?	0.00231006	0.0147008	?	0.0200017	0.0837986	?
PITG_23218	5.8802e-05	0.00336057	?	0.000126942	0.00224682	?	2.39015e-09	1.06993e-06	?
PITG_23217	?	?	1	?	?	1	?	?	1
PITG_23216	?	?	1	?	?	1	?	?	1
PITG_23215	0.849917	0.896035	-1.13427	0.0201963	0.0676455	-2.07139	0.0630377	0.193412	-1.69578
PITG_23214	?	?	1	0.436588	0.564233	?	?	?	1
PITG_23213	?	?	1	?	?	1	?	?	1
PITG_23212	?	?	1	0.0623915	0.149827	?	?	?	1
PITG_23211	0.0519283	0.148654	-4.26526	0.506322	0.624284	-1.77722	0.00926793	0.0480545	?
PITG_23210	?	?	1	?	?	1	?	?	1
PITG_23209	?	?	1	0.436588	0.564233	?	0.546248	0.719837	-2.37584
PITG_23208	4.69878e-08	6.63949e-05	-280.3	0.000210887	0.00306044	-2606.48	2.0021e-07	2.28449e-05	-235.261
PITG_23207	0.762841	0.832373	-1.25973	0.00277783	0.0167693	-5.27334	0.487779	0.68289	-1.61491
PITG_23206	0.945823	0.96328	1.03412	0.774097	0.840155	1.17025	0.482465	0.67871	-1.32302
PITG_23205	0.128313	0.266175	-1.21772	0.0344539	0.0975751	-1.06025	0.0511787	0.166818	-1.13196
PITG_23204	0.0034988	0.0268693	-1.56801	0.82703	0.879525	-1.04715	0.00076	0.0082504	-1.6528
PITG_23203	0.375603	0.518535	-1.35797	0.185824	0.320678	-1.11955	0.525367	0.71332	-1.20712
PITG_23202	0.813466	0.869278	1.32912	0.726236	0.804193	1.41171	0.323606	0.537389	-3.7818
PITG_23201	?	?	1	?	?	1	?	?	1
PITG_23199	?	?	1	?	?	1	0.54147	0.716018	?
PITG_23198	0.00387869	0.0286282	-39.4456	7.53063e-06	0.000471677	-39.7489	1.41054e-05	0.000470844	-39.4355
PITG_23197	0.0109014	0.0534336	-1.51949	0.00465011	0.0243197	-1.35207	0.0553721	0.176397	-1.34901
PITG_23196	0.105604	0.236417	?	0.285591	0.427958	?	0.00926793	0.0480545	?
PITG_23195	0.54147	0.655694	?	0.778949	0.843797	-1.5134	0.54147	0.716018	?
PITG_23194	?	?	1	?	?	1	?	?	1
PITG_23193	0.177808	0.323533	?	0.946528	0.963678	-1.1059	?	?	1
PITG_23192	0.00255237	0.0224987	-1.3543	0.00213491	0.0139199	-1.33941	0.00266095	0.0199978	-1.13108
PITG_23191	0.725851	0.80387	-1.05326	0.156078	0.283743	-1.0912	0.700504	0.825752	1.02087
PITG_23190	0.177808	0.323533	?	?	?	1	?	?	1
PITG_23189	0.128727	0.266659	-1.45795	0.503766	0.622268	1.21952	0.535607	0.716018	-1.45847
PITG_23188	?	?	1	0.285591	0.427958	?	?	?	1
PITG_23187	0.078084	0.193811	2.03052	0.254507	0.401327	2.30429	0.00371581	0.0250756	2.19991
PITG_23185	0.387471	0.530076	6.24945	0.00316687	0.0184716	6.15621	0.901767	0.946552	1.15408
PITG_23184	?	?	1	0.857694	0.902729	1.22342	?	?	1
PITG_23183	?	?	1	?	?	1	?	?	1
PITG_23182	0.000709114	0.0113497	-11.2641	1.80573e-06	0.000248466	-6.9579	3.69186e-07	3.522e-05	-16.788
PITG_23181	0.171528	0.320964	-1.61302	0.747474	0.820536	-1.04437	0.588803	0.751746	-1.13818
PITG_23180	?	?	1	?	?	1	?	?	1
PITG_23179	8.8602e-06	0.0012834	-2.92653	5.77549e-06	0.000410271	-2.96505	0.00170114	0.0144378	-2.53889
PITG_23178	0.229617	0.381078	1.16973	0.904135	0.935285	-1.00864	0.378362	0.587305	1.24765
PITG_23177	0.160431	0.307218	1.08423	0.920157	0.946037	-1.0046	0.360467	0.570318	1.12005
PITG_23176	0.0128617	0.059253	-1.17021	0.950595	0.966469	-1.00751	0.0109846	0.0542182	1.25639
PITG_23175	0.00648132	0.0388745	-2.03973	4.20225e-06	0.000349436	-2.14928	0.152293	0.353086	-1.4147
PITG_23174	0.668521	0.758155	-1.21094	0.942166	0.961254	-1.06601	0.196917	0.406995	-2.82004
PITG_23173	0.54147	0.655694	?	0.34997	0.491382	4.04478	0.704712	0.828029	-1.75078
PITG_23172	?	?	1	?	?	1	?	?	1
PITG_23171	5.8563e-06	0.001051	-81.5441	5.06634e-05	0.00131466	-79.4036	4.44636e-07	4.06411e-05	-135.165
PITG_23170	?	?	1	0.295862	0.43784	5.24557	?	?	1
PITG_23169	?	?	1	?	?	1	?	?	1
PITG_23168	0.10163	0.231223	-1.61394	0.207314	0.346019	-1.10343	0.211814	0.425236	-1.29171
PITG_23167	0.333717	0.482264	-2.17703	0.154131	0.281476	-3.94825	0.652825	0.795989	-1.42032
PITG_23166	0.152884	0.297793	-1.09742	0.131369	0.252494	-1.14174	0.669744	0.80596	-1.06489
PITG_23165	0.375217	0.518159	-1.13523	0.0399646	0.108816	-1.05125	0.66215	0.801251	-1.06373
PITG_23164	0.242411	0.393867	-1.15165	0.525603	0.640599	-1.05188	0.521542	0.710113	-1.08835
PITG_23163	0.0799342	0.196773	-1.33429	0.0248545	0.0778943	-1.34941	0.175316	0.383325	-1.25962
PITG_23162	?	?	1	?	?	1	?	?	1
PITG_23161	0.79247	0.853346	1.14986	0.000451474	0.00492478	-2.24756	0.79821	0.885784	-1.12745
PITG_23160	0.736569	0.812118	-1.03122	0.486646	0.607652	-1.10181	0.700373	0.825752	-1.02186
PITG_23159	0.2892	0.441574	1.13944	0.0664194	0.1567	1.24846	0.118271	0.297303	1.13524
PITG_23158	0.0217378	0.0836127	1.11538	0.927167	0.95078	-1.00641	0.579661	0.745852	1.07241
PITG_23156	0.633071	0.730695	1.63323	0.161854	0.291138	24.5967	0.397759	0.604884	5.50407
PITG_23155	0.0902423	0.212719	-1.4075	0.111606	0.224975	-1.29684	0.560002	0.731282	-1.29224
PITG_23154	0.264628	0.416343	-1.5428	0.362613	0.50255	1.23735	0.115936	0.293464	-1.63586
PITG_23153	?	?	1	?	?	1	?	?	1
PITG_23151	?	?	1	?	?	1	?	?	1
PITG_23150	0.54147	0.655694	?	0.436588	0.564233	?	0.554672	0.727151	-1.86469
PITG_23149	0.54147	0.655694	?	0.109081	0.221643	-4.18519	0.000927073	0.00947224	-14.2262
PITG_23148	0.958597	0.972019	1.03903	0.506586	0.624389	1.92026	0.00813913	0.0436806	-2.05795
PITG_23147	0.0970587	0.223631	-6.79024	0.050759	0.129663	?	0.0111144	0.0546269	-4.03293
PITG_23145	?	?	1	?	?	1	?	?	1
PITG_23144	?	?	1	0.285591	0.427958	?	?	?	1
PITG_23143	0.054657	0.153841	1.44625	0.285424	0.427958	-1.18857	0.374737	0.583873	1.26476
PITG_23142	0.437722	0.574399	1.15599	0.0111407	0.0444786	-1.13816	0.699141	0.824966	1.0222
PITG_23141	0.158185	0.304657	3.04972	0.000131888	0.00230245	2.01025	0.181062	0.386414	1.98731
PITG_23140	?	?	1	?	?	1	?	?	1
PITG_23139	0.311883	0.464238	1.50762	0.161748	0.291066	-1.09816	0.370417	0.579612	1.64027
PITG_23138	?	?	1	0.641854	0.736709	2.54675	0.54147	0.716018	?
PITG_23137	0.248252	0.399993	-2.69116	0.236915	0.381645	3.38256	0.708614	0.830362	-1.73841
PITG_23136	0.177808	0.323533	?	0.99004	0.993222	-1.01913	?	?	1
PITG_23135	0.552614	0.665264	2.06732	0.00284809	0.0170622	5.11933	0.0897839	0.246797	-1.69379
PITG_23134	0.0149705	0.0655458	-1.549	6.11548e-05	0.00145344	-1.36644	0.000306263	0.00433989	-1.49991
PITG_23133	0.761798	0.83181	-1.5792	?	?	1	0.497432	0.690123	-2.64592
PITG_23132	0.717805	0.7975	-1.12779	0.179354	0.312701	-2.6283	0.794231	0.883552	1.14479
PITG_23131	0.0204386	0.0800683	2.35927	0.195295	0.332791	8.81065	0.363155	0.57256	7.24236
PITG_23130	?	?	1	?	?	1	?	?	1
PITG_23129	0.104011	0.234673	-1.81265	0.237291	0.382015	4.82	0.425918	0.629396	3.41516
PITG_23128	0.384083	0.526711	1.08514	0.00500292	0.0255079	1.18357	0.586195	0.75068	1.10251
PITG_23127	0.00491462	0.0329194	?	0.197369	0.335279	-4.98201	0.00265358	0.0199596	-17.6026
PITG_23126	?	?	1	?	?	1	?	?	1
PITG_23125	0.142873	0.284731	12.0594	0.448743	0.575061	3.65728	0.712603	0.832539	1.47208
PITG_23124	0.000625522	0.0106076	-1.89368	0.56205	0.670844	-1.14534	0.305032	0.522338	-1.16183
PITG_23123	0.0257678	0.0932147	5.62001	0.0782029	0.174846	40.925	0.184256	0.390053	13.0023
PITG_23122	6.32475e-07	0.000343552	?	0.0156581	0.0565808	?	0.000911123	0.00937323	?
PITG_23121	?	?	1	?	?	1	0.177808	0.383325	?
PITG_23120	0.335686	0.483942	?	0.546869	0.658662	1.49315	0.0179052	0.0776231	-6.71572
PITG_23119	?	?	1	?	?	1	?	?	1
PITG_23118	?	?	1	?	?	1	0.651226	0.795488	1.73255
PITG_23117	?	?	1	?	?	1	0.177808	0.383325	?
PITG_23116	0.469593	0.601996	3.0805	0.449869	0.576183	2.21589	0.977887	0.988647	1.0037
PITG_23115	0.00165705	0.0178015	-85.9853	8.8573e-05	0.00180188	?	3.79857e-06	0.000188933	-61.8391
PITG_23114	0.0475338	0.139968	1.28017	0.00370439	0.0206291	-1.32849	0.260906	0.479412	1.34486
PITG_23113	0.0232908	0.0873441	-1.34273	0.00199329	0.0132595	-1.20411	0.859456	0.924086	-1.04453
PITG_23112	0.237936	0.389655	-1.56873	0.430292	0.563923	-1.25384	0.0490264	0.161766	-1.56645
PITG_23111	0.544928	0.658642	-1.27652	0.0161069	0.0577725	-1.39747	0.00511638	0.0311225	-1.47947
PITG_23110	?	?	1	?	?	1	?	?	1
PITG_23109	0.00940566	0.0491549	5.77259	0.0111688	0.0445704	2.42012	0.221988	0.436673	1.15294
PITG_23108	?	?	1	?	?	1	?	?	1
PITG_23107	?	?	1	?	?	1	?	?	1
PITG_23106	0.585874	0.692924	1.19325	0.0183281	0.06311	1.99141	0.593659	0.755126	-1.33276
PITG_23105	?	?	1	?	?	1	?	?	1
PITG_23104	0.263986	0.415673	-6.58795	0.436588	0.564233	?	?	?	1
PITG_23103	?	?	1	0.285591	0.427958	?	?	?	1
PITG_23102	?	?	1	?	?	1	?	?	1
PITG_23101	0.936692	0.957121	1.09715	0.522678	0.63814	1.9205	0.519476	0.708812	-1.3941
PITG_23100	0.21591	0.366314	1.22388	0.35504	0.495791	1.43524	0.70893	0.830454	-1.1701
PITG_23099	?	?	1	?	?	1	?	?	1
PITG_23098	0.00186793	0.0190095	?	0.285591	0.427958	?	0.519065	0.708398	2.88699
PITG_23097	0.177808	0.323533	?	0.0736418	0.168067	?	?	?	1
PITG_23096	6.98077e-05	0.00362208	?	?	?	1	0.54147	0.716018	?
PITG_23095	?	?	1	?	?	1	?	?	1
PITG_23094	0.600181	0.704555	1.37351	0.185567	0.320339	2.12188	0.975354	0.987115	-1.01345
PITG_23093	0.0765095	0.191654	-1.91141	0.847743	0.89507	-1.01532	0.0112843	0.0552289	-1.7373
PITG_23092	0.0117467	0.0557718	-1.39135	0.0686573	0.160142	-1.24439	0.327179	0.54087	-1.1302
PITG_23091	0.820526	0.874296	-1.17657	0.0825817	0.181505	-1.95687	0.754087	0.85882	1.18099
PITG_23090	0.0564926	0.157062	1.3774	0.0598191	0.145469	-1.27626	0.445206	0.645763	1.25491
PITG_23089	0.165553	0.313622	-1.24217	0.105721	0.216789	-1.12236	0.268475	0.487218	-1.12165
PITG_23088	0.164367	0.31214	-1.25047	7.10415e-05	0.00156749	-1.19834	0.013958	0.0645167	-1.13391
PITG_23087	0.124131	0.260794	-1.34811	0.0495622	0.127368	-1.13849	0.146499	0.344722	-1.17767
PITG_23086	0.137682	0.278388	-1.24285	0.0206477	0.068636	-1.16141	0.083353	0.233726	-1.1005
PITG_23085	0.0586447	0.161048	-1.51533	0.239995	0.384868	-1.10776	0.135024	0.325828	-1.16617
PITG_23084	0.462674	0.596382	-1.114	0.679056	0.767114	-1.01341	0.0730902	0.213558	-1.1943
PITG_23083	0.991768	0.994765	-1.00314	0.185956	0.320851	-1.30804	0.496946	0.690123	-1.28854
PITG_23082	0.192399	0.340674	-1.19678	0.171246	0.302673	-1.09275	0.139754	0.333634	-1.37914
PITG_23080	0.307299	0.459679	-1.32654	0.681344	0.768896	1.03726	0.614074	0.770761	-1.16762
PITG_23079	?	?	1	0.436588	0.564233	?	?	?	1
PITG_23078	?	?	1	?	?	1	?	?	1
PITG_23077	0.281436	0.434065	1.36713	0.14973	0.276122	6.88596	0.333753	0.546642	6.02046
PITG_23076	0.00743501	0.0422821	-1.54623	0.079068	0.176037	-1.19385	0.212312	0.425989	-1.28484
PITG_23075	0.223271	0.37435	6.47059	0.0803885	0.178205	2.58557	0.246408	0.465613	4.48368
PITG_23074	?	?	1	?	?	1	?	?	1
PITG_23073	0.0135564	0.0611975	-12.3069	7.72794e-05	0.00166495	-15.8001	3.24492e-05	0.000889323	-12.235
PITG_23071	0.523156	0.648684	-1.63807	0.793986	0.855327	1.23849	0.00311041	0.0222092	-2.35707
PITG_23070	0.242325	0.39381	-1.58088	0.132348	0.253594	-1.43433	0.514283	0.704406	-1.6641
PITG_23069	0.177808	0.323533	?	?	?	1	0.116102	0.293586	-4.10344
PITG_23066	5.26823e-05	0.00320553	2.31111	0.191999	0.328522	1.45659	0.00170111	0.0144378	1.83776
PITG_23065	0.585203	0.692585	1.08536	0.137128	0.259454	-1.1288	0.014387	0.0661144	-1.21894
PITG_23064	0.108962	0.240505	-6.17894	0.312541	0.455176	-2.94258	0.839504	0.911989	-1.18508
PITG_23063	0.725268	0.803481	-1.2353	0.698184	0.782803	-1.23206	0.879672	0.934987	-1.13391
PITG_23062	0.521074	0.647329	2.83848	0.269851	0.418239	-4.94571	0.0134508	0.0627036	-3.45411
PITG_23061	0.051029	0.146995	-13.0436	0.00792712	0.0350966	-4.95593	0.0269952	0.104358	-7.58221
PITG_23060	?	?	1	?	?	1	?	?	1
PITG_23059	?	?	1	?	?	1	?	?	1
PITG_23058	0.257077	0.409204	3.45296	0.0625072	0.150022	2.35358	0.316118	0.531152	4.21005
PITG_23057	0.487995	0.618065	-1.54859	0.124451	0.242883	-1.72394	0.0250837	0.0989408	-1.793
PITG_23056	?	?	1	0.285591	0.427958	?	?	?	1
PITG_23055	0.0169575	0.0708886	2.9077	0.110673	0.223662	1.77327	0.0640186	0.195494	2.74295
PITG_23054	0.380551	0.523442	?	0.46459	0.588358	-3.49854	0.00548416	0.0327201	-4.15371
PITG_23053	0.369889	0.513407	5.53006	0.65484	0.747514	-1.70777	0.473678	0.672042	3.39014
PITG_23052	0.0537896	0.15235	2.23731	0.937994	0.958777	-1.06554	0.458821	0.658226	1.80653
PITG_23051	0.479028	0.610042	1.57772	0.707636	0.789702	1.20436	0.719048	0.836732	-1.12728
PITG_23050	0.329647	0.478171	?	0.285591	0.427958	?	0.50138	0.693754	3.1357
PITG_23049	0.209671	0.35962	3.92337	0.054174	0.135571	1.49787	0.141228	0.335908	2.68065
PITG_23048	?	?	1	?	?	1	?	?	1
PITG_23047	?	?	1	?	?	1	?	?	1
PITG_23046	0.336792	0.484576	-4.31108	0.409302	0.544666	10.6612	0.0442423	0.149773	-7.66004
PITG_23045	0.251115	0.402553	4.61566	0.0741355	0.168709	3.32427	0.260086	0.478811	3.62486
PITG_23044	0.295369	0.447728	3.05103	0.118358	0.234104	2.24479	0.333171	0.545843	3.3707
PITG_23043	0.220762	0.37168	2.45621	0.122732	0.240503	1.73939	0.331938	0.544873	2.23944
PITG_23042	0.697009	0.78174	-1.3448	0.328799	0.47166	5.74125	0.00605874	0.035164	3.40746
PITG_23040	0.547957	0.660971	2.19005	0.846001	0.894096	1.15696	0.98357	0.990907	-1.01891
PITG_23039	?	?	1	?	?	1	?	?	1
PITG_23038	0.0247328	0.0906592	-7.61597	0.0312271	0.0911842	-6.99105	0.313031	0.528681	-4.81543
PITG_23036	0.0562442	0.156597	-1.45312	7.14259e-05	0.00157398	-1.67935	0.322131	0.536214	-1.30255
PITG_23035	0.655347	0.747505	1.05004	0.165779	0.296035	-1.14559	0.4206	0.624496	-1.09738
PITG_23034	0.331515	0.479984	-1.21513	0.556327	0.666049	1.06051	0.272721	0.491609	-1.34737
PITG_23033	?	?	1	?	?	1	?	?	1
PITG_23032	0.0109842	0.0536161	-9.04601	0.0358	0.100451	-3.52168	0.240253	0.459503	-3.08385
PITG_23031	?	?	1	?	?	1	?	?	1
PITG_23030	?	?	1	?	?	1	?	?	1
PITG_23029	?	?	1	?	?	1	?	?	1
PITG_23028	?	?	1	0.0749544	0.169711	?	?	?	1
PITG_23027	0.000133695	0.00507398	1.21547	0.936032	0.957481	1.01318	0.0334237	0.122535	1.13949
PITG_23026	0.321468	0.471103	7.28886	0.339512	0.482223	1.92858	0.904099	0.947413	1.15001
PITG_23025	0.00376735	0.0280927	-32.932	9.15184e-05	0.00183826	-195.955	1.63893e-06	0.000102554	-71.3351
PITG_23024	0.547225	0.660363	-2.37096	?	?	1	0.704712	0.828029	-1.75078
PITG_23023	?	?	1	?	?	1	?	?	1
PITG_23022	?	?	1	?	?	1	?	?	1
PITG_23021	0.177808	0.323533	?	0.285591	0.427958	?	0.177808	0.383325	?
PITG_23020	0.54147	0.655694	?	?	?	1	0.653415	0.795989	-1.92399
PITG_23019	?	?	1	?	?	1	?	?	1
PITG_23016	?	?	1	0.285591	0.427958	?	0.54147	0.716018	?
PITG_23015	0.127339	0.265047	-2.97256	0.0287363	0.086135	-2.68138	0.000829945	0.00881336	-7.66607
PITG_23014	0.0474355	0.139726	-4.6365	0.281106	0.427958	-1.82683	0.000772117	0.00833818	-10.1143
PITG_23013	0.54147	0.655694	?	0.788795	0.851244	-1.39534	0.645315	0.79198	2.1381
PITG_23012	0.00264273	0.0227518	?	0.326062	0.468658	-2.28681	0.0133205	0.0622866	-5.26609
PITG_23011	?	?	1	0.203745	0.342187	?	0.330994	0.544114	?
PITG_23010	0.273931	0.426578	-2.32017	0.0660075	0.156087	-2.39017	0.552912	0.725704	1.45934
PITG_23009	0.501068	0.629953	-1.18653	0.511964	0.628756	-1.42241	0.437031	0.63852	-1.67238
PITG_23008	0.297952	0.45001	-1.34669	0.432432	0.564233	-1.57309	0.882436	0.936338	-1.12755
PITG_23007	0.439121	0.575713	1.12887	0.28817	0.430518	1.37913	0.292482	0.511506	1.04742
PITG_23006	0.0218045	0.0837954	-1.71985	0.00850832	0.0368483	-2.08616	0.00259291	0.0196386	-2.06894
PITG_23005	0.128823	0.266763	-1.58307	0.0858121	0.186722	-1.2479	0.497097	0.690123	-1.33564
PITG_23004	0.611552	0.713854	-1.24776	0.169821	0.301069	-1.32862	0.157446	0.360201	-1.46048
PITG_23003	0.00646395	0.0388105	-5.13447	9.0011e-05	0.00181696	-11.0545	0.000217498	0.00339667	-8.02651
PITG_23002	?	?	1	?	?	1	?	?	1
PITG_23001	?	?	1	?	?	1	?	?	1
PITG_23000	0.504144	0.632436	3.00617	0.128255	0.24829	?	0.322733	0.536904	?
PITG_22999	0.177808	0.323533	?	?	?	1	?	?	1
PITG_22998	0.308046	0.460321	3.59777	0.436588	0.564233	?	0.345715	0.557449	?
PITG_22997	0.117599	0.252048	-1.16026	0.129387	0.24984	-1.11553	0.243989	0.463297	-1.3683
PITG_22996	0.580846	0.689065	-1.07145	0.50648	0.624372	-1.29717	0.910982	0.951305	-1.09086
PITG_22995	0.122206	0.258456	-1.37294	0.806754	0.864645	-1.04682	0.695589	0.821845	1.17428
PITG_22994	0.0703692	0.181585	-3.34873	0.0260095	0.0802657	-4.97965	0.000926022	0.00947224	-6.814
PITG_22993	0.0461017	0.136931	-3.63312	0.0271907	0.0828957	-4.81494	0.0062125	0.0357357	-5.29197
PITG_22992	?	?	1	?	?	1	0.177808	0.383325	?
PITG_22991	0.365244	0.509947	?	0.405449	0.541352	4.79633	0.883261	0.936815	1.2086
PITG_22990	0.076993	0.192209	-13.5358	0.614527	0.714867	-1.52556	0.196118	0.406053	-2.77125
PITG_22989b	0.824389	0.877158	-1.01111	0.0404751	0.109813	-1.15902	0.965059	0.981525	-1.00467
PITG_22989a	0.198458	0.347531	1.33297	0.0115837	0.0458389	1.565	0.153286	0.354332	1.08674
PITG_22988	0.00182328	0.0186976	-36.5336	7.26642e-08	5.29086e-05	-37.9502	1.03137e-07	1.46388e-05	-52.2228
PITG_22987	?	?	1	0.285591	0.427958	?	?	?	1
PITG_22986	0.00616884	0.0377424	-15.8713	0.116296	0.23115	-21.9931	6.91241e-05	0.00156608	-29.9899
PITG_22985	0.076716	0.192	-1.1927	0.125481	0.244431	-1.2244	0.00502104	0.0307243	-1.76667
PITG_22984	0.0314613	0.106149	1.35589	0.0179692	0.0622651	1.55079	0.0636466	0.194801	1.38966
PITG_22983	0.0485665	0.142023	-2.89607	0.0274581	0.0834633	-3.9897	0.459615	0.658781	-1.42556
PITG_22981	0.439457	0.576067	-1.85193	0.277001	0.425921	-2.26662	0.0901091	0.247502	-3.08242
PITG_22980	0.00104132	0.0138951	-13.7912	0.00126204	0.00979746	-10.0515	0.0753735	0.218184	-4.61911
PITG_22979	?	?	1	?	?	1	0.000238998	0.00363452	-37.5958
PITG_22978	3.36086e-05	0.00256221	-138.741	7.5794e-06	0.000473036	-145.618	5.70603e-07	4.81236e-05	-51.2941
PITG_22977	0.615362	0.716953	1.5822	0.509405	0.62687	1.5649	0.844052	0.914744	1.22109
PITG_22976	0.983403	0.989207	1.01117	0.482075	0.60402	1.49421	0.957844	0.977602	-1.04882
PITG_22975	0.767016	0.835512	1.24865	0.53011	0.64422	1.54136	0.957379	0.977602	-1.04899
PITG_22974	0.819228	0.873287	1.13698	0.323911	0.466782	1.79621	0.793505	0.883088	-1.25282
PITG_22973	0.233934	0.385376	3.2992	0.390557	0.528413	1.67479	0.88013	0.935141	1.08416
PITG_22972	?	?	1	?	?	1	?	?	1
PITG_22971	0.00420315	0.0301143	2.24608	0.127952	0.247978	2.00412	0.0368257	0.131512	2.42887
PITG_22970	0.0156541	0.0673848	-3.9436	0.744134	0.818052	-1.24839	0.00175935	0.0147738	-6.88231
PITG_22969	0.00726817	0.0415987	-7.73836	0.683677	0.770844	-1.29566	0.00143948	0.0128859	-10.7509
PITG_22968	0.160987	0.307927	-1.43637	0.224311	0.366717	-1.32195	0.781135	0.875742	-1.11668
PITG_22966	?	?	1	?	?	1	0.177808	0.383325	?
PITG_22965	0.00255769	0.0225102	-9.2688	8.74337e-07	0.000175334	-24.2711	1.67106e-05	0.000543264	-14.1249
PITG_22964	0.000964425	0.0132729	-8.90909	1.51829e-07	7.80359e-05	-25.8578	0.000123058	0.00230508	-11.5078
PITG_22963	0.00196031	0.01949	-10.0481	8.12471e-06	0.00048623	-25.4807	2.47513e-05	0.000726233	-14.9485
PITG_22962	0.749216	0.822522	1.47377	0.0749544	0.169711	?	0.29664	0.515657	-2.15189
PITG_22961	0.155907	0.301611	1.96908	0.980688	0.9869	1.01368	0.336877	0.549541	1.94597
PITG_22960	0.00977973	0.0501893	66.0205	0.771462	0.838852	1.07914	0.696257	0.822413	-1.20142
PITG_22959	0.297051	0.449221	1.17795	0.0130604	0.0497018	1.1833	0.485445	0.680988	1.0838
PITG_22958	0.000143566	0.00519594	-1.51499	0.000887243	0.00774946	-1.56099	0.0270123	0.104401	-1.33204
PITG_22957	0.226153	0.377689	2.08262	0.810087	0.867418	1.07824	0.212773	0.426229	2.05588
PITG_22956	0.888862	0.924166	-1.14202	0.565839	0.674168	-1.63669	0.631616	0.783102	2.31175
PITG_22955	0.164419	0.312171	-1.30698	0.950882	0.966526	-1.00938	0.0595112	0.185427	-1.15539
PITG_22954	0.300213	0.452153	-1.48493	0.0727038	0.166726	-1.1401	0.566868	0.736502	-1.34369
PITG_22953	0.463165	0.596704	-2.87405	?	?	1	0.54147	0.716018	?
PITG_22951	0.0431414	0.130715	1.23967	0.10658	0.218115	1.28393	0.227962	0.444068	1.08516
PITG_22950	0.269638	0.421972	5.69382	0.16739	0.298148	40.324	0.874474	0.93231	1.08198
PITG_22948	?	?	1	?	?	1	?	?	1
PITG_22947	0.222143	0.373216	4.77011	0.00174092	0.0121013	5.43103	0.0696598	0.206858	2.01802
PITG_22946	0.293996	0.44656	1.09787	0.0397433	0.108399	1.27104	0.361999	0.571557	1.26721
PITG_22945	0.587498	0.694107	-1.627	?	?	1	0.0386785	0.136304	-2.80966
PITG_22944	0.291951	0.444411	1.6966	0.69818	0.782803	1.03082	0.136041	0.327587	1.29034
PITG_22943	0.00440449	0.0307738	-3.90453	0.0123123	0.0477597	-3.90676	3.11445e-05	0.00086168	-29.4496
PITG_22942	0.00264273	0.0227518	?	0.99004	0.993222	-1.01913	0.708614	0.830362	-1.73841
PITG_22941	0.504123	0.632436	-2.60552	0.704175	0.787197	-1.43739	0.0714078	0.210616	-7.21582
PITG_22940	0.42767	0.566209	-3.15839	0.58967	0.694045	1.88547	0.260699	0.47926	-2.16917
PITG_22939	0.00123452	0.0150903	-2.28078	5.13044e-06	0.0003834	-2.16981	0.0747811	0.216882	-1.35659
PITG_22938	?	?	1	?	?	1	?	?	1
PITG_22937	0.177808	0.323533	?	?	?	1	?	?	1
PITG_22936	1.75831e-05	0.00181922	-12.4736	5.5079e-05	0.00138232	-10.6978	7.39591e-06	0.000290152	-18.2468
PITG_22935	0.00642021	0.0387083	-29.3724	0.000338708	0.00408765	-13.6235	0.000664827	0.00743533	-45.699
PITG_22934b	0.187112	0.334142	-1.60336	0.000698185	0.00666709	-3.60589	0.421817	0.625336	2.62544
PITG_22934a	0.29969	0.451796	-1.34823	0.000885285	0.00774773	-3.4521	0.359782	0.569979	2.86555
PITG_22933	?	?	1	?	?	1	?	?	1
PITG_22932	0.0526477	0.150116	-3.70489	0.00332904	0.0190925	-14.2463	0.331099	0.544236	-3.72512
PITG_22931	0.0291357	0.100984	2.60081	0.00554881	0.0273729	2.40644	0.16126	0.365669	2.08849
PITG_22930	?	?	1	?	?	1	?	?	1
PITG_22929	?	?	1	?	?	1	?	?	1
PITG_22928	0.995069	0.996688	1.00118	0.000146412	0.00246727	1.36516	0.657766	0.798337	1.09001
PITG_22927	0.00394502	0.0289282	1.44714	0.322125	0.465025	1.11481	0.531618	0.716018	1.24971
PITG_22926	0.0173009	0.0718578	-4.41919	0.0696331	0.161771	-2.65666	0.000590849	0.00680412	-2.92374
PITG_22925	0.336792	0.484576	-4.31108	?	?	1	0.0577295	0.181659	-9.41082
PITG_22924	0.000950783	0.0131371	1.33609	0.336191	0.479071	1.08549	0.161615	0.366187	1.51781
PITG_22923	0.138773	0.279831	-1.37643	0.0139255	0.0519885	-1.21026	0.187146	0.394124	-1.12651
PITG_22922	0.320351	0.470086	1.07824	0.205551	0.344029	2.31872	0.00235243	0.0183057	-1.27773
PITG_22921	?	?	1	0.285591	0.427958	?	?	?	1
PITG_22920	0.213295	0.363457	?	0.583178	0.688723	1.37644	0.720678	0.83721	1.29591
PITG_22919	0.044147	0.1329	-1.31499	0.106942	0.218626	-1.13201	0.71639	0.835454	-1.04972
PITG_22918	0.358068	0.5038	1.15437	0.0572406	0.141203	1.32387	0.629516	0.781656	-1.09444
PITG_22917	0.00264273	0.0227518	?	0.116561	0.231362	?	?	?	1
PITG_22916	0.00331195	0.0260726	-37.6625	0.85409	0.900194	-1.16188	0.0067266	0.0379731	-9.40172
PITG_22915	0.241495	0.393076	-3.20435	0.438676	0.56629	-1.78209	0.493439	0.687534	2.88598
PITG_22914	0.000202526	0.00614979	-2.63027	0.00023354	0.00323129	-1.65204	0.584587	0.749704	-1.15855
PITG_22913	?	?	1	?	?	1	?	?	1
PITG_22912	?	?	1	?	?	1	?	?	1
PITG_22911	0.0268158	0.0958881	-3.00857	0.00110341	0.00896008	-1.91801	0.770451	0.868898	-1.24853
PITG_22910	0.00264273	0.0227518	?	0.285591	0.427958	?	?	?	1
PITG_22909	1.17031e-05	0.00147408	-52.5145	0.00212038	0.0138467	-19.0223	1.00629e-06	7.37541e-05	-198.31
PITG_22908	0.717572	0.797292	1.70995	0.209386	0.348542	6.00336	0.689598	0.818145	-1.54931
PITG_22907	0.194732	0.34336	1.14272	0.116027	0.230804	-1.081	0.0562711	0.178258	1.3016
PITG_22906	0.204105	0.354024	-3.04828	0.293122	0.43534	-3.08012	0.217718	0.432363	-2.38998
PITG_22905	?	?	1	?	?	1	0.54147	0.716018	?
PITG_22904	0.682049	0.76943	-1.45384	0.00442511	0.0234756	-8.09694	0.623286	0.776738	-1.22878
PITG_22903	0.906911	0.93699	1.20213	0.349324	0.490671	3.46311	0.585393	0.750205	3.94681
PITG_22902	?	?	1	?	?	1	?	?	1
PITG_22901	?	?	1	?	?	1	?	?	1
PITG_22900	0.177808	0.323533	?	0.0747683	0.169609	?	0.000703549	0.00772974	-21.5966
PITG_22899	0.835021	0.884986	1.10385	0.639359	0.734992	1.16009	0.342624	0.555182	-1.41391
PITG_22898	?	?	1	?	?	1	?	?	1
PITG_22897	0.177808	0.323533	?	0.285591	0.427958	?	?	?	1
PITG_22896	?	?	1	?	?	1	?	?	1
PITG_22895	?	?	1	?	?	1	?	?	1
PITG_22894	0.54147	0.655694	?	0.116561	0.231362	?	0.932722	0.963493	1.12274
PITG_22893	0.177808	0.323533	?	?	?	1	?	?	1
PITG_22892	0.151601	0.296025	-1.35832	0.136533	0.258775	-1.79873	0.132827	0.322114	-2.12173
PITG_22891	0.39088	0.533009	?	0.70757	0.789702	-1.38583	0.54147	0.716018	?
PITG_22890	?	?	1	?	?	1	?	?	1
PITG_22889	?	?	1	?	?	1	?	?	1
PITG_22888	0.520455	0.646875	1.29451	0.755826	0.827002	1.10011	0.147388	0.345848	1.63932
PITG_22886	0.0478031	0.140524	3.58466	0.32275	0.465697	1.75165	0.00271907	0.0203295	3.23151
PITG_22885	?	?	1	?	?	1	?	?	1
PITG_22884	0.000184761	0.00594725	-34.5835	0.0142463	0.0527891	?	6.12955e-05	0.00143061	-19.1798
PITG_22883	?	?	1	?	?	1	?	?	1
PITG_22882	?	?	1	?	?	1	?	?	1
PITG_22881	?	?	1	?	?	1	?	?	1
PITG_22880	0.211305	0.361506	-3.31405	0.025784	0.0798042	-2.55417	0.74747	0.854148	-1.29967
PITG_22879	0.323446	0.472862	?	0.436588	0.564233	?	0.704712	0.828029	-1.75078
PITG_22878	0.0571258	0.158342	5.35578	0.060721	0.147057	7.6695	0.0291529	0.110354	7.4897
PITG_22877	0.54147	0.655694	?	0.436588	0.564233	?	0.603345	0.763331	1.67543
PITG_22876	0.206782	0.356613	?	0.577935	0.684526	-1.29385	0.32024	0.535	-1.35931
PITG_22875	0.0174057	0.0721125	-7.15786	0.00357743	0.0200859	-4.82716	3.62815e-05	0.000969987	-9.39361
PITG_22874	0.129663	0.267959	-1.1296	0.65215	0.745491	-1.01963	0.071432	0.210652	-1.33245
PITG_22873	0.177808	0.323533	?	?	?	1	?	?	1
PITG_22872	0.363453	0.508536	7.20789	0.51714	0.633111	5.47228	0.729298	0.842682	1.4555
PITG_22871	?	?	1	?	?	1	?	?	1
PITG_22870	0.00714263	0.0411047	1.48972	0.00171535	0.0119616	4.44674	0.749936	0.855879	-1.2417
PITG_22869	0.747453	0.821357	-1.32805	0.323694	0.466558	3.97327	0.247054	0.466077	3.86955
PITG_22868	0.647513	0.74144	2.025	0.285591	0.427958	?	0.22825	0.444213	-2.63234
PITG_22867	0.119086	0.254135	-2.74612	0.417184	0.551641	3.23816	0.878011	0.934141	1.1195
PITG_22866	0.916738	0.943986	-1.18548	?	?	1	0.161851	0.366512	-2.61204
PITG_22865	0.534222	0.655694	1.19439	0.00133735	0.0101954	1.67667	0.329798	0.543172	1.98951
PITG_22864	0.247525	0.399043	2.00519	0.0166579	0.0591007	2.17129	0.888884	0.939705	1.06029
PITG_22863	0.0125485	0.0583984	-5.37569	0.460798	0.585419	-1.77916	0.00948418	0.0488565	-9.1398
PITG_22861	0.0260054	0.0938467	4.84258	0.00193901	0.0129824	8.02142	0.0433873	0.147767	4.71864
PITG_22860	0.547026	0.660363	-1.15458	0.529638	0.64392	1.25323	0.828831	0.90583	-1.05498
PITG_22859	0.807744	0.865041	-1.05138	0.215331	0.355294	-1.21571	0.220791	0.435818	-1.08912
PITG_22858	0.000940291	0.0130336	-2.51777	2.85752e-06	0.000299013	-2.36882	7.20974e-06	0.000286714	-2.65732
PITG_22857	0.0041458	0.0298148	-1.46236	0.00193806	0.0129811	-1.34291	0.00193901	0.015883	-1.36562
PITG_22856	0.178266	0.32375	-2.03002	0.00409573	0.0221388	-2.87957	0.032523	0.12005	-1.60058
PITG_22855	0.349318	0.495855	1.24071	0.787558	0.850511	-1.09607	0.400818	0.60799	6.02583
PITG_22854	0.547225	0.660363	-2.37096	0.436588	0.564233	?	0.271255	0.490264	-5.23371
PITG_22853	0.221404	0.372468	-2.86588	0.198093	0.336059	2.21449	0.419874	0.624056	5.01999
PITG_22852	0.512509	0.639836	1.75959	0.140913	0.264439	6.88427	0.53717	0.716018	1.81323
PITG_22851	0.540347	0.655694	-1.62314	0.541759	0.65395	1.81478	0.950357	0.97327	1.05803
PITG_22850	0.861999	0.904734	1.13507	0.804147	0.862888	-1.09621	0.29233	0.511373	-1.48497
PITG_22848	0.259903	0.411641	-1.26151	0.449921	0.576183	-1.07324	0.0138613	0.064207	-1.2545
PITG_22847	?	?	1	?	?	1	0.634179	0.784323	2.01784
PITG_22846	?	?	1	?	?	1	0.930373	0.962077	1.0951
PITG_22845	?	?	1	?	?	1	?	?	1
PITG_22844	0.00299594	0.0245754	-30.9122	2.9522e-09	8.56455e-06	-112.843	3.22563e-05	0.000885867	-7.73813
PITG_22843	0.808253	0.865398	1.04714	0.0363992	0.101559	-1.33667	0.916511	0.954071	-1.00688
PITG_22842	?	?	1	0.436588	0.564233	?	?	?	1
PITG_22841	0.949526	0.965534	1.07573	0.410182	0.545588	2.68879	0.477145	0.67502	-1.78843
PITG_22840	0.105105	0.236092	1.1404	0.0941805	0.199395	-1.30553	0.282286	0.50144	1.16405
PITG_22839	0.708561	0.790339	1.03439	0.258645	0.405766	1.10806	0.23628	0.454644	-1.04919
PITG_22838	?	?	1	?	?	1	0.54147	0.716018	?
PITG_22837	0.0787743	0.19487	-2.12452	0.0192172	0.0652459	-1.54126	0.786796	0.878985	-1.21872
PITG_22836	0.0694257	0.179845	-3.16893	0.00502645	0.0255936	-7.50198	0.0688921	0.205312	-3.31477
PITG_22835	0.040481	0.125269	-2.54209	0.0257645	0.0797581	-2.06012	0.17	0.378409	-2.51026
PITG_22833	0.313435	0.464589	?	0.000182356	0.00279882	?	0.0157535	0.0707891	-6.07342
PITG_22832	0.000248924	0.00682503	-7.89702	0.000206272	0.00302908	-3.65498	0.13431	0.324527	-2.48129
PITG_22831	0.0116527	0.0555228	-26.3018	1.47756e-06	0.00022284	-9.4898	0.00115629	0.0110364	-7.59474
PITG_22830	0.86157	0.904555	-1.04982	0.0684879	0.159897	1.38367	0.37293	0.581824	1.37646
PITG_22829	0.00375701	0.0280758	-13.131	2.38445e-05	0.000852544	-42.9669	1.20399e-06	8.23796e-05	-11.5897
PITG_22828	0.016798	0.0704421	-1.8415	0.791787	0.853682	1.05513	0.381564	0.590214	-1.25764
PITG_22827	0.000555682	0.0100083	-329.874	0.000182841	0.00279882	-76.2832	2.42829e-10	2.35517e-07	-843.849
PITG_22826	?	?	1	?	?	1	?	?	1
PITG_22825	0.918579	0.945113	-1.08548	0.784159	0.847707	-1.12837	0.0318725	0.118264	-1.44971
PITG_22824	0.188605	0.335997	-2.04568	0.00141179	0.0105516	-3.41836	0.0256937	0.100868	-3.25153
PITG_22823	0.165355	0.313435	-1.22503	0.532193	0.646153	-1.15258	0.850409	0.918826	-1.13255
PITG_22822	0.0803635	0.197439	-1.61034	0.118991	0.234956	-1.29321	0.878167	0.934206	-1.14911
PITG_22821	0.123167	0.25988	-1.62066	0.0100542	0.0413991	-1.51266	0.971052	0.985051	-1.03184
PITG_22820	0.00160757	0.017553	-6.97681	1.85608e-05	0.000760588	-7.35075	0.00207794	0.0166254	-4.80872
PITG_22819	0.400399	0.542352	-1.29189	0.353604	0.494568	-1.23883	0.0786936	0.224875	1.14631
PITG_22818	0.00248602	0.0221827	-5.99857	0.000182995	0.00279882	-7.39993	0.00013066	0.00240619	-5.809
PITG_22817	?	?	1	0.285591	0.427958	?	?	?	1
PITG_22816	?	?	1	?	?	1	0.177808	0.383325	?
PITG_22813	?	?	1	?	?	1	0.177808	0.383325	?
PITG_22812	0.388953	0.531299	?	0.410543	0.54586	-2.51649	0.753479	0.858463	-1.2458
PITG_22811	?	?	1	?	?	1	?	?	1
PITG_22810	0.0312455	0.105643	-1.42578	0.0483074	0.12497	-1.30142	0.0150956	0.068569	-1.37442
PITG_22809	0.221795	0.372883	-1.24192	0.0096725	0.0403741	-1.12901	0.707054	0.829832	-1.10884
PITG_22808	0.366644	0.510821	-1.82258	0.00784459	0.0348549	-4.53364	0.0154533	0.0697295	-4.2513
PITG_22807	?	?	1	?	?	1	?	?	1
PITG_22804	0.000394693	0.00845986	-3.69639	0.00193068	0.0129431	-1.85575	0.0723731	0.212387	1.96241
PITG_22803	?	?	1	?	?	1	?	?	1
PITG_22802	0.614151	0.715976	1.75857	0.182797	0.316933	32.2447	0.386701	0.595329	3.76948
PITG_22801	0.0723767	0.184926	-18.6152	0.00491041	0.0252306	-4.4909	0.00417779	0.0271743	-5.79808
PITG_22800	0.369459	0.513139	15.0656	0.731055	0.808096	-1.66432	0.523988	0.712112	2.8263
PITG_22799	0.0920713	0.21554	3.16361	0.000899794	0.00782673	3.68409	0.188902	0.396234	2.11744
PITG_22798	0.618158	0.718988	1.55	0.168258	0.299268	19.372	0.269039	0.487841	6.54576
PITG_22797	0.54147	0.655694	?	0.0736418	0.168067	?	0.869027	0.928828	-1.19959
PITG_22796	0.0283705	0.0993024	2.37302	0.0964388	0.202678	7.04559	0.162452	0.367416	3.19733
PITG_22795	0.0883953	0.209823	5.84666	0.0272055	0.0829263	4.87272	0.151107	0.351595	8.38657
PITG_22794	?	?	1	?	?	1	?	?	1
PITG_22793	3.54092e-05	0.00260324	-1246.6	0.000100213	0.00192793	-849.369	2.70082e-07	2.74133e-05	-1068.72
PITG_22792	0.000504862	0.00961801	-1022.41	6.9871e-05	0.00156107	-1067.88	1.25199e-06	8.4718e-05	-987.226
PITG_22791	5.38429e-05	0.00326097	-509.319	0.00030209	0.00382538	-913.103	1.40619e-11	4.09153e-08	-325.564
PITG_22790	0.000176225	0.0058014	-91.4868	0.000190638	0.00286942	-44.7374	1.90721e-07	2.21974e-05	-76.8632
PITG_22789	4.0618e-05	0.00275473	-642.206	0.000135682	0.00235222	-450.593	4.2869e-09	1.59236e-06	-582.433
PITG_22788	9.05194e-06	0.00128762	?	7.63011e-05	0.00165118	?	1.75922e-09	8.53124e-07	?
PITG_22787	3.04269e-05	0.00243724	-641.694	0.000162114	0.00261582	-1143.42	7.98835e-08	1.2564e-05	-793.309
PITG_22786	0.00118706	0.0148549	-2051.44	0.000219339	0.00311875	-1068.15	3.25159e-08	7.48138e-06	-991.589
PITG_22785	0.000738516	0.0115856	-1048.02	0.000132788	0.00231354	-5398.2	2.65355e-07	2.72127e-05	-709.762
PITG_22784	2.31181e-05	0.00206071	-602.935	0.000183065	0.00279882	-447.494	9.79943e-07	7.24908e-05	-463.005
PITG_22783	4.76302e-05	0.00303375	-1268.64	0.00016148	0.002613	-759.247	2.13559e-06	0.000123047	-2455.25
PITG_22782	0.000134345	0.00507703	-737.569	0.000160995	0.00261135	-1238.78	2.20339e-10	2.26275e-07	-883.605
PITG_22781	1.48333e-05	0.00165549	-1049.45	0.000218541	0.00311142	-1666.84	5.58518e-08	9.94961e-06	-1390.32
PITG_22780	1.38889e-05	0.00160265	?	0.00463184	0.0242412	-11.4552	1.1403e-05	0.000398147	?
PITG_22779	0.000140716	0.00513344	-1479.22	0.000118482	0.00215674	-2021.83	3.86693e-08	8.03677e-06	-1123.4
PITG_22778	4.28149e-05	0.00282969	-505.45	9.35296e-07	0.000179608	?	2.3291e-09	1.06993e-06	-407.314
PITG_22777	1.30786e-05	0.00154952	-2779.7	0.000227504	0.00318051	-9065.22	4.51621e-07	4.08446e-05	-975.323
PITG_22776	0.000357062	0.00806032	-3755.66	0.000131116	0.00229354	-2622.28	9.616e-07	7.17419e-05	-407.871
PITG_22775	1.25344e-07	0.000136171	-4936.31	0.000134944	0.00234408	-3512.24	1.37029e-06	9.16572e-05	-800.703
PITG_22774	2.39983e-05	0.00209931	-1318.65	0.000130775	0.00229354	-1015.33	1.1969e-07	1.63174e-05	-1038.66
PITG_22773	1.08693e-05	0.001424	-641.685	0.000143891	0.00243692	-737.474	1.44721e-07	1.81961e-05	-1132.23
PITG_22772	2.03887e-05	0.0018933	?	8.21452e-05	0.00171709	-937.914	2.87956e-12	1.67571e-08	-2680.27
PITG_22771	0.000163214	0.00557609	?	0.00024635	0.00332944	-468.661	1.06457e-10	1.42963e-07	-1164.82
PITG_22770	0.000104538	0.00447782	-3349.48	0.00010669	0.0019983	-3042.63	3.45718e-09	1.43703e-06	-579.327
PITG_22769	9.15159e-05	0.00420828	-303.837	0.000273323	0.00356177	-1139.7	1.52841e-07	1.87908e-05	-334.622
PITG_22768	?	?	1	?	?	1	?	?	1
PITG_22767	?	?	1	?	?	1	0.54147	0.716018	?
PITG_22766	0.313435	0.464589	?	?	?	1	0.313435	0.528681	?
PITG_22765	0.00448822	0.0310903	1.45473	0.0864788	0.187869	1.20995	0.0882043	0.243727	1.77729
PITG_22764	0.0383818	0.121036	1.14697	0.538803	0.651868	-1.0834	0.388263	0.596783	1.11967
PITG_22763	0.00865969	0.0468571	-1.58983	0.00184528	0.0125423	-1.46046	7.45045e-05	0.00164333	-1.4956
PITG_22762	?	?	1	?	?	1	?	?	1
PITG_22761	?	?	1	0.285591	0.427958	?	?	?	1
PITG_22760	0.125447	0.262492	?	0.555398	0.665449	-1.92288	0.609779	0.767822	1.84695
PITG_22759	1.95275e-06	0.000606121	-81.3585	4.22329e-05	0.00118139	-73.4978	2.75902e-05	0.000787042	-125.55
PITG_22758	0.754148	0.826311	1.15046	0.300811	0.443339	-1.11371	0.232989	0.450096	1.0572
PITG_22757	0.000587039	0.0103383	-7.77095	0.141793	0.26552	-2.90775	0.000282718	0.004069	-7.31403
PITG_22756	0.000252605	0.00687643	-613.781	0.0010404	0.00860032	-178.077	1.87894e-07	2.20152e-05	-507.118
PITG_22755	0.0170591	0.071145	-33.0401	0.00250203	0.0155542	-32.4077	0.0200017	0.0837986	?
PITG_22754	?	?	1	?	?	1	?	?	1
PITG_22753	?	?	1	?	?	1	?	?	1
PITG_22752	0.647175	0.7412	-1.435	0.370025	0.509228	-1.69727	0.126292	0.310843	-1.56784
PITG_22751	0.00896805	0.0477289	-1.69095	0.0415071	0.111685	-1.54098	0.258892	0.47761	-1.42425
PITG_22750	0.177808	0.323533	?	0.731055	0.808096	-1.66432	?	?	1
PITG_22749	?	?	1	?	?	1	?	?	1
PITG_22748	0.0113438	0.0546715	-1.53419	0.00394583	0.0216087	-1.45073	0.00581508	0.0341357	-1.63132
PITG_22747	0.867223	0.908488	-1.30276	?	?	1	0.54147	0.716018	?
PITG_22746	0.00294301	0.0243018	-1.91034	0.000303691	0.0038292	-1.97213	0.00587474	0.0343934	-1.89771
PITG_22745	?	?	1	0.436588	0.564233	?	?	?	1
PITG_22744	2.18498e-08	5.42562e-05	?	0.00974295	0.040528	?	3.9929e-05	0.00104011	-45.854
PITG_22743	0.0281868	0.0990073	1.36357	0.000593865	0.00593474	1.33456	0.784428	0.87787	1.02392
PITG_22742	0.974967	0.983526	1.01071	0.478782	0.600971	1.29735	0.807437	0.891715	1.13511
PITG_22741	0.655973	0.747974	1.81948	0.206988	0.345673	?	0.299589	0.518011	-2.05812
PITG_22740	0.00209308	0.0202011	-4.58317	0.00141339	0.0105532	-5.06629	0.00679816	0.038302	-5.03135
PITG_22739	0.0184818	0.0749711	4.22291	0.158823	0.28752	2.33465	0.649098	0.794432	1.57993
PITG_22738	0.504123	0.632436	-2.60552	0.285591	0.427958	?	0.137457	0.329768	-3.42509
PITG_22737	0.867223	0.908488	-1.30276	?	?	1	0.219412	0.434346	-3.24694
PITG_22736	0.177808	0.323533	?	0.285591	0.427958	?	?	?	1
PITG_22735	0.318177	0.468136	?	0.778949	0.843797	-1.5134	0.653415	0.795989	-1.92399
PITG_22734	0.009986	0.0507237	2.05217	0.01849	0.0634843	3.39248	0.632409	0.783313	1.42038
PITG_22733	0.158088	0.304611	2.94377	0.0198728	0.0668354	5.62645	0.000857354	0.00902714	6.15523
PITG_22732	0.00866995	0.0468744	-2.89122	0.608042	0.709354	-1.19036	0.00530754	0.0319294	-2.46663
PITG_22731	0.564665	0.675035	-1.56764	0.457776	0.582936	2.29476	0.863242	0.926298	-1.1939
PITG_22730	0.365244	0.509947	?	0.436588	0.564233	?	0.903246	0.947171	1.12047
PITG_22729	0.703336	0.786144	1.67706	0.285591	0.427958	?	0.139888	0.333813	-2.62629
PITG_22728	0.54147	0.655694	?	?	?	1	0.54147	0.716018	?
PITG_22727	?	?	1	?	?	1	?	?	1
PITG_22726	?	?	1	?	?	1	?	?	1
PITG_22725	0.374736	0.517738	4.88203	0.000386486	0.00442585	7.29999	0.174465	0.383325	-1.60632
PITG_22724	0.0260997	0.0940237	-2.59174	0.153695	0.281069	6.07105	0.00776254	0.0420904	-4.77008
PITG_22723	0.321989	0.47151	6.9022	0.226555	0.369279	?	0.200344	0.411021	10.4089
PITG_22722	0.817594	0.872241	1.19825	0.294478	0.436354	3.90439	0.132775	0.322033	9.32207
PITG_22721	0.54147	0.655694	?	0.285591	0.427958	?	0.54147	0.716018	?
PITG_22720	0.357475	0.503169	1.98358	0.393678	0.531483	1.41112	0.206406	0.418614	1.50178
PITG_22719b	0.223158	0.374234	1.10504	0.450605	0.576735	-1.05358	0.666749	0.804667	1.05925
PITG_22719a	0.0442467	0.13306	1.19284	0.733161	0.809554	1.04264	0.372607	0.581476	1.12914
PITG_22718	0.000192839	0.00605392	-1.61179	0.260151	0.407435	1.17072	0.777736	0.874176	-1.12623
PITG_22717	0.177808	0.323533	?	?	?	1	0.177808	0.383325	?
PITG_22716	0.114341	0.247569	-1.02395	0.417195	0.551641	1.07983	0.000951996	0.00962359	-1.10496
PITG_22715	0.00104848	0.01393	1.22873	0.330532	0.473562	1.07945	0.123205	0.30561	1.07507
PITG_22713	?	?	1	?	?	1	?	?	1
PITG_22712	0.401812	0.543391	2.75845	0.325678	0.468221	1.45092	0.382067	0.590666	2.53681
PITG_22711	?	?	1	?	?	1	?	?	1
PITG_22710	?	?	1	?	?	1	?	?	1
PITG_22709	0.746076	0.820051	1.56364	0.983158	0.988759	1.01917	0.396301	0.603666	-1.50613
PITG_22708	7.36121e-06	0.00117388	-4.07383	0.0222396	0.0723315	-1.75341	0.596951	0.757732	-1.40625
PITG_22707	2.99622e-06	0.000763752	-43.322	0.000151234	0.00251677	-43.1969	3.29973e-08	7.48138e-06	-83.086
PITG_22706	6.88926e-06	0.00111915	-192.037	7.68237e-05	0.0016574	-188.696	2.84986e-11	7.10755e-08	-299.915
PITG_22705	6.62542e-06	0.00109679	-256.24	6.79606e-05	0.00152649	-273.418	4.67306e-07	4.16236e-05	-269.382
PITG_22704	1.57613e-06	0.000551681	-227.201	5.9695e-05	0.00145054	-296.393	3.99764e-09	1.51719e-06	-295.074
PITG_22703	1.31227e-05	0.00154952	-312.945	4.45462e-05	0.00121632	-350.048	1.31251e-07	1.72284e-05	-295.731
PITG_22702	1.43032e-06	0.000550624	-150.992	0.000100373	0.00192793	-162.426	2.38225e-06	0.000133142	-225.202
PITG_22701	4.22855e-07	0.000298715	-117.391	8.95433e-05	0.00181659	-115.693	1.5293e-10	1.90704e-07	-163.416
PITG_22700	9.94885e-07	0.000455081	-85.4202	4.25363e-05	0.00118216	-84.7179	6.41785e-06	0.000269983	-212.454
PITG_22699	?	?	1	?	?	1	0.106569	0.277252	-2.92461
PITG_22698	?	?	1	0.285591	0.427958	?	0.708614	0.830362	-1.73841
PITG_22697	?	?	1	0.436588	0.564233	?	?	?	1
PITG_22696	?	?	1	0.285591	0.427958	?	?	?	1
PITG_22695	0.443724	0.579604	-1.4741	0.0949615	0.200684	-1.97225	0.245554	0.465055	1.66988
PITG_22694	?	?	1	0.369676	0.509022	3.88316	?	?	1
PITG_22693	?	?	1	0.356327	0.496952	?	?	?	1
PITG_22692	0.00888943	0.0475142	-3.4006	0.0411401	0.110998	-2.51751	0.00343832	0.023707	-3.79686
PITG_22691	0.54147	0.655694	?	?	?	1	0.54147	0.716018	?
PITG_22690	0.536231	0.655694	1.519	0.459896	0.584713	2.22715	0.128159	0.314196	?
PITG_22689	0.0787815	0.19487	1.50559	0.0132718	0.0502871	1.28957	0.608605	0.766895	1.18592
PITG_22688	0.286172	0.438684	-1.69273	0.521881	0.637644	-1.26359	0.946465	0.970879	-1.04065
PITG_22687	0.0862788	0.206769	-1.19471	0.00244036	0.0153345	-1.31146	0.0259486	0.101526	-1.41876
PITG_22686	0.0662845	0.174967	3.0729	0.0445418	0.117525	2.07031	0.241822	0.460849	2.41678
PITG_22685	0.0616917	0.166472	1.57578	0.0144986	0.0534456	1.71082	0.0498047	0.163746	1.33027
PITG_22684	0.645733	0.73989	-1.04404	0.529504	0.643827	-1.03343	0.663914	0.802785	-1.04405
PITG_22683	0.399155	0.541214	-1.51945	0.0046677	0.0243778	-3.60445	0.388823	0.59737	-1.46087
PITG_22682	0.54147	0.655694	?	?	?	1	0.497432	0.690123	-2.64592
PITG_22681	0.818984	0.873154	-1.05754	0.435982	0.564233	1.23553	0.413014	0.617963	1.31844
PITG_22680	0.0167756	0.0704163	2.40505	0.111505	0.224824	1.88855	0.0109322	0.054005	1.85995
PITG_22679	0.177808	0.323533	?	0.285591	0.427958	?	?	?	1
PITG_22678	0.0674448	0.177035	-1.62943	0.0408242	0.110481	-1.6001	5.32263e-05	0.00128169	-2.19588
PITG_22677	0.0113514	0.0546715	-3.32347	0.0033601	0.0192139	-13.0515	0.180655	0.386018	-1.67455
PITG_22676	0.481572	0.612608	2.5199	0.818923	0.873882	1.21355	0.0649008	0.197187	-1.72583
PITG_22675	0.0630583	0.168887	4.5174	0.00125954	0.00979111	1.76574	0.0385707	0.13598	-1.12301
PITG_22674	0.194703	0.34336	-2.02054	0.177836	0.311018	-2.25819	0.302571	0.52036	-2.29829
PITG_22673	?	?	1	?	?	1	?	?	1
PITG_22672	0.00436305	0.0306012	-4.24066	0.00424374	0.0227184	-3.38666	3.27544e-07	3.19456e-05	-4.30505
PITG_22671	0.106176	0.237029	1.20188	0.598165	0.700975	1.0257	0.219278	0.434328	1.18463
PITG_22670	0.000111429	0.00455733	-8.54012	0.173577	0.305547	-2.47896	2.58335e-06	0.000141824	-22.4977
PITG_22669	0.922735	0.948036	-1.08109	0.00725779	0.0330114	-3.1185	0.728149	0.842079	1.33689
PITG_22668	0.750977	0.823975	1.3226	0.795121	0.85622	-1.10728	0.798402	0.88594	1.17662
PITG_22667	0.38217	0.52488	1.60539	0.757912	0.828548	1.10905	0.779235	0.874679	1.15547
PITG_22666	0.0743438	0.188194	1.24859	0.00851959	0.0368788	1.33545	0.00466827	0.0293266	1.31028
PITG_22665	0.492603	0.622378	2.88948	0.568996	0.676546	-1.60412	0.85231	0.919858	1.20681
PITG_22662	0.952801	0.967778	-1.01561	0.348984	0.49043	1.36751	0.670969	0.806678	1.19446
PITG_22661	0.0147863	0.0649517	1.46702	0.0275975	0.0837212	1.6529	0.524053	0.712145	1.13656
PITG_22660	0.686077	0.77267	-1.12124	0.908168	0.938207	1.01618	0.00686526	0.0385596	-1.32931
PITG_22659	0.158919	0.305593	-1.88983	0.0030626	0.018038	-2.83954	0.619196	0.774502	-1.29653
PITG_22658	0.0530564	0.150937	1.35424	0.151443	0.27834	1.51754	0.0265489	0.103296	1.55927
PITG_22657	0.28001	0.432673	-1.1851	0.677884	0.766084	-1.02727	0.796339	0.884469	1.04684
PITG_22656	0.0213575	0.0825887	-1.78069	0.802601	0.861938	-1.03538	0.0148951	0.0679309	-1.25495
PITG_22655	0.0184912	0.0749916	-13.4738	3.84742e-05	0.00111231	-13.7136	0.000128962	0.00238751	-14.6909
PITG_22654	0.0594875	0.162734	1.56748	0.402946	0.539453	1.17777	0.500851	0.6932	1.13668
PITG_22653	0.172816	0.322344	2.72308	0.00154969	0.0111562	2.14942	0.371224	0.580355	1.36831
PITG_22652	?	?	1	?	?	1	?	?	1
PITG_22651	0.324424	0.473877	-1.18655	0.986246	0.991066	1.00172	0.853869	0.920744	-1.02702
PITG_22650	?	?	1	?	?	1	?	?	1
PITG_22649	0.00632282	0.0383132	-1.89073	0.00368602	0.0205596	-1.62714	0.000382934	0.00502273	-1.63877
PITG_22648	0.0498394	0.144553	6.18127	0.019571	0.0661771	9.63587	0.257983	0.476851	9.99877
PITG_22646	0.00782603	0.0439806	1.50952	0.000315084	0.00391299	1.5233	0.330674	0.544013	1.19674
PITG_22644	0.0793488	0.195776	-1.23442	0.806472	0.864395	-1.0372	0.994678	0.996848	1.00144
PITG_22643	0.601342	0.705299	1.12727	0.310925	0.45352	1.11862	0.110855	0.284353	1.15269
PITG_22640	0.0240763	0.0891523	1.71705	0.0342771	0.0973482	1.59655	0.00684383	0.0384702	2.01213
PITG_22639	0.133941	0.273616	1.30049	0.26055	0.407948	1.56888	0.143813	0.340156	1.5471
PITG_22638	0.722779	0.801438	1.03131	0.525567	0.640599	1.05678	0.646367	0.792658	-1.04308
PITG_22637	0.282603	0.43524	8.3858	0.163291	0.292909	-2.01504	0.526473	0.714345	2.20306
PITG_22634	0.449725	0.585289	3.22899	0.639414	0.734992	1.44514	0.611758	0.769126	1.59637
PITG_22633	?	?	1	?	?	1	?	?	1
PITG_22632	?	?	1	?	?	1	?	?	1
PITG_22631	0.674257	0.763464	1.05416	0.02761	0.0837212	1.15938	0.796677	0.884645	-1.05902
PITG_22630	0.118249	0.253004	5.85333	0.000320375	0.00393987	7.02416	0.188097	0.395353	9.20198
PITG_22629	0.204043	0.354024	1.15512	0.384182	0.52253	1.11808	0.0173725	0.0759551	1.26524
PITG_22628	0.179513	0.325199	1.407	0.505864	0.623984	1.10312	0.3859	0.594419	1.25643
PITG_22627	0.241804	0.393395	-1.48302	0.0399515	0.108797	2.15982	0.255684	0.473957	1.62805
PITG_22626	0.519425	0.64595	1.06811	0.373006	0.512122	-1.1633	0.837876	0.910914	1.0561
PITG_22625	0.112298	0.245072	1.1146	0.84116	0.890113	1.03816	0.486963	0.681967	1.16468
PITG_22624	0.00988624	0.0504473	3.76548	0.078928	0.175837	21.9159	0.0784632	0.224559	10.7732
PITG_22618	0.181332	0.327228	1.41496	0.739225	0.814495	-1.07899	0.480211	0.676909	1.19438
PITG_22617	?	?	1	0.436588	0.564233	?	0.177808	0.383325	?
PITG_22616	0.808816	0.865682	-1.01854	0.949788	0.966097	1.00465	0.988101	0.993335	-1.00183
PITG_22615	0.0202079	0.0793969	-1.60622	0.121613	0.238908	-1.36286	0.181188	0.386526	-1.19913
PITG_22613	0.00232854	0.0214039	-2.09608	9.22298e-05	0.00184618	-1.75131	0.00019582	0.00319796	-2.48374
PITG_22611	0.732203	0.808586	-1.09662	0.78066	0.844969	1.05022	0.115299	0.292232	-1.21921
PITG_22610	0.0783104	0.194206	11.126	0.0795093	0.176727	3.10671	0.0733548	0.21408	6.65542
PITG_22608	?	?	1	?	?	1	?	?	1
PITG_22606	?	?	1	?	?	1	?	?	1
PITG_22605	0.227295	0.378943	2.18195	0.60762	0.709096	-1.16845	0.173661	0.383325	2.63411
PITG_22604	0.0739476	0.187452	?	4.28545e-05	0.00118494	?	0.172292	0.381823	9.72938
PITG_22601	0.561275	0.672324	2.03668	0.653571	0.746529	1.62041	0.804653	0.88971	1.31786
PITG_22600	0.290448	0.442934	1.14019	0.839471	0.889044	1.03198	0.4719	0.670173	1.07438
PITG_22599	0.294872	0.447287	1.3527	0.701593	0.784913	1.04868	0.285646	0.505083	1.20083
PITG_22598	0.370778	0.513985	1.21847	0.0333153	0.0954087	1.53397	0.408331	0.614592	1.66964
PITG_22596	0.614936	0.716601	1.91933	0.610253	0.711277	1.63473	0.647433	0.793268	1.73185
PITG_22594	0.63424	0.731495	-1.11509	0.529469	0.643827	1.10735	0.704425	0.828029	1.13413
PITG_22592	0.251737	0.403289	12.6294	0.000260638	0.00344788	67.7655	0.100577	0.266727	5.64618
PITG_22590	0.0678266	0.177697	1.41938	0.0568994	0.14052	1.35065	0.214957	0.428637	1.25995
PITG_22588	0.0317492	0.106821	3.57039	0.0819994	0.180649	2.11449	0.111903	0.286242	2.46886
PITG_22587	0.958082	0.971609	-1.00735	0.14629	0.271366	-1.15685	0.272217	0.491245	-1.15603
PITG_22585	0.871876	0.91185	-1.0292	0.683894	0.770936	-1.06196	0.713619	0.833391	-1.12659
PITG_22584	0.323446	0.472862	?	0.639517	0.734992	2.5725	0.54147	0.716018	?
PITG_22582	0.146959	0.289685	-1.44002	0.0620199	0.149345	-1.20959	0.543924	0.71813	-1.05385
PITG_22581	0.310591	0.462956	20.6527	0.24739	0.393334	-2.61454	0.967257	0.982395	1.03942
PITG_22578	0.482111	0.613025	2.50129	0.388333	0.526274	-1.72005	0.573857	0.741629	2.13064
PITG_22577	0.748464	0.822105	1.06296	0.00232493	0.0147685	1.29172	0.556025	0.728281	1.25198
PITG_22576	0.102077	0.231843	-1.37219	0.00335987	0.0192139	-1.54786	0.999688	0.99986	-1.00005
PITG_22575	0.585888	0.692924	-1.06448	0.156775	0.284642	1.55623	0.501637	0.693903	-1.09118
PITG_22574	0.50413	0.632436	-1.12712	0.256466	0.403542	1.30802	0.334051	0.546873	1.33131
PITG_22573	0.428759	0.567003	1.29974	0.138931	0.261562	1.46166	0.261056	0.479637	2.23162
PITG_22572	0.00641361	0.038682	-1.712	0.00634399	0.0301499	-1.35488	0.0123618	0.0589651	-1.58881
PITG_22571	0.0024504	0.0220443	7.53095	0.105108	0.215987	5.08028	0.188435	0.39585	2.34801
PITG_22570	0.0691968	0.179587	1.39681	0.0377908	0.104497	1.27924	0.74903	0.855144	-1.05925
PITG_22569	0.0446852	0.133963	-1.22376	0.109265	0.22187	-1.21345	0.873409	0.93168	-1.03234
PITG_22568	0.213062	0.363351	1.48735	0.00568535	0.0278529	1.49893	0.187284	0.394309	1.70043
PITG_22567	0.00547371	0.035338	3.01433	0.0660539	0.156091	2.31306	0.272273	0.491251	2.68525
PITG_22566	0.864265	0.906563	-1.01933	0.720441	0.799549	1.04585	0.157336	0.360102	-1.15611
PITG_22564	0.564303	0.674741	1.38273	0.888929	0.923985	-1.05685	0.845992	0.916154	1.11911
PITG_22562	0.231633	0.383306	2.23317	0.000721226	0.00681267	4.03649	0.344545	0.55695	2.56902
PITG_22561	0.269766	0.422136	1.2584	0.180528	0.31409	1.57022	0.000111732	0.00214353	1.94287
PITG_22557	0.338456	0.486195	1.31694	0.0421356	0.11283	1.66181	0.358331	0.568549	2.21531
PITG_22556	0.00866136	0.0468571	2.09736	0.878314	0.917098	1.08475	0.764597	0.865146	1.36182
PITG_22555	0.00655868	0.039129	-1.68108	0.000510513	0.00536776	-1.81028	1.80804e-05	0.000577053	-1.89207
PITG_22554	0.3421	0.489414	-1.2088	0.37315	0.512199	-1.21213	0.00757617	0.0413501	-2.0322
PITG_22552	0.272315	0.424785	1.18043	0.00296923	0.0176427	1.24175	0.322022	0.536131	1.0853
PITG_22551	0.366277	0.510515	-1.28435	0.675602	0.764251	1.25448	0.861417	0.925333	1.04068
PITG_22549	0.00617097	0.0377424	-1.45257	0.00165187	0.0116397	-1.26904	0.25384	0.472394	-1.26425
PITG_22548	0.665069	0.755027	1.13746	0.652616	0.745923	1.08202	0.888555	0.939705	1.03292
PITG_22547	0.000574876	0.0102049	-2.03698	0.43213	0.564233	1.53733	0.863584	0.926446	-1.11111
PITG_22544	0.621577	0.721679	1.36312	0.0238918	0.0758693	-2.23867	0.668306	0.80532	1.34575
PITG_22543	0.813966	0.869491	-1.43703	0.000353643	0.00419742	?	0.505059	0.696912	-2.18873
PITG_22541	0.00988804	0.0504473	1.22859	0.0209265	0.0691939	1.3421	0.00200006	0.0162028	1.24227
PITG_22538	0.104322	0.235068	-1.55838	0.130397	0.251097	-1.46023	0.129702	0.316766	-1.43521
PITG_22536	0.00348965	0.0268275	-2.0411	1.99005e-05	0.000783422	-2.07437	0.423434	0.627158	-1.25791
PITG_22535	0.0559258	0.156086	1.21573	0.489531	0.610037	-1.15153	0.471666	0.669949	1.07451
PITG_22534	0.0435614	0.131547	25.0603	0.0949535	0.200684	10.3762	0.244457	0.463833	23.0668
PITG_22532	0.106065	0.236999	-1.21417	0.0523644	0.132599	-1.31478	0.085574	0.238194	-1.38304
PITG_22529	0.00781983	0.04396	-1.44941	0.0469246	0.122334	-1.51686	0.580613	0.746801	-1.26476
PITG_22528	0.0294922	0.101794	1.8103	0.160817	0.289928	1.39395	0.187602	0.39455	1.52459
PITG_22527	0.756885	0.828213	-1.15963	0.152789	0.280078	-1.78285	0.704795	0.828072	1.41899
PITG_22525	0.00290609	0.0241241	-2.25118	1.94482e-07	8.94362e-05	-1.73018	6.76269e-06	0.000278447	-1.31672
PITG_22524	0.177808	0.323533	?	0.285591	0.427958	?	0.659066	0.799137	-1.41992
PITG_22523	0.0945813	0.219665	-1.20387	0.193875	0.33092	-1.16269	0.0128808	0.0607086	-1.17577
PITG_22522	0.385446	0.528002	6.48111	?	?	1	0.86695	0.927857	-1.15547
PITG_22517	0.0499624	0.144813	4.37924	0.0215274	0.0705669	2.14902	0.237125	0.455917	2.902
PITG_22515	0.177808	0.323533	?	3.46021e-05	0.00105086	?	?	?	1
PITG_22514	0.177808	0.323533	?	?	?	1	?	?	1
PITG_22512	0.0151267	0.0660304	-4.33201	0.00202039	0.0133888	-2.50839	0.815957	0.897822	-1.21135
PITG_22510	0.346614	0.49318	-1.36133	0.626089	0.72418	-1.11703	0.339972	0.552531	1.5458
PITG_22508	0.189196	0.336722	1.11922	0.402496	0.539195	1.12765	0.222457	0.437062	1.23963
PITG_22506	?	?	1	?	?	1	?	?	1
PITG_22505	0.0125768	0.0584655	3.0964	0.0143034	0.052956	3.53605	0.00365552	0.0247645	2.1204
PITG_22503	0.451761	0.587323	2.52588	0.741181	0.815934	-1.46637	0.809161	0.892603	1.23764
PITG_22502	1.34333e-05	0.0015671	-833.365	0.000164236	0.00263546	-1620.59	9.73299e-08	1.42789e-05	-945.605
PITG_22499	0.0130327	0.0596801	-2.50695	3.72149e-06	0.000321673	-4.24777	0.0205876	0.0855353	-2.29848
PITG_22497	0.559424	0.6708	1.64364	0.145282	0.270028	-2.9224	0.518965	0.708318	1.9002
PITG_22495	0.342737	0.489923	5.71257	0.0286658	0.0859826	2.82609	0.360755	0.570447	2.83325
PITG_22494	0.0525732	0.149955	-1.32917	0.266999	0.414812	-1.13453	0.611734	0.769126	-1.09565
PITG_22491	0.143618	0.285367	-1.47437	0.0312779	0.0912948	-1.54469	0.00018529	0.0030749	-1.7706
PITG_22489	0.551642	0.664494	2.32714	0.911342	0.940846	1.08866	0.10322	0.271307	1.43832
PITG_22488	0.038893	0.122057	1.96714	0.0317089	0.0921373	2.68299	0.00080889	0.00865677	2.82065
PITG_22487	0.0847374	0.204439	-1.2999	0.126953	0.246501	-1.09191	0.887941	0.939439	-1.01655
PITG_22486	0.585554	0.692857	1.18289	0.307478	0.450128	1.33766	0.028719	0.109227	-1.5405
PITG_22481	0.0143562	0.0638207	-2.75576	0.0266393	0.08177	-1.3263	0.00410661	0.0268212	-1.4342
PITG_22480	0.0136454	0.0615104	-1.64862	0.00200058	0.0132878	-1.51513	0.00236291	0.0183749	-2.07369
PITG_22479	0.17526	0.323533	-1.59761	0.0323361	0.0934934	-2.22151	0.0011914	0.0112548	-2.2475
PITG_22478	0.0116733	0.0555602	2.08201	0.044877	0.118142	1.59813	0.007647	0.0416671	1.91256
PITG_22477	0.171651	0.321064	1.0577	0.00366603	0.0204796	1.29043	0.325665	0.539469	1.98505
PITG_22476	0.0256769	0.0929824	-2.10386	0.0563635	0.139551	-1.69379	1.85554e-05	0.000587913	-4.45157
PITG_22475	0.661333	0.752012	-1.20143	0.638136	0.733984	-1.1868	0.0638602	0.195181	-1.14034
PITG_22472	0.197638	0.346499	2.541	0.000715994	0.00678893	3.25207	0.23883	0.457835	2.27917
PITG_22471	0.119473	0.254494	2.77859	0.000464437	0.00501609	3.33292	0.200127	0.410891	1.94865
PITG_22468	0.0282657	0.0991553	1.62517	0.0371779	0.103272	1.43871	0.0563344	0.178394	1.62777
PITG_22462	0.740186	0.814969	1.12551	0.19198	0.328521	-1.15376	0.0368208	0.131512	1.50235
PITG_22459	0.422239	0.561113	1.17378	0.162801	0.292375	-1.27174	0.240325	0.45959	2.50015
PITG_22458	0.026976	0.0962629	1.9471	0.493735	0.613744	1.13865	0.00459022	0.0290138	1.63218
PITG_22454	0.745555	0.819582	-1.02369	0.0298989	0.0884965	-1.07827	0.533534	0.716018	-1.04214
PITG_22453	0.0659241	0.174443	-1.71141	0.00758036	0.0341058	-2.07885	0.0224827	0.09145	-1.76843
PITG_22451	0.0699445	0.180865	-1.56889	0.109179	0.221772	-1.55881	0.00319874	0.0225904	-1.89195
PITG_22449	?	?	1	?	?	1	?	?	1
PITG_22448	0.120912	0.256693	1.63956	0.0169618	0.0597946	1.63543	0.0492881	0.162384	1.80552
PITG_22446	0.140929	0.282482	1.93933	0.00500379	0.0255079	1.92355	0.0916014	0.249911	1.60445
PITG_22444	0.980751	0.987536	1.03158	0.841163	0.890113	1.25284	0.518115	0.707594	5.03774
PITG_22439	0.0155385	0.0671896	2.68582	0.99489	0.996661	1.00465	0.0405825	0.141133	1.4745
PITG_22437	0.0502363	0.145365	-7.16178	0.00337673	0.0192838	-38.4986	0.718288	0.836359	-1.33985
PITG_22435	0.546803	0.66027	-1.23927	0.447626	0.57428	-1.56762	0.898575	0.945002	-1.11382
PITG_22434	0.62215	0.722152	-1.06102	0.26865	0.416747	-1.10641	0.742257	0.850451	1.04293
PITG_22433	?	?	1	?	?	1	?	?	1
PITG_22432	0.0219906	0.0842309	5.03321	7.79459e-06	0.000481309	4.0223	0.14564	0.343416	3.35553
PITG_22431	0.00455091	0.031378	-1.51571	0.0666483	0.157028	-1.17341	0.00387783	0.0258	-1.3877
PITG_22430	0.394427	0.536248	-1.15756	0.00501268	0.0255458	-1.2246	0.940778	0.967489	1.01581
PITG_22429	0.692803	0.778406	1.06824	0.174883	0.307297	-1.33538	0.304283	0.521868	-1.15379
PITG_22428	0.349541	0.496059	-1.23017	0.442319	0.569688	1.14197	0.131689	0.320064	-1.34338
PITG_22427	0.21616	0.366494	-1.16415	0.0498846	0.128027	-1.11004	0.612797	0.769766	-1.03216
PITG_22426	?	?	1	?	?	1	?	?	1
PITG_22425	0.16312	0.310554	-2.60834	0.91894	0.94545	1.17348	0.100039	0.265664	-2.91737
PITG_22422	0.177808	0.323533	?	?	?	1	?	?	1
PITG_22420	?	?	1	?	?	1	?	?	1
PITG_22419	0.104812	0.235746	1.42614	0.0209063	0.0691535	1.26208	0.124754	0.308274	1.15579
PITG_22418	0.000593376	0.0104036	-1.26754	0.450799	0.576873	-1.14393	0.00309371	0.0221214	-1.19941
PITG_22416	0.103805	0.234411	5.56249	0.275039	0.423986	2.94948	0.49523	0.689177	1.45881
PITG_22415	0.0124916	0.0581961	-3.87122	0.00535	0.0267347	-4.68863	0.00762336	0.0415772	-2.27004
PITG_22414	0.0100697	0.0509882	-4.55876	8.1001e-07	0.000174417	-4.05188	1.00879e-05	0.000369461	-6.01856
PITG_22413	0.357725	0.503439	1.25809	0.201212	0.339505	1.41035	0.392646	0.600878	1.19545
PITG_22411	0.716054	0.796003	-1.062	0.357119	0.497564	1.28051	0.328833	0.542325	1.29924
PITG_22409	0.00185916	0.0189537	-11.4804	0.0316436	0.0919933	-6.10511	0.00626316	0.035956	-12.7685
PITG_22406	0.601131	0.705153	-1.07926	0.426241	0.559916	1.70892	0.212938	0.426463	1.74438
PITG_22405	0.193489	0.341904	1.18057	0.000380917	0.00438132	1.41741	0.0117345	0.0567238	1.46644
PITG_22404	0.495614	0.625119	1.11005	0.161494	0.29079	1.1123	0.75597	0.85976	-1.08383
PITG_22400	?	?	1	0.436588	0.564233	?	?	?	1
PITG_22398	0.020496	0.0801486	1.32092	0.361744	0.501774	1.13353	0.248944	0.467873	1.27772
PITG_22396	0.930314	0.953237	1.0407	0.406993	0.542682	1.53342	0.868476	0.92858	1.17707
PITG_22394	0.0934432	0.217845	1.44466	0.0170492	0.0600114	1.41808	0.124781	0.308296	1.52123
PITG_22392	0.680894	0.768575	-1.62248	0.212205	0.351729	?	0.607985	0.766462	1.78273
PITG_22391	0.367309	0.511542	-1.17655	0.144461	0.268874	-1.6206	0.333916	0.546837	1.28395
PITG_22390	0.017743	0.072927	-1.95805	1.06902e-05	0.000571287	-1.97161	0.000230975	0.00353202	-1.25188
PITG_22389	0.150952	0.295293	1.27561	0.777452	0.84322	1.01997	0.561161	0.731924	1.21618
PITG_22387	?	?	1	0.285591	0.427958	?	?	?	1
PITG_22384	5.86462e-07	0.000328835	-2187.63	0.000171437	0.00270141	-2537.45	1.44877e-07	1.81961e-05	-1322.27
PITG_22383	0.387423	0.530076	1.36462	0.494978	0.61494	-1.0953	0.79442	0.883552	1.31012
PITG_22381	0.0579928	0.159863	1.16834	0.137969	0.260441	1.09	0.240659	0.459926	1.1059
PITG_22380	0.139937	0.281232	1.28027	0.438741	0.56632	-1.16242	0.0519244	0.168431	1.74984
PITG_22379	0.0316297	0.106569	?	0.00182401	0.0124409	?	0.212599	0.426151	-3.75143
PITG_22378	0.000514	0.00968962	-2.68195	0.179936	0.313341	-1.43737	5.27163e-05	0.00127468	-3.61002
PITG_22375	0.00482411	0.0326826	-5.23255	0.00621824	0.0296722	-4.99201	0.000416902	0.00531575	-7.2571
PITG_22374	0.351998	0.498081	1.33463	0.00105045	0.00864105	2.71905	0.00033084	0.00452649	-1.35602
PITG_22372	0.192792	0.34101	4.14437	0.0164991	0.0586856	2.25189	0.49531	0.689232	1.82104
PITG_22371	0.00152904	0.0171542	3.68901	0.995788	0.9971	1.0021	0.656293	0.797506	1.34591
PITG_22369	0.00352579	0.0269504	1.26002	0.292164	0.434553	1.17172	0.707965	0.830287	1.0863
PITG_22365	0.0594983	0.162738	2.50387	0.60672	0.708387	1.21561	0.0814875	0.230028	3.08775
PITG_22364	0.568584	0.678366	1.5425	0.0012265	0.00960692	2.72398	0.675122	0.809498	1.60383
PITG_22363	0.206935	0.356768	-2.3434	0.0393032	0.107585	-2.09463	0.799795	0.886943	-1.09662
PITG_22359	0.116041	0.249847	-6.19031	0.0129567	0.049393	-4.42924	?	?	1
PITG_22358	0.690521	0.776618	1.08609	0.491882	0.612225	-1.09114	0.79193	0.882094	1.02863
PITG_22357	0.799963	0.859392	-1.027	0.995537	0.99696	1.00039	0.917159	0.954217	1.01195
PITG_22356	0.867223	0.908488	-1.30276	0.285591	0.427958	?	0.858972	0.92385	-1.32296
PITG_22355	0.876455	0.915262	-1.03747	0.959033	0.97132	1.01578	0.274742	0.494071	-1.19978
PITG_22354	0.314402	0.46506	1.05813	0.0144254	0.0532289	1.39625	0.0455316	0.152922	1.36446
PITG_22353	0.068676	0.178916	-1.16321	0.140839	0.264417	-1.10739	0.965108	0.981525	1.00825
PITG_22351	0.00180978	0.0186229	-59.551	0.00224799	0.0144107	-37.0438	0.000193814	0.00318907	-122.665
PITG_22350	0.231935	0.383549	3.83314	0.075131	0.169934	2.77	0.20547	0.417777	3.89018
PITG_22347b	0.53891	0.655694	2.09269	0.0375602	0.104086	1.75611	0.482419	0.67871	2.60928
PITG_22347a	0.53803	0.655694	-1.60209	0.800251	0.860048	1.22951	0.713289	0.833061	-1.31758
PITG_22346	0.831771	0.882372	-1.04625	0.541133	0.653421	1.26349	0.753734	0.858576	-1.09183
PITG_22343	0.281026	0.433626	2.00957	0.00230207	0.0146766	3.64968	0.397412	0.604648	2.28362
PITG_22340	0.44278	0.578705	-1.77719	0.409823	0.545151	2.00221	0.899463	0.945555	1.1324
PITG_22339	0.210224	0.360283	3.58697	0.23459	0.379123	1.57305	0.0579848	0.182134	2.48599
PITG_22334	0.179686	0.325411	1.48215	0.293601	0.435726	1.16976	0.693602	0.820624	1.16156
PITG_22333	0.0950235	0.220344	2.03915	0.381927	0.520688	-1.08384	0.0158222	0.0710086	2.48506
PITG_22330	0.54147	0.655694	?	?	?	1	0.982314	0.990426	1.03951
PITG_22328	0.413592	0.553601	-1.04177	0.0986456	0.205855	1.36665	0.0673783	0.20246	1.32403
PITG_22326	0.751243	0.824094	1.09433	0.964255	0.974856	1.00707	0.825556	0.904402	1.06876
PITG_22324	0.0302234	0.103516	-3.02654	0.0753126	0.170226	-1.74122	0.00339745	0.0234716	-2.75384
PITG_22323	0.00115181	0.0146741	-4.1492	0.000651188	0.00633956	-3.10512	0.000178402	0.00300053	-2.60903
PITG_22319	0.13511	0.274934	1.14408	0.0230435	0.0740095	1.11907	0.979121	0.989149	1.00358
PITG_22318	0.0240093	0.0890397	3.29752	0.0483037	0.12497	2.38074	0.00268356	0.0201158	2.57835
PITG_22317	0.106058	0.236999	2.72999	0.0276383	0.0837633	3.90361	0.193562	0.402574	2.96167
PITG_22313	0.000619517	0.0105723	-2.7236	0.000512944	0.00539007	-2.0537	0.0441723	0.149595	-1.77466
PITG_22311	0.139036	0.280149	-1.10698	0.514417	0.630749	-1.05408	0.958067	0.977602	-1.00739
PITG_22310	0.314108	0.465036	-1.14573	0.0751494	0.169954	-1.20788	0.677573	0.811155	1.01492
PITG_22306	0.785302	0.848202	1.18302	0.0973196	0.203867	3.4109	0.435852	0.638101	2.0498
PITG_22303	0.31273	0.464589	?	0.298352	0.440601	4.83168	0.366083	0.57484	2.55419
PITG_22301	0.0734217	0.186663	1.27585	0.541688	0.65391	-1.03582	0.474616	0.672851	1.0643
PITG_22300	0.177808	0.323533	?	?	?	1	0.912468	0.951952	-1.19535
PITG_22299	0.786572	0.849001	-1.09599	0.00572916	0.0279813	-2.85344	0.818696	0.89937	1.14297
PITG_22296	0.000359212	0.00809834	3.31536	0.0470406	0.122527	3.09446	0.479906	0.67661	1.76042
PITG_22295	0.0823365	0.200558	2.69911	0.0888824	0.19131	2.00909	0.654615	0.796783	1.69752
PITG_22290	0.00139226	0.0161457	-2.72529	1.67722e-05	0.000720706	-1.99389	0.00150213	0.0132647	-1.4489
PITG_22288	0.0797889	0.196555	-1.40558	0.111774	0.225236	-1.20882	0.259663	0.478329	-1.20399
PITG_22286	0.137138	0.27763	-1.31264	0.0575507	0.141601	-1.21773	0.312549	0.52856	-1.21567
PITG_22285	0.637079	0.73331	-1.20779	0.940694	0.960244	1.03079	0.0113423	0.0554041	-1.28884
PITG_22283	4.99057e-06	0.000963845	-132.335	1.25509e-05	0.000621324	-329.538	2.64708e-06	0.000143729	-92.2949
PITG_22282	0.359604	0.505078	-1.3043	0.00529374	0.0265523	-2.22602	0.572458	0.740733	-1.30411
PITG_22281	0.0692023	0.179587	-1.40745	0.33442	0.477295	-1.24401	0.049102	0.161954	-2.02332
PITG_22279	0.0625012	0.167899	-1.6324	0.0189613	0.0646621	-2.13336	0.0427916	0.146539	-1.45925
PITG_22277	?	?	1	?	?	1	?	?	1
PITG_22272	0.271248	0.423539	1.61576	0.797602	0.858045	1.08731	0.991328	0.994804	1.01014
PITG_22267	0.594514	0.699367	-1.07659	0.0366227	0.101973	-1.29449	0.0528965	0.170413	-1.30317
PITG_22265	0.483709	0.614427	1.18966	0.0248476	0.0778943	3.36551	0.012475	0.0593428	-1.21398
PITG_22264	0.0696999	0.180394	1.28264	0.0798368	0.177252	1.151	0.0154012	0.0695652	1.31797
PITG_22263	0.120139	0.255569	1.73844	0.413812	0.549019	1.08713	0.679885	0.812276	1.28773
PITG_22262	0.651488	0.744472	1.07306	0.0372418	0.103389	1.51858	0.329907	0.543248	1.80705
PITG_22257	0.744211	0.818364	-1.0357	0.401681	0.538461	1.09817	0.803818	0.889125	1.05848
PITG_22256	?	?	1	?	?	1	?	?	1
PITG_22254	0.231467	0.383105	1.74075	0.220084	0.361497	1.39775	0.131911	0.320411	1.51903
PITG_22253	0.0611411	0.165538	1.66431	0.299779	0.442116	1.3343	0.151278	0.351704	1.12005
PITG_22251	0.979717	0.987099	1.00233	0.500787	0.619997	1.11357	0.0746867	0.216735	-1.05794
PITG_22250	0.354536	0.500491	1.84264	0.528842	0.643394	-1.45124	0.608667	0.766895	1.92023
PITG_22249	0.258621	0.410534	-1.10929	0.103112	0.212863	-1.2292	0.450292	0.650701	1.13325
PITG_22247	0.00956685	0.0495829	3.24609	0.0459099	0.120245	3.15276	0.00280755	0.0207356	2.21549
PITG_22243	0.6321	0.729986	1.63525	0.484837	0.606104	1.79541	0.568292	0.737475	1.13536
PITG_22242	0.00901557	0.0478354	2.40474	0.0164495	0.0585805	1.36422	0.3081	0.525018	2.39763
PITG_22241	0.0678212	0.177697	-1.32928	0.350645	0.492052	-1.20158	0.301487	0.519735	-1.14351
PITG_22238	0.135745	0.27587	?	0.916517	0.944849	1.12869	0.539962	0.716018	-2.40771
PITG_22237	0.719726	0.798664	1.49416	0.400304	0.537398	2.60127	0.624578	0.77796	1.41306
PITG_22229	0.886081	0.922157	1.04807	0.551474	0.662359	1.11379	0.871954	0.93093	1.05749
PITG_22228	?	?	1	?	?	1	?	?	1
PITG_22227	?	?	1	?	?	1	?	?	1
PITG_22226	0.949275	0.965438	-1.01808	0.111708	0.225129	1.21644	0.381474	0.590214	1.41105
PITG_22225	0.0511296	0.14719	-1.2549	0.938251	0.958883	-1.01928	0.140534	0.334896	-1.05556
PITG_22223	0.318359	0.468324	-1.69661	0.714213	0.794431	1.12058	0.0412287	0.142771	-2.50244
PITG_22214	0.0253217	0.0920993	-11.7397	0.0766649	0.172245	-5.17954	0.864717	0.926661	-1.15904
PITG_22210	0.0166238	0.0699818	-1.56472	0.363249	0.503282	1.40131	0.167895	0.375374	-1.06583
PITG_22208	?	?	1	?	?	1	?	?	1
PITG_22204	0.288502	0.440818	1.72126	0.573694	0.680743	1.17755	0.66851	0.805363	-1.05156
PITG_22203	0.196969	0.345735	1.08215	0.270464	0.418892	-1.26568	0.784826	0.878001	-1.03874
PITG_22202	0.0783873	0.194303	-1.79858	0.0109645	0.0439697	-2.89752	0.91505	0.953387	-1.03899
PITG_22201	0.0418073	0.128142	1.6613	0.165844	0.29612	2.11276	0.20266	0.413902	1.60241
PITG_22200	0.00213589	0.0205003	-1.87721	0.000122454	0.00220596	-1.42559	0.203913	0.415538	-1.25996
PITG_22198	?	?	1	0.285591	0.427958	?	?	?	1
PITG_22194	0.598886	0.703319	2.72088	?	?	1	0.935687	0.965268	1.11664
PITG_22191	0.202839	0.352575	-1.35511	0.156904	0.284795	-1.27467	0.0823629	0.231768	-1.1914
PITG_22186	0.302057	0.454301	-1.121	0.230051	0.373759	-1.12246	0.681361	0.813087	-1.03564
PITG_22184	0.014867	0.065257	1.26367	0.286074	0.428412	1.19017	0.737407	0.847565	1.22168
PITG_22178	0.277765	0.430199	-1.15218	0.732804	0.809312	1.03202	0.702258	0.827094	1.1718
PITG_22177	0.25713	0.409251	1.34927	0.419768	0.553869	-1.22683	0.011712	0.0566844	1.56477
PITG_22176	0.776127	0.841849	1.08136	0.310402	0.45306	-1.20637	0.0643475	0.196189	1.41298
PITG_22171	0.603288	0.706891	-1.2037	0.131681	0.252926	1.19202	0.111328	0.285336	1.59436
PITG_22166	0.641728	0.736758	1.77142	0.0558377	0.138653	-3.32947	0.315962	0.531105	1.13071
PITG_22163	0.26122	0.412775	1.1728	0.131859	0.253074	-1.11779	0.643968	0.790828	1.11308
PITG_22162	?	?	1	0.371586	0.510733	3.05562	?	?	1
PITG_22161	0.0242049	0.0894597	4.13705	0.00122177	0.00958276	2.90419	0.116244	0.293746	3.05496
PITG_22159	0.161135	0.307988	1.11436	0.0966462	0.202919	1.23691	0.146514	0.344722	1.20995
PITG_22157	0.163174	0.310589	-1.90353	0.00849022	0.0368155	-2.20469	0.839574	0.911989	1.04451
PITG_22155	0.0361249	0.11633	4.97867	0.28888	0.431099	4.07419	0.192007	0.400293	3.54842
PITG_22154	0.00145353	0.0165457	-7.16674	0.000325311	0.00396861	-2.42207	0.000316031	0.00442096	-3.06384
PITG_22153	0.223967	0.375196	2.06466	0.73594	0.811731	-1.24609	0.612521	0.769586	1.91439
PITG_22151	0.369007	0.512839	-1.27945	0.391106	0.529033	1.44279	0.718141	0.836359	-1.32076
PITG_22150	0.244775	0.3963	7.16008	0.0785811	0.17531	4.61269	0.000209435	0.00332998	4.59741
PITG_22149	0.00196124	0.01949	-1.30507	0.00949507	0.0398383	-1.31461	0.138578	0.331575	-1.20633
PITG_22148	0.080068	0.197047	2.90598	0.115447	0.230065	2.21673	0.0884895	0.244322	3.26029
PITG_22141	0.558602	0.670045	1.0561	0.731709	0.808625	-1.04701	0.614217	0.770829	1.06198
PITG_22140	0.115976	0.249739	1.32009	0.0303972	0.0894564	1.23211	0.788458	0.879875	1.22212
PITG_22138	?	?	1	?	?	1	?	?	1
PITG_22137	0.213295	0.363457	1.96865	0.0850375	0.185429	2.01939	0.033976	0.124143	1.43988
PITG_22136	0.0185887	0.075268	-6.6108	0.0602761	0.146296	-2.62488	0.000601113	0.00689503	-7.35339
PITG_22135	0.155476	0.301161	1.11006	0.0593157	0.144587	1.19689	0.0523267	0.169264	1.40024
PITG_22134	0.0686664	0.178916	1.38832	0.792553	0.854139	-1.08983	0.0618711	0.190704	1.6166
PITG_22133	0.790896	0.852315	1.05485	0.322662	0.465608	1.12005	0.412257	0.617413	1.33412
PITG_22132	0.613129	0.715085	-1.16854	0.478138	0.600377	-1.04578	0.824199	0.903426	-1.10875
PITG_22130	?	?	1	?	?	1	?	?	1
PITG_22129	0.000927172	0.0129032	4.19707	0.170353	0.301683	2.51817	0.00467654	0.0293469	2.66363
PITG_22127	0.247185	0.398642	-1.63817	0.37063	0.509701	2.25366	0.601251	0.76173	-1.37602
PITG_22126	0.806954	0.864565	1.04137	0.733515	0.809842	-1.04232	0.734446	0.846222	-1.06608
PITG_22125	0.996757	0.997618	-1.00042	0.370502	0.509564	1.35864	0.728996	0.84256	-1.07297
PITG_22124	0.0560999	0.156396	-1.54724	0.106764	0.218364	1.16092	0.00216886	0.0172109	-1.98167
PITG_22123	0.54147	0.655694	?	?	?	1	0.446746	0.64719	2.47461
PITG_22122	0.812162	0.868471	1.0134	0.135527	0.257372	-1.03833	0.874789	0.932567	-1.01592
PITG_22121	0.0876506	0.209019	1.69509	0.108029	0.220148	1.28419	0.334335	0.54688	1.70863
PITG_22119	0.257541	0.40964	9.01284	0.00450456	0.0237818	3.83688	0.226877	0.4426	5.61216
PITG_22118	?	?	1	?	?	1	?	?	1
PITG_22117	0.37041	0.513844	1.22333	0.600827	0.703178	1.12381	0.285964	0.505351	1.19035
PITG_22113	0.00170617	0.0180833	1.81091	0.0396878	0.108315	1.25202	0.0572543	0.180554	1.56288
PITG_22112	0.023344	0.0875247	1.25501	0.370428	0.509503	1.09493	0.0021564	0.0171276	1.31647
PITG_22111	0.0889174	0.210653	5.99993	9.44715e-05	0.00187388	6.25894	0.160524	0.364472	3.58599
PITG_22108	0.190126	0.337945	1.34492	0.308931	0.451652	1.25649	0.00817428	0.043775	1.59471
PITG_22107	0.270938	0.423283	1.11736	0.0993095	0.206797	1.07101	0.00380521	0.0255407	1.20744
PITG_22105	0.927615	0.951313	-1.01391	0.78003	0.84455	1.05783	0.0951055	0.256283	1.19073
PITG_22104	0.166499	0.314917	2.14742	0.00999466	0.0412607	2.17716	0.0271047	0.104642	1.54073
PITG_22103	0.947517	0.964258	1.00713	0.0197333	0.0665586	1.10161	0.606225	0.765463	-1.07497
PITG_22096	0.104163	0.234834	-4.72641	0.329837	0.472917	2.68871	0.00421655	0.0273348	-9.93448
PITG_22095	0.0719995	0.184287	1.64562	0.0548389	0.136626	-1.09068	0.146986	0.345396	1.23121
PITG_22094	0.0743003	0.188126	1.30684	0.872023	0.912437	1.03794	0.201023	0.411915	1.27241
PITG_22091	0.726338	0.804307	1.27851	0.599798	0.702276	1.2008	0.0298217	0.112266	1.2352
PITG_22089	0.729645	0.806787	1.16061	0.132581	0.253735	8.75391	0.98857	0.993521	-1.00701
PITG_22088	0.54147	0.655694	?	?	?	1	0.54147	0.716018	?
PITG_22087	0.100823	0.230047	1.71749	0.0920844	0.196121	1.42222	0.127804	0.313613	2.31125
PITG_22085	0.372332	0.515515	-1.2391	0.0315873	0.0918504	-2.1453	0.965513	0.981822	1.00717
PITG_22082	6.74601e-06	0.00110622	-517.049	0.000254647	0.00339951	-1142.68	4.95255e-09	1.80115e-06	-725.307
PITG_22080	0.0753351	0.189834	-1.2335	0.0468551	0.12219	-1.18328	0.567639	0.73712	-1.01462
PITG_22079	0.223962	0.375196	1.91793	0.431296	0.564233	2.35981	0.433653	0.636228	-1.77993
PITG_22077	0.780295	0.844771	-1.05288	0.0716691	0.165052	-1.20319	0.0141475	0.0651507	-1.2791
PITG_22076	0.016467	0.0695462	3.63807	0.0136257	0.0512394	6.69455	0.39691	0.604323	3.15513
PITG_22075	0.151884	0.296335	?	0.423983	0.557662	-4.28605	0.345715	0.557449	?
PITG_22070	0.723466	0.801944	1.10243	0.333759	0.476758	1.431	0.899747	0.94574	1.07232
PITG_22069	0.373042	0.516176	1.09647	0.208883	0.34794	1.17793	0.392961	0.601096	1.30138
PITG_22068	0.0511507	0.147227	-4.23009	0.355195	0.495849	-2.67958	0.827887	0.905422	-1.17702
PITG_22065	0.0137255	0.0616954	-1.445	0.15317	0.280533	-1.06587	0.648104	0.793729	-1.04919
PITG_22064	0.0351824	0.1142	-2.07592	0.0199712	0.0670502	-1.44503	0.00636134	0.0363642	-1.45297
PITG_22063	0.859868	0.903662	1.18895	0.37676	0.515614	2.87248	0.602609	0.762767	-1.19322
PITG_22062	0.00705232	0.0408943	1.86442	0.000592871	0.00593381	2.41222	0.532708	0.716018	1.4192
PITG_22060	0.227542	0.379047	2.11303	0.640599	0.735849	-1.34465	0.690036	0.818553	1.59242
PITG_22058	0.747308	0.82125	1.10976	0.0560406	0.138949	1.30426	0.674093	0.808819	1.11167
PITG_22057	0.411911	0.552243	1.29586	0.00699206	0.0321289	1.33831	0.300224	0.518436	1.06606
PITG_22056	0.124743	0.261554	1.72984	0.130398	0.251097	1.67141	0.289003	0.508165	1.31193
PITG_22054	0.403387	0.544807	5.24071	0.676591	0.765023	1.44256	0.851802	0.919594	1.20816
PITG_22053	0.433344	0.570724	1.51618	0.0414273	0.111547	2.03648	0.833051	0.908281	1.25114
PITG_22052	0.164917	0.31281	-1.51709	0.00288426	0.0172316	-1.97251	0.409021	0.614923	-1.80059
PITG_22048	0.248621	0.400341	1.21234	0.525565	0.640599	-1.09509	0.00858901	0.0454936	1.20635
PITG_22047	0.494743	0.624428	1.46556	0.33629	0.479071	-1.29763	0.668316	0.80532	1.41032
PITG_22045	0.408168	0.5494	1.98059	0.100102	0.20805	1.27194	0.377445	0.586602	-1.26038
PITG_22041	0.754361	0.826455	-1.06853	0.0235907	0.0752048	-1.62494	0.362529	0.57209	2.4131
PITG_22040	0.0252202	0.0918451	1.20321	0.82196	0.876052	-1.03712	0.765635	0.865657	1.12488
PITG_22039	0.0880488	0.209383	8.286	4.83905e-05	0.00127197	13.4998	0.00106603	0.0104029	4.06189
PITG_22038	0.0768191	0.192125	1.07853	0.158291	0.286686	-1.08128	0.0369209	0.131798	1.73614
PITG_22037	?	?	1	0.208227	0.347045	-4.62803	?	?	1
PITG_22036	0.90551	0.936041	-1.02061	0.0730093	0.167241	1.12484	0.441604	0.642675	1.6123
PITG_22035	0.415823	0.555474	1.10497	0.0404215	0.109735	1.14158	0.00463882	0.0292046	1.22284
PITG_22024	0.93737	0.957476	-1.07836	?	?	1	0.190981	0.39906	?
PITG_22023	0.000458677	0.00921614	-2.44249	1.55518e-05	0.000702775	-1.94388	0.0839752	0.235069	-1.90754
PITG_22022	0.00584486	0.0366542	4.63061	0.00983971	0.0408236	3.03079	0.000156263	0.00273899	3.23772
PITG_22021	0.160313	0.307091	1.18282	0.00597949	0.0288731	1.3327	0.889345	0.939711	-1.03327
PITG_22020	0.0641107	0.171021	-1.34828	0.0951568	0.200847	-1.64207	0.667237	0.804804	1.13891
PITG_22018	0.199026	0.347895	4.54229	0.042166	0.112879	3.86853	0.105427	0.274989	3.82479
PITG_22017	0.00131814	0.0156609	-3.60798	0.000992101	0.0083794	-2.03407	6.2366e-06	0.000264268	-4.21369
PITG_22016	0.170499	0.3197	1.82471	3.93743e-05	0.00113169	3.71446	0.392795	0.600986	1.40918
PITG_22015	0.0111538	0.0540384	1.4254	0.137418	0.259811	1.85116	0.489569	0.684676	-1.05568
PITG_22013	?	?	1	?	?	1	0.00926793	0.0480545	?
PITG_22007	0.0201635	0.0792821	-3.40918	0.000798579	0.00723854	-6.22245	0.026453	0.103061	-3.53678
PITG_22004	?	?	1	?	?	1	0.177808	0.383325	?
PITG_22001	0.105937	0.236866	3.99476	0.000141112	0.00240743	6.19577	0.318521	0.533456	4.37689
PITG_22000	0.34494	0.492019	-1.09085	0.750225	0.822303	1.01996	0.0234805	0.0945393	1.26606
PITG_21998	0.405031	0.546518	2.70505	0.164653	0.294474	2.43286	0.493549	0.687605	3.39059
PITG_21995	0.250097	0.401736	1.37141	0.0444044	0.117269	1.57838	0.326219	0.539976	1.23634
PITG_21994	0.39698	0.538918	1.20126	0.146097	0.271168	1.13431	0.579482	0.745677	1.12721
PITG_21993	0.051393	0.147606	-1.28144	0.965426	0.975643	1.00241	0.00317091	0.0224575	-1.45258
PITG_21990	0.0528034	0.150398	1.47824	0.0195059	0.0660216	1.18402	0.0525498	0.169703	1.81684
PITG_21989	0.146722	0.289579	3.44004	0.335245	0.47812	2.00493	0.436329	0.638189	1.81329
PITG_21988	0.837954	0.886758	1.01866	0.20062	0.338761	-1.14978	0.116137	0.29363	1.30069
PITG_21987	0.761226	0.831676	1.02081	0.131301	0.252401	-1.06197	0.0106775	0.0529869	1.17105
PITG_21986	0.144513	0.286553	-1.66012	0.00145881	0.0107292	-3.04592	0.767912	0.867063	-1.14307
PITG_21984	0.177808	0.323533	?	3.58319e-06	0.000321673	?	0.177808	0.383325	?
PITG_21983	0.00503349	0.0334288	-47.6769	1.45741e-07	7.80359e-05	-31.7837	7.10043e-08	1.14777e-05	-70.4676
PITG_21981	0.267582	0.419813	-2.71762	0.298283	0.440542	-2.25673	0.105588	0.275251	-2.38517
PITG_21980	0.000225212	0.00652528	-5.19786	0.670166	0.759725	-1.21176	0.0016092	0.0138666	-8.8389
PITG_21979	0.0580927	0.160052	-2.42892	0.891374	0.925866	-1.06926	0.134706	0.325225	-2.87821
PITG_21978	?	?	1	?	?	1	?	?	1
PITG_21973b	?	?	1	0.284717	0.427958	-3.10438	0.54147	0.716018	?
PITG_21973a	?	?	1	?	?	1	?	?	1
PITG_21970	?	?	1	0.00773067	0.0345331	?	0.177808	0.383325	?
PITG_21969	0.848773	0.895177	1.15347	0.505928	0.623991	1.24178	0.911908	0.951816	1.11816
PITG_21967	0.0156104	0.0673012	-1.60372	0.0287839	0.0862334	-1.37651	4.41578e-06	0.000206125	-1.89892
PITG_21963	0.224096	0.375267	-1.43962	0.26461	0.412273	-1.23624	0.619797	0.774791	-1.16669
PITG_21962	0.95735	0.971207	1.00372	0.894908	0.928515	-1.00506	0.413159	0.618075	1.11712
PITG_21961	0.0114472	0.0549445	2.11577	0.240806	0.385709	1.5153	0.313332	0.528681	1.50211
PITG_21960	0.786217	0.848874	1.0454	0.296543	0.438677	-1.1012	0.774032	0.871821	1.06174
PITG_21959	0.165911	0.314113	1.35772	0.127344	0.247039	1.33378	0.232443	0.449229	2.95395
PITG_21952	0.177808	0.323533	?	0.857694	0.902729	1.22342	0.00049425	0.0059921	?
PITG_21949	0.776768	0.842334	1.13797	0.872248	0.912533	-1.10359	0.425895	0.629396	-1.55037
PITG_21948	?	?	1	0.914711	0.943433	1.08534	?	?	1
PITG_21946	0.0526727	0.15014	1.94787	0.0386339	0.106269	1.31126	0.205688	0.417935	1.19696
PITG_21945	0.0937411	0.218331	1.47816	0.797108	0.857673	1.02321	0.094616	0.255302	1.10198
PITG_21944	0.443932	0.57979	1.62532	0.568657	0.676245	1.04664	0.885531	0.938367	-1.08318
PITG_21943	0.54147	0.655694	?	0.436588	0.564233	?	0.177808	0.383325	?
PITG_21942	0.10431	0.235068	-1.6114	0.306015	0.448604	-1.19714	0.0592112	0.184723	-1.48991
PITG_21941	0.550692	0.663671	1.06484	0.394519	0.532126	-1.24142	0.523977	0.712112	-1.13258
PITG_21940	0.770487	0.837771	-1.04608	0.23296	0.377256	1.10263	0.825089	0.903947	1.04976
PITG_21939	0.0602552	0.164034	-1.51576	0.00042604	0.00475722	-1.37416	0.000241753	0.00366048	-1.54071
PITG_21937	0.150352	0.294568	3.3707	0.00938735	0.0394811	2.52414	0.0224581	0.0914248	2.26092
PITG_21936	0.54147	0.655694	?	0.436588	0.564233	?	0.224819	0.44008	4.59692
PITG_21933	?	?	1	?	?	1	0.177808	0.383325	?
PITG_21932	0.431578	0.569389	1.12436	0.608329	0.709555	1.18891	0.00770208	0.0418757	-1.65513
PITG_21931	?	?	1	0.285591	0.427958	?	?	?	1
PITG_21929	0.758854	0.829793	-1.04469	0.567039	0.674954	-1.01966	0.323947	0.537695	1.13437
PITG_21926	?	?	1	?	?	1	?	?	1
PITG_21925	0.280915	0.433562	-1.60927	0.00355364	0.02	-2.60377	0.00296215	0.0215382	-3.63391
PITG_21924	0.24554	0.397112	-1.76597	0.0732881	0.167676	-1.457	0.00218208	0.0173001	-2.04753
PITG_21923	0.311536	0.463862	2.96469	0.122611	0.240339	2.88531	0.056924	0.17987	9.78069
PITG_21918	0.850882	0.896641	1.04288	0.0109047	0.0438068	-1.37949	0.334137	0.54688	-1.22986
PITG_21916	0.196157	0.344972	1.48499	0.00214843	0.013962	1.68215	0.436707	0.638324	2.26068
PITG_21915	0.00437007	0.0306176	1.5132	0.25571	0.402752	1.232	0.0645984	0.196586	1.44325
PITG_21914	0.00647575	0.0388545	1.35652	0.839084	0.888787	1.03232	0.0650174	0.197404	1.33612
PITG_21913	0.0482572	0.141356	1.77461	0.364969	0.504656	1.43767	0.264253	0.482566	1.76046
PITG_21912	0.0678192	0.177697	-1.73193	0.632707	0.729517	1.57693	0.0770473	0.221806	-3.20888
PITG_21909	0.344432	0.491577	1.03459	0.279911	0.427958	1.04537	0.672999	0.807961	1.05624
PITG_21908	0.505183	0.633373	1.05007	0.36896	0.508244	-1.03868	0.0197514	0.0830691	-1.16502
PITG_21907	0.0052485	0.0343484	-1.96466	0.0646892	0.153908	-1.44211	0.546617	0.720051	-1.2601
PITG_21906	0.235736	0.387292	-1.11856	0.386001	0.524156	-1.07556	0.496764	0.690101	-1.18508
PITG_21905	0.64224	0.737151	1.77888	0.509159	0.626677	1.91662	0.844856	0.915436	1.22463
PITG_21903	0.512848	0.640146	1.47847	0.832397	0.883727	1.07938	0.240854	0.459985	2.07678
PITG_21901	?	?	1	?	?	1	?	?	1
PITG_21900	0.147936	0.291192	?	0.0645123	0.153662	?	0.54147	0.716018	?
PITG_21894	0.704049	0.786692	1.0882	0.28815	0.430518	-1.26231	0.588413	0.751684	1.28883
PITG_21893	0.00285381	0.0238945	-8.71869	0.00717829	0.032735	-6.62092	0.0187693	0.0801943	-9.50788
PITG_21891	0.037913	0.119993	?	0.00501667	0.0255513	?	0.177808	0.383325	?
PITG_21890	0.593802	0.699097	2.59558	0.508136	0.625726	2.22621	0.866061	0.927418	-1.20296
PITG_21889	0.031648	0.10661	1.17975	0.0541157	0.135483	1.14076	0.016453	0.0732372	-1.17722
PITG_21888	0.0102859	0.0516582	2.2297	0.0966977	0.203002	1.26336	0.559151	0.730608	1.34796
PITG_21887	0.0022524	0.0210717	1.45203	0.0127954	0.0489814	1.24958	0.281806	0.501121	1.18053
PITG_21886	0.369857	0.513405	-1.08575	0.0195037	0.0660216	-1.14574	0.288239	0.507675	-1.16692
PITG_21885	0.697302	0.782019	-1.3143	0.000379968	0.00438132	-2.65016	0.789897	0.880693	1.22618
PITG_21884	0.920647	0.946695	-1.04086	0.569522	0.676942	1.28591	0.879479	0.934902	1.16483
PITG_21881	0.161874	0.308926	2.09856	0.950929	0.966526	1.04802	0.756032	0.85976	1.41167
PITG_21880	0.045957	0.1366	1.23582	0.0179581	0.0622529	1.18958	0.0774952	0.222701	1.24008
PITG_21879	0.498304	0.62751	-1.03552	0.451888	0.577881	-1.03921	0.326341	0.540025	1.0782
PITG_21878	0.0957097	0.221521	1.28146	0.0094035	0.039524	1.53547	0.768003	0.867088	-1.03105
PITG_21877	0.435327	0.572639	1.06085	0.0231176	0.0741657	1.34384	0.216652	0.430726	1.2302
PITG_21876	0.914808	0.942759	-1.01953	0.441057	0.568481	-1.27246	0.988914	0.99357	-1.00456
PITG_21875	0.460726	0.594531	1.12487	0.323105	0.466087	-1.13695	0.739033	0.84854	1.09283
PITG_21874	0.101108	0.230424	-1.24134	0.197639	0.335608	-1.13282	0.717775	0.836342	1.08629
PITG_21873	0.00797574	0.0444769	-1.15995	0.000885941	0.00774865	-1.31071	0.0885647	0.244491	-1.21332
PITG_21872	0.124141	0.260794	3.65957	7.44857e-07	0.000172869	4.6855	0.0165563	0.0735098	1.60409
PITG_21870	0.54147	0.655694	?	0.917925	0.94545	-1.16618	?	?	1
PITG_21869	0.355839	0.501698	-1.55008	0.868208	0.909589	1.09566	0.0062221	0.0357673	-2.66367
PITG_21863	0.981456	0.987878	1.0085	0.18836	0.32418	-1.70614	0.718317	0.836359	1.48391
PITG_21862	0.633747	0.731116	-1.99646	0.233397	0.377803	4.57772	0.395457	0.602703	-3.47681
PITG_21860	0.282839	0.43543	1.23029	0.824911	0.878126	1.06344	0.425619	0.629113	1.14721
PITG_21854	0.00372007	0.0278717	2.40074	0.0756243	0.170675	1.98231	0.000249193	0.00373106	2.29449
PITG_21853	0.674423	0.763603	-1.0289	0.385871	0.524062	1.05257	0.391984	0.600128	1.05422
PITG_21852	0.302051	0.454301	-1.12991	0.0808462	0.178856	-1.24959	0.741123	0.84971	-1.17304
PITG_21851	0.246362	0.397869	-1.58553	0.750126	0.822259	1.22228	0.00335336	0.0232224	-1.99757
PITG_21850	0.00594769	0.0370414	-3.53896	0.0524481	0.132695	-2.66564	0.00020447	0.00328393	-6.94137
PITG_21848	0.142998	0.284745	1.43544	0.0673613	0.158111	2.03269	0.00175559	0.0147635	2.39371
PITG_21846	0.0346484	0.112825	4.53611	0.00549216	0.0271731	8.37323	0.0525131	0.169647	3.92451
PITG_21845	0.112688	0.245579	-1.91025	0.615128	0.715107	1.20581	0.00324407	0.0227999	-4.67151
PITG_21843	0.310014	0.462467	1.23782	0.664605	0.755332	1.07112	0.754829	0.859334	1.03069
PITG_21842	0.288963	0.441289	1.11078	0.0284379	0.0855341	1.32895	0.858477	0.923659	1.01082
PITG_21841	0.124251	0.260901	1.143	0.00473544	0.02458	1.35908	0.0101177	0.0510896	1.15104
PITG_21837	0.552996	0.665491	-1.77155	0.128931	0.249261	-14.2866	0.235831	0.45423	-2.52193
PITG_21836	0.534955	0.655694	1.18057	0.0411161	0.110998	2.17927	0.47811	0.675256	1.30693
PITG_21835	0.0594072	0.162668	-1.5767	0.0332746	0.0953704	-1.70609	0.455842	0.65585	-1.73961
PITG_21829	0.0896475	0.211771	1.40947	0.00338454	0.0193158	1.39007	0.0173482	0.0759248	1.4159
PITG_21828	0.0702571	0.181404	-1.38991	0.0135896	0.0511256	-1.26263	0.0193937	0.0819704	-1.28672
PITG_21827	0.00309373	0.0250222	1.42881	0.157927	0.286284	1.15972	0.0122067	0.058289	1.33576
PITG_21821	0.00557948	0.0357774	-1.76781	0.000369819	0.00430552	-1.79622	9.34531e-07	7.06279e-05	-2.27568
PITG_21820	0.0334946	0.110513	2.35077	0.186984	0.322339	2.05104	0.244273	0.463584	1.87814
PITG_21819	0.18254	0.328562	2.38234	0.178794	0.31213	2.34033	0.43092	0.633783	4.47117
PITG_21816	0.672529	0.761905	-1.05625	0.0523182	0.132521	1.17093	0.627231	0.78004	-1.06246
PITG_21813	0.4454	0.580966	1.76456	0.0398148	0.108527	-2.93882	0.162865	0.367812	-2.4828
PITG_21812	0.385382	0.527998	6.45284	0.397207	0.534308	2.72707	0.848931	0.917857	1.12987
PITG_21811	0.353691	0.499703	2.5505	0.543343	0.655229	1.53617	0.0556408	0.176936	3.86454
PITG_21810	?	?	1	?	?	1	?	?	1
PITG_21807	0.132952	0.272413	1.24492	0.00191377	0.0128627	1.31362	0.135126	0.325916	1.31449
PITG_21806	0.365558	0.510003	1.28723	0.0104111	0.0424386	1.8002	0.295789	0.514756	1.57804
PITG_21802	0.54147	0.655694	?	0.436588	0.564233	?	?	?	1
PITG_21794	0.000269582	0.00707345	2.24219	0.20808	0.346966	1.28233	0.242943	0.462273	3.21435
PITG_21789	0.000421898	0.00878255	-2.38457	1.73858e-05	0.000733857	-1.97795	0.0467164	0.156001	-1.47397
PITG_21788	4.79968e-05	0.00303375	-1420.52	5.43273e-05	0.00137192	-957.884	2.52654e-07	2.67197e-05	-1206.43
PITG_21787	0.000612928	0.0105531	-2146.13	7.35281e-05	0.00160613	-3208.95	2.58769e-08	6.36279e-06	-825.313
PITG_21786	0.249513	0.401084	2.56597	7.77907e-05	0.00166592	5.77785	0.15157	0.35211	1.65869
PITG_21784	0.707488	0.789568	1.26314	0.0186215	0.0637673	-4.25315	0.327941	0.541492	3.11627
PITG_21782	0.62299	0.722547	1.22812	0.445064	0.572042	-1.63088	0.813073	0.896182	1.28022
PITG_21781	0.33383	0.482386	1.18776	0.182841	0.316948	-1.65322	0.0161398	0.0722482	1.61166
PITG_21780	0.772973	0.839581	1.19452	0.970062	0.979139	1.01913	0.890367	0.940181	-1.06826
PITG_21779	0.297637	0.449637	1.87385	0.2534	0.400062	2.13054	0.480578	0.677081	1.20778
PITG_21778	0.772933	0.839581	-1.3086	?	?	1	0.185068	0.391437	?
PITG_21776	0.419752	0.558918	4.51152	0.340243	0.482806	3.5734	0.504767	0.696673	1.38364
PITG_21773	?	?	1	?	?	1	?	?	1
PITG_21772	?	?	1	?	?	1	?	?	1
PITG_21770	0.15568	0.301323	-2.39938	0.324336	0.466998	-1.21718	0.563631	0.733826	1.202
PITG_21767	0.904361	0.935023	1.00968	0.946129	0.963678	-1.02995	0.00487557	0.0301458	-2.81014
PITG_21766	0.199839	0.348765	1.07777	0.203842	0.342264	1.60182	0.855699	0.921885	-1.03432
PITG_21765	0.879079	0.917286	-1.03955	0.0701562	0.16264	1.09546	0.639161	0.787928	-1.11905
PITG_21764	0.0186639	0.0754632	2.59208	0.0251415	0.078399	2.71877	0.106298	0.276687	2.17547
PITG_21763	0.111572	0.244404	3.26384	0.00515901	0.0260937	2.1179	0.194806	0.404064	2.46464
PITG_21762	0.000742673	0.0115921	2.21347	0.049712	0.127715	2.13316	0.131525	0.3198	1.70455
PITG_21761	0.363879	0.508886	-1.62122	0.0866592	0.188146	-1.78738	0.102143	0.269489	-1.94563
PITG_21759	0.36099	0.506394	1.40595	0.026161	0.080586	1.52567	0.282839	0.502135	1.84899
PITG_21748	?	?	1	0.438652	0.56629	2.95057	?	?	1
PITG_21745	0.07275	0.18546	1.411	0.522375	0.637911	1.03646	0.0620964	0.191162	1.23631
PITG_21744	0.343733	0.490982	1.08228	0.0673799	0.158134	2.48757	0.178538	0.383804	1.51146
PITG_21743	0.133831	0.273611	1.99696	0.00217611	0.0140843	2.2472	0.750714	0.85643	1.06504
PITG_21740	0.314072	0.465036	-1.52398	0.845705	0.893998	-1.02329	0.258882	0.47761	-1.22664
PITG_21739	?	?	1	?	?	1	0.54147	0.716018	?
PITG_21737	0.088258	0.209634	5.55034	0.0758425	0.170969	2.54108	0.783801	0.877643	-1.20191
PITG_21736	0.000878657	0.0126745	-7.54369	0.000143914	0.00243692	-10.4482	9.01216e-05	0.00184017	-6.30106
PITG_21734	0.00895088	0.0476813	-13.8055	1.9004e-06	0.000259449	-20.3147	3.69183e-06	0.000185207	-16.2992
PITG_21728	0.541054	0.655694	2.26991	0.435771	0.564233	-2.02892	0.143701	0.340057	1.87826
PITG_21727	0.00327678	0.0259014	-1.33065	0.228666	0.372003	-1.09784	0.00464285	0.0292089	-1.33068
PITG_21726	0.390995	0.533097	1.17174	0.888739	0.923897	-1.03858	0.381587	0.590214	1.33165
PITG_21725	0.763498	0.832776	1.17767	0.787038	0.850112	1.12511	0.78948	0.880405	1.16065
PITG_21724	0.979965	0.987235	-1.00256	0.209027	0.348112	-1.07273	0.835707	0.909576	-1.01299
PITG_21723	0.0394599	0.123229	1.23022	0.123424	0.241377	1.26686	0.150754	0.351055	1.21984
PITG_21720	0.630386	0.728936	1.01681	0.596961	0.699923	1.02802	0.199494	0.410072	1.36482
PITG_21718	0.00325339	0.0257633	-2.13568	0.952427	0.967598	1.01569	0.632737	0.783538	-1.21509
PITG_21717	0.596846	0.701398	-1.87275	0.203406	0.342109	-2.39317	0.497432	0.690123	-2.64592
PITG_21716	0.00981433	0.0502952	-1.43457	0.0300198	0.0887398	-1.45179	0.869668	0.929171	1.03918
PITG_21715	?	?	1	0.285591	0.427958	?	0.177808	0.383325	?
PITG_21714	?	?	1	?	?	1	?	?	1
PITG_21713	?	?	1	?	?	1	?	?	1
PITG_21712	0.17448	0.323533	-3.49667	0.436588	0.564233	?	0.505801	0.697494	-1.52453
PITG_21709	0.887555	0.923249	-1.01223	0.547463	0.659197	-1.06768	0.352662	0.564065	-1.14026
PITG_21708	0.730461	0.807484	1.04351	0.453488	0.579376	-1.0501	0.985717	0.992105	-1.00145
PITG_21706	0.346662	0.49318	?	0.684732	0.771632	-1.40859	?	?	1
PITG_21705	0.813966	0.869491	-1.43703	?	?	1	0.54147	0.716018	?
PITG_21702	1.90136e-06	0.000600899	-961.625	7.98651e-05	0.00169374	-1786.48	6.11851e-08	1.03761e-05	-937.501
PITG_21701	0.0145745	0.0644286	-1.52343	0.0453975	0.119245	-1.44381	0.273366	0.49248	-1.21941
PITG_21699	0.353951	0.49999	1.20673	0.40138	0.538268	1.19702	0.652494	0.795989	1.25388
PITG_21697	0.0495981	0.143998	-1.60387	0.0215365	0.07057	-1.13305	0.873356	0.93168	-1.05154
PITG_21696	0.0302997	0.103695	-2.13272	0.570443	0.677758	1.3018	0.126708	0.311559	-1.94981
PITG_21695	0.167424	0.315841	1.14122	0.196069	0.333687	-1.1386	0.0186405	0.0798201	1.11784
PITG_21694	0.00423686	0.0302551	-1.83308	0.652096	0.745478	-1.13551	0.00591626	0.0345785	-2.56853
PITG_21693	0.0118	0.0559335	-1.53918	0.000172404	0.0027102	-1.75949	0.0562393	0.178237	-1.93271
PITG_21688	0.452624	0.587961	1.08589	0.31665	0.459439	1.14795	0.0250922	0.0989519	1.14063
PITG_21687	0.271899	0.424327	1.26345	0.00165914	0.0116733	1.6092	0.813157	0.896191	-1.04132
PITG_21681	?	?	1	?	?	1	?	?	1
PITG_21680	?	?	1	0.00860166	0.0371604	-12.7997	?	?	1
PITG_21673	0.54147	0.655694	?	?	?	1	0.704712	0.828029	-1.75078
PITG_21668	0.637034	0.73331	-1.2588	0.65278	0.745967	-1.06854	0.71595	0.835163	-1.21213
PITG_21667	0.0701247	0.181223	4.37818	0.011509	0.0456261	5.38724	0.0134363	0.0626525	4.89387
PITG_21666	0.407219	0.548449	1.88966	0.138454	0.260917	5.2891	0.0114825	0.0559321	-2.64658
PITG_21665	0.0228897	0.0863513	-1.62281	0.0794227	0.176557	-1.33421	0.0014907	0.0131904	-1.77988
PITG_21661	0.0310367	0.105223	-1.23661	0.587191	0.691919	1.13753	0.929436	0.961603	1.02736
PITG_21660	0.90595	0.936221	1.01492	0.771677	0.838867	-1.09562	0.359537	0.569842	-1.14998
PITG_21659	0.0672976	0.176755	-1.32813	0.351218	0.492621	1.1309	0.96966	0.984214	-1.00623
PITG_21658	?	?	1	?	?	1	0.299307	0.51794	-5.1828
PITG_21657	?	?	1	?	?	1	?	?	1
PITG_21656	1.05656e-06	0.000470902	-816.116	0.000215799	0.00309867	-566.927	3.30963e-10	2.55885e-07	-1111.29
PITG_21654	?	?	1	0.285591	0.427958	?	?	?	1
PITG_21653	0.00580066	0.0364919	-1.72932	0.13615	0.258299	-1.77622	0.100171	0.265935	-1.84397
PITG_21652	0.408944	0.549792	1.62213	0.635714	0.73197	-1.34703	0.668414	0.805363	1.66499
PITG_21651	0.143537	0.285335	-1.21935	0.324008	0.466782	-1.70991	0.763238	0.864314	1.31158
PITG_21650	0.0625441	0.167976	2.05008	0.995341	0.996881	-1.00395	0.485889	0.681392	2.53753
PITG_21649	0.168157	0.316641	-1.24503	0.615128	0.715107	1.20932	0.015622	0.0703089	-1.32673
PITG_21648	0.0692938	0.179694	-2.09936	0.678378	0.766399	-1.16451	0.668295	0.80532	-1.17996
PITG_21646	0.636312	0.732808	1.18762	0.713068	0.793635	1.21499	0.570326	0.739212	1.19305
PITG_21645	0.716822	0.796612	-1.18561	0.615336	0.715245	-1.35554	0.609881	0.767822	-1.48695
PITG_21644	0.152513	0.297229	1.3489	0.00753671	0.0339444	1.178	0.132454	0.321388	1.20927
PITG_21643	0.0974336	0.224257	1.27754	0.000437486	0.00481428	1.17125	0.156356	0.358789	1.20185
PITG_21642	0.328588	0.477193	?	0.341039	0.483279	3.02295	0.612737	0.769766	2.02307
PITG_21641	0.197555	0.346449	1.36606	0.123458	0.241377	1.53583	0.000115948	0.00220024	2.00621
PITG_21640	0.0698068	0.180617	-1.30153	0.587992	0.692583	1.1086	0.991865	0.994977	1.00167
PITG_21639	0.981401	0.987878	-1.00619	0.0482645	0.124901	1.68833	0.733324	0.845481	1.18883
PITG_21638	0.079245	0.195603	-1.42501	0.942142	0.961254	-1.00616	0.468125	0.665835	-1.22593
PITG_21634	0.512416	0.639798	1.12745	0.307275	0.450029	-1.1477	0.49901	0.691351	1.26229
PITG_21628	0.00653208	0.0390237	-2.70347	0.00875727	0.0376466	-2.25197	0.00221964	0.0175025	-1.95318
PITG_21627	0.590243	0.696275	1.15541	0.0829607	0.182082	1.30457	0.00192534	0.0158252	1.28551
PITG_21626	0.0127381	0.0589021	-1.16419	0.276702	0.425648	-1.1002	0.532951	0.716018	-1.0748
PITG_21623	0.0876867	0.209077	-3.95363	0.0408129	0.110472	-1.54128	0.12019	0.30044	1.91974
PITG_21621	0.274552	0.427201	1.4971	0.0938941	0.19903	1.74728	0.05023	0.164617	2.34829
PITG_21620	0.00429303	0.030363	-1.17583	0.715079	0.795012	-1.04786	0.493459	0.687534	1.10603
PITG_21619	0.230425	0.381816	-1.3103	0.0065633	0.0307655	-1.52413	0.0360461	0.129644	-1.18951
PITG_21618b	0.0242546	0.0894969	2.01063	0.28832	0.430668	1.3992	0.0393653	0.138139	1.73293
PITG_21618a	0.0331734	0.109853	2.05883	0.494057	0.614014	1.39169	0.0730306	0.213506	1.53054
PITG_21617	0.23957	0.391011	1.78309	0.00658922	0.0308316	1.18539	0.867374	0.927857	-1.07741
PITG_21615	?	?	1	?	?	1	?	?	1
PITG_21610	0.285414	0.437909	-1.1881	0.123756	0.241797	-1.09218	0.821978	0.90184	-1.01295
PITG_21607	0.99814	0.998542	1.00141	0.52283	0.63814	1.2551	0.346398	0.558391	3.06356
PITG_21606	0.203206	0.353071	-1.46956	0.933819	0.956123	1.0235	0.528718	0.716018	1.28076
PITG_21602	0.990388	0.993934	1.00087	0.858028	0.902929	1.00972	0.0230204	0.0931811	1.11235
PITG_21601	0.0944857	0.219536	1.34931	0.0805236	0.178323	1.18637	0.0014534	0.0129457	1.26736
PITG_21600	0.100117	0.228707	-1.29795	0.00838461	0.0364717	-1.24005	0.00566271	0.0334324	-1.32226
PITG_21599	0.20537	0.355234	2.00142	0.0389246	0.1069	1.19734	0.27076	0.489789	1.57132
PITG_21598	0.114537	0.247848	-1.12093	0.0161402	0.0578755	-1.22579	0.0098858	0.0502581	-1.34479
PITG_21597	0.0200538	0.079042	-1.23224	1.46962e-05	0.000687826	-1.28053	5.72352e-06	0.000250429	-1.38611
PITG_21596	0.00299077	0.0245508	-1.31269	0.0310341	0.0907803	-1.09718	0.411582	0.61709	-1.10902
PITG_21595	0.116172	0.250006	1.1667	0.0118761	0.0465637	1.14451	0.885647	0.938433	1.00829
PITG_21593	0.0356557	0.115434	-1.28299	0.964313	0.974856	-1.00286	0.0243776	0.0970086	-1.15476
PITG_21591	0.00117782	0.0148032	-1.51848	0.141775	0.265515	-1.24168	0.00675093	0.0380554	-1.64149
PITG_21590	0.022928	0.086437	2.37334	0.252928	0.399573	1.79484	0.00704792	0.0392534	1.994
PITG_21586	?	?	1	0.477119	0.59933	-3.31769	?	?	1
PITG_21585	0.693314	0.778651	1.29346	0.0799244	0.177356	2.46251	0.387658	0.596201	1.72084
PITG_21584	0.10512	0.236092	-2.85198	0.383453	0.521995	2.10277	0.700322	0.825752	1.72932
PITG_21583	0.0300106	0.103119	-2.58967	0.0848806	0.18518	-1.62912	0.27047	0.489516	-1.42207
PITG_21582	0.791738	0.852812	-1.14118	0.103061	0.212808	-1.72403	0.000316287	0.00442096	-2.0861
PITG_21581	0.42671	0.565413	1.18213	0.712437	0.793236	1.03812	0.0172371	0.0755902	1.12774
PITG_21580	0.00643629	0.0387664	-4.09954	0.000241107	0.00328655	-4.71852	0.000916024	0.00941257	-6.31995
PITG_21579	0.00272984	0.0232713	-1.45729	0.613133	0.713729	-1.07766	0.350853	0.561871	-1.10178
PITG_21578	0.0661358	0.174787	-1.1733	0.0343512	0.0974189	-1.09563	0.000311364	0.00439434	-1.19305
PITG_21577	0.196207	0.344972	-4.747	0.161415	0.290677	7.53755	0.718914	0.836732	1.36464
PITG_21574	0.0186336	0.0753934	-1.31503	0.00682844	0.031568	-1.35369	0.841973	0.913423	-1.06247
PITG_21573	0.241132	0.39267	-1.23801	0.585184	0.690252	-1.03979	0.40168	0.608938	-1.12288
PITG_21572	?	?	1	?	?	1	?	?	1
PITG_21571	0.140604	0.282214	-1.18767	0.0247548	0.0777062	-1.16034	0.308947	0.525532	-1.04568
PITG_21569	0.558304	0.669826	1.23402	0.5065	0.624372	1.16076	0.58217	0.748252	1.16015
PITG_21568	0.00107896	0.0141548	-1.88415	0.102874	0.212522	-1.2773	0.0295979	0.111651	-1.43473
PITG_21567	0.125547	0.262598	3.72741	0.142622	0.266558	4.85078	0.000297377	0.00424498	5.16766
PITG_21562	0.177808	0.323533	?	0.352721	0.493854	3.45025	0.712051	0.832116	-1.7276
PITG_21561	0.0753953	0.189903	2.00753	0.17514	0.307596	2.49681	0.669858	0.80596	1.28594
PITG_21560	?	?	1	?	?	1	?	?	1
PITG_21559	?	?	1	?	?	1	?	?	1
PITG_21557	0.0027199	0.0232145	-1.87765	0.00544051	0.0270017	-1.59967	0.00196003	0.0160048	-1.83998
PITG_21556	0.0872973	0.20832	1.5892	0.000507444	0.00534274	1.54151	0.859182	0.923962	-1.16331
PITG_21554	0.126541	0.264017	1.85127	0.464574	0.588358	-1.25652	0.466143	0.663886	1.47784
PITG_21553	0.0339061	0.111241	1.55879	0.00969632	0.0404198	1.24687	0.3749	0.58392	1.17105
PITG_21552b	0.00434787	0.0305352	-1.76212	0.00118705	0.00939051	-2.09101	0.000129239	0.00238757	-1.93117
PITG_21552a	0.00181113	0.0186229	-1.99202	8.10079e-06	0.00048623	-2.07507	0.0026161	0.01978	-1.93013
PITG_21551	0.052322	0.149337	1.72607	0.0218241	0.0713519	1.30661	0.177097	0.383325	1.97472
PITG_21545	0.805264	0.863219	1.08944	0.239587	0.384588	2.19079	0.0281737	0.107769	1.53635
PITG_21544	0.876804	0.915407	1.04082	0.441303	0.568756	1.2148	0.0812142	0.229461	1.8075
PITG_21540	0.243678	0.395308	1.47446	0.43091	0.564233	-1.10259	0.000162916	0.00281928	1.91919
PITG_21538	0.0245474	0.0901695	1.32679	0.339308	0.482144	1.35569	0.00476687	0.0297108	1.56644
PITG_21537	0.0596503	0.162974	1.73089	0.0140103	0.0522025	1.7704	0.00552459	0.0328614	2.38341
PITG_21536	0.391626	0.533651	2.24873	0.240053	0.38489	-1.49904	0.610347	0.768237	1.71784
PITG_21535	0.434015	0.571303	1.62886	0.585587	0.690634	-1.18907	0.578256	0.744952	1.63545
PITG_21534	0.612908	0.715005	1.40372	0.232483	0.376693	-1.84308	0.921368	0.956828	-1.05893
PITG_21533	0.701264	0.784786	-1.22522	0.0318791	0.0924663	-2.35087	0.737016	0.847557	-1.20789
PITG_21532	0.558668	0.670072	1.58127	0.579872	0.685978	-1.20501	0.938736	0.966713	1.06612
PITG_21531	0.00339256	0.0263846	-5.9184	0.020894	0.069126	-4.10706	0.00205969	0.0165207	-7.50746
PITG_21530	0.00571531	0.03627	-3.0796	0.000750483	0.00697302	-4.14256	0.108793	0.280913	-2.18237
PITG_21528	0.176409	0.323533	2.14523	0.564794	0.673245	1.08293	0.0419975	0.144557	1.95443
PITG_21525b	0.38367	0.526274	1.09945	0.15375	0.281132	1.38353	0.0217822	0.0891406	1.31697
PITG_21525a	0.0226012	0.085589	4.31509	0.00769929	0.0344328	4.0091	0.247247	0.466248	5.09298
PITG_21524	0.444151	0.579989	-1.42901	0.0440498	0.116544	-1.66659	0.976991	0.98808	1.01285
PITG_21523	0.0838291	0.203025	-2.30625	0.00404769	0.0219601	-2.59203	4.53469e-07	4.08446e-05	-1.67849
PITG_21522	0.413592	0.553601	-1.34375	0.000539758	0.00557134	-1.93181	0.149663	0.349447	-1.22248
PITG_21521	0.485199	0.615465	-1.12232	0.00253128	0.0157026	-1.5492	0.136748	0.3287	-1.37046
PITG_21520	0.00491459	0.0329194	-4.37039	6.23631e-05	0.00145694	-3.94439	8.61395e-06	0.00032763	-5.53487
PITG_21519	0.0116732	0.0555602	-5.26772	0.00109465	0.00892208	-3.67893	2.16905e-06	0.000124155	-5.88017
PITG_21518	?	?	1	?	?	1	?	?	1
PITG_21517	0.300043	0.452094	1.61481	0.00103855	0.00859716	2.1159	0.673821	0.808549	1.15961
PITG_21516	0.478098	0.609198	1.2528	0.111066	0.224199	1.35514	0.517613	0.707136	1.16613
PITG_21515	0.35571	0.50166	-1.30877	0.122573	0.240339	1.73569	0.203304	0.414781	-1.89894
PITG_21514	0.0328367	0.10905	1.19356	0.170947	0.302419	-1.07871	0.583936	0.749456	-1.08494
PITG_21513	?	?	1	?	?	1	?	?	1
PITG_21512	0.340366	0.487628	1.14715	0.60406	0.706278	1.15891	0.894357	0.942457	1.03277
PITG_21511	0.0527302	0.150255	1.17262	0.133283	0.254724	1.24025	0.612842	0.769767	1.10636
PITG_21510	0.455458	0.590119	1.0442	0.97937	0.986028	-1.00169	0.728587	0.842363	1.08004
PITG_21509	0.0087689	0.0472184	-1.42649	0.0249333	0.0780234	-1.25899	0.073924	0.215238	-1.40147
PITG_21508	0.000140873	0.00513344	-1.2094	0.0600926	0.145951	-1.30334	0.00151984	0.0133804	-1.20297
PITG_21507	0.0130024	0.0596642	2.22806	0.397853	0.534971	1.84499	0.720121	0.83709	1.21864
PITG_21505	0.503008	0.631648	2.22903	0.501877	0.620994	1.60624	0.433692	0.636228	1.43624
PITG_21504	0.719603	0.798664	1.14032	0.00100066	0.00841916	-1.19805	0.520583	0.709274	1.15624
PITG_21503	0.529357	0.654523	1.16503	0.875013	0.914689	-1.01104	0.0579075	0.181989	1.28649
PITG_21502	0.119923	0.255234	1.44642	0.469452	0.592451	-1.10302	0.0110354	0.0544225	1.67438
PITG_21501	0.0384992	0.121244	1.78732	0.0226231	0.0732516	1.41393	0.173087	0.383034	1.70084
PITG_21499	0.73733	0.81275	1.2614	0.0392667	0.107553	-3.38372	0.737206	0.847557	-1.32432
PITG_21498	0.54147	0.655694	?	?	?	1	0.54147	0.716018	?
PITG_21495	0.283523	0.435798	1.05686	0.535807	0.649356	-1.03503	0.424366	0.627846	-1.12916
PITG_21492	0.155168	0.30065	-3.80798	0.0736418	0.168067	?	0.312519	0.52856	?
PITG_21488	0.260688	0.412309	1.78488	0.000466724	0.00503457	1.70663	0.165399	0.371339	1.86067
PITG_21486	0.155724	0.301323	13.924	0.195716	0.333184	33.8153	0.312478	0.52856	6.20118
PITG_21485	0.312653	0.464589	?	0.453821	0.579717	2.26214	0.665853	0.804072	1.69983
PITG_21484	0.36321	0.508428	9.59334	0.2396	0.384588	5.22468	0.523452	0.711682	2.54125
PITG_21482	0.189571	0.33727	2.54054	0.022417	0.0727731	2.22454	0.950734	0.973432	-1.05358
PITG_21481	0.0385905	0.121359	-1.58483	0.164558	0.294335	-1.16742	0.912968	0.952126	1.06129
PITG_21480	0.9821	0.988227	1.00099	3.46091e-05	0.00105086	-1.27114	0.210919	0.424268	-1.25844
PITG_21479	0.965151	0.976859	1.00638	0.512018	0.628756	1.0275	0.803872	0.889128	1.04725
PITG_21478	0.0168137	0.070474	-19.2351	0.000598042	0.00596847	-7.14443	1.04536e-05	0.000375934	-20.2572
PITG_21477	?	?	1	?	?	1	?	?	1
PITG_21476	0.0164902	0.0696049	-1.1912	0.0132984	0.0503662	-1.25029	0.0577839	0.181699	-1.52551
PITG_21473	0.00017382	0.00575492	-2.09401	0.0036213	0.0202698	-1.41989	0.00499478	0.0306607	-1.65785
PITG_21469	?	?	1	?	?	1	?	?	1
PITG_21468	0.325373	0.474825	2.96486	0.182833	0.316948	4.61755	0.29792	0.516647	2.03419
PITG_21467	0.321024	0.470651	-1.13857	0.335684	0.478551	-1.17562	0.789175	0.880346	1.06266
PITG_21466	0.0577442	0.159598	-1.47666	0.318125	0.460845	-1.17499	0.111768	0.286037	-1.33223
PITG_21465	?	?	1	?	?	1	?	?	1
PITG_21463	0.325581	0.475048	4.29868	0.242633	0.38796	2.02083	0.436575	0.638283	3.00475
PITG_21462	0.0293467	0.101493	-5.20505	8.31635e-07	0.000174417	-10.2696	0.0146025	0.0669461	-2.25371
PITG_21460	0.54147	0.655694	?	?	?	1	0.54147	0.716018	?
PITG_21458	0.0639809	0.170832	2.02406	0.000906145	0.00786376	2.16926	0.0113603	0.0554608	1.32471
PITG_21457	0.0180149	0.0736275	-1.59387	0.713405	0.793858	1.01783	4.86396e-06	0.000223748	-1.58468
PITG_21456	0.120745	0.25645	3.34971	0.000139991	0.00240308	4.32469	0.262066	0.480936	6.33409
PITG_21452	0.0122748	0.057587	1.86744	0.305735	0.448327	1.37836	0.345013	0.557291	1.80028
PITG_21451	0.132792	0.27228	1.37352	0.321053	0.463862	1.44948	0.566112	0.736014	1.53783
PITG_21448	0.808173	0.865377	-1.04967	0.890626	0.925414	-1.03035	0.595354	0.756454	-1.11453
PITG_21447	0.0212004	0.0820603	1.13096	0.624979	0.72323	-1.04675	0.933848	0.964215	-1.03306
PITG_21446	0.01037	0.0519606	1.20207	0.120029	0.236578	1.20774	0.392687	0.600888	1.04564
PITG_21442	0.053938	0.152621	-1.98388	0.139903	0.263052	-1.68156	0.130058	0.317293	-1.80073
PITG_21441	0.120784	0.256501	-2.26948	0.906779	0.937132	1.07255	0.000312992	0.00441018	-2.90444
PITG_21440	0.3694	0.513137	2.23428	0.545964	0.657754	1.83826	0.559034	0.730608	1.6272
PITG_21439	?	?	1	?	?	1	?	?	1
PITG_21438	?	?	1	?	?	1	?	?	1
PITG_21437	0.615259	0.716881	1.09489	0.386868	0.524849	1.04955	0.115092	0.291919	-1.23064
PITG_21435	0.967279	0.978155	-1.01342	0.433495	0.564233	1.19007	0.406291	0.612736	-1.23617
PITG_21433	0.215737	0.366221	1.10929	0.0671898	0.157804	-1.12106	0.914359	0.953062	-1.01921
PITG_21426	0.0322102	0.10769	-1.56237	0.00657454	0.0307919	-1.63126	0.950213	0.97318	-1.02999
PITG_21425	0.213303	0.363457	-1.3691	0.360425	0.500678	1.07784	0.275248	0.494575	1.10591
PITG_21423	?	?	1	?	?	1	?	?	1
PITG_21422	0.0134029	0.0607932	?	0.000739644	0.00690551	?	0.00582255	0.0341599	-74.9731
PITG_21421	?	?	1	?	?	1	?	?	1
PITG_21419	0.0479233	0.140734	-1.73591	0.00927892	0.0391759	-1.57166	0.519828	0.709051	-1.31192
PITG_21418	0.024913	0.091089	-1.76893	0.0291194	0.0869997	-1.40324	0.00161764	0.0139029	-2.03131
PITG_21417	0.54147	0.655694	?	0.436588	0.564233	?	?	?	1
PITG_21416	0.50959	0.637287	2.89019	0.458561	0.583553	2.78971	0.725195	0.840038	1.49812
PITG_21415	0.867223	0.908488	-1.30276	?	?	1	0.982314	0.990426	1.03951
PITG_21413	0.118228	0.253004	-1.2473	0.0093761	0.0394528	-1.15056	0.666429	0.804475	1.01948
PITG_21410	0.20065	0.34982	2.59529	0.103295	0.213165	1.2968	0.252161	0.471028	5.93837
PITG_21409	?	?	1	?	?	1	?	?	1
PITG_21405	0.663108	0.753539	1.42431	0.334693	0.477587	-1.59167	0.595275	0.75641	1.65582
PITG_21404	0.373844	0.51693	3.29096	0.366786	0.506127	2.92996	0.285861	0.505271	14.6657
PITG_21401	0.0111723	0.0540882	1.71108	0.702155	0.785491	1.11548	0.0226571	0.0920046	1.24606
PITG_21400	0.0471223	0.139039	1.86109	0.514994	0.631363	1.17313	0.0932301	0.252892	1.43051
PITG_21398	0.00047022	0.00928893	-1.22129	0.211269	0.350705	-1.11987	0.33397	0.546837	-1.13827
PITG_21397	0.0348668	0.113451	1.2092	0.00364809	0.0204067	1.19461	1.99463e-06	0.000117255	1.28352
PITG_21396	1.4986e-06	0.000550624	-1.87863	7.82813e-06	0.000481497	-1.79515	4.04324e-05	0.00104594	-1.72148
PITG_21395	0.0147517	0.0648786	-1.22557	0.749099	0.821596	-1.0168	0.18179	0.387206	-1.13132
PITG_21394	0.00928781	0.0487442	1.17375	0.0540905	0.135459	1.31457	0.0934301	0.253316	1.2103
PITG_21393	0.0114495	0.0549445	-1.28241	0.228192	0.371428	-1.17391	0.0818918	0.230821	-1.17345
PITG_21389	0.379076	0.522199	-1.30144	0.710294	0.791253	1.02627	0.61799	0.773784	1.12708
PITG_21388	0.345282	0.492196	13.5002	0.230084	0.373777	14.5412	0.00979278	0.0499452	3.95912
PITG_21387	0.744065	0.818255	1.02097	0.97154	0.980121	1.00667	0.612402	0.769586	-1.05581
PITG_21386	0.172983	0.322514	1.41883	0.579712	0.685881	-1.2214	0.357294	0.567574	1.46487
PITG_21384	0.00654825	0.0390871	2.23903	0.00612525	0.029374	2.46052	0.01326	0.0620461	1.50956
PITG_21380	0.261166	0.412734	1.11248	0.715034	0.795012	1.01304	0.11244	0.287068	1.35418
PITG_21379	0.056191	0.156524	1.93361	0.0197412	0.0665721	1.57978	0.16517	0.37122	2.41256
PITG_21378	0.318677	0.468593	-1.09221	0.332204	0.475374	1.16818	0.966529	0.982283	1.01105
PITG_21377	0.755385	0.827041	-1.0462	0.379364	0.518228	-1.0692	0.717087	0.835931	1.0414
PITG_21372	0.105667	0.236452	1.43108	0.560024	0.669066	1.24972	0.673114	0.808034	1.26411
PITG_21371	?	?	1	0.770376	0.838043	1.43829	?	?	1
PITG_21367	0.448966	0.584564	-1.94302	0.621186	0.720081	-1.41137	0.143909	0.340245	-2.59745
PITG_21364	0.91486	0.942759	-1.05465	0.669058	0.758813	1.05769	0.0729349	0.213408	1.51176
PITG_21363	0.338186	0.485934	2.53793	0.477211	0.599386	1.26108	0.251396	0.47041	2.54587
PITG_21362	0.127497	0.265249	-1.14816	0.813889	0.869838	-1.03474	0.0843133	0.235888	-1.36867
PITG_21361	?	?	1	?	?	1	?	?	1
PITG_21360	0.970788	0.9808	1.02557	0.00366167	0.020463	-4.02154	0.596512	0.757499	-1.26666
PITG_21359	0.694891	0.779968	1.13498	0.505201	0.623474	1.11153	0.660344	0.800072	1.35573
PITG_21353	0.194527	0.343171	-1.33682	0.00036003	0.00424243	-1.42215	0.170141	0.378578	-1.38611
PITG_21352	0.0100725	0.0509882	2.97302	0.0674828	0.158248	2.99547	0.0105941	0.0526628	2.12146
PITG_21351	0.232863	0.384385	1.78497	0.000310629	0.00388286	1.74471	0.55748	0.729291	1.28573
PITG_21350	0.884598	0.920944	-1.01023	0.640852	0.736091	-1.02286	0.429582	0.632452	-1.04018
PITG_21349	0.947286	0.964149	1.06616	0.278871	0.427958	2.30746	0.587798	0.751503	2.14003
PITG_21340	?	?	1	?	?	1	?	?	1
PITG_21337	0.487721	0.617808	1.78495	0.00831267	0.0362435	4.34743	0.592531	0.75468	-1.34528
PITG_21336	0.898886	0.932058	1.01544	0.862762	0.906219	-1.01508	0.538819	0.716018	-1.06287
PITG_21335	0.196369	0.34509	-1.43432	0.466241	0.589634	-1.18606	0.0214638	0.0880918	-1.65048
PITG_21334	0.257805	0.409806	1.44216	0.365721	0.505296	1.28216	0.00110252	0.0106695	1.45347
PITG_21333	0.124228	0.260884	-1.64137	0.0585553	0.143293	-1.39807	0.0188586	0.0804775	-1.19973
PITG_21332	0.937869	0.957761	-1.03945	0.320898	0.463676	-1.28666	0.439464	0.640904	2.34211
PITG_21331	0.0016721	0.0178858	-1.76598	0.000283889	0.00366122	-1.55045	0.00597371	0.0347978	-1.61494
PITG_21330	0.633863	0.731116	-1.03887	0.916837	0.945123	-1.01991	0.736961	0.847557	1.02751
PITG_21329	0.0227761	0.0860877	-1.13197	0.869441	0.910389	1.02041	0.997287	0.998488	1.00062
PITG_21328	0.00320032	0.0255264	1.33474	1.06174e-05	0.000570888	1.35527	0.509957	0.701231	1.11873
PITG_21327	0.509988	0.637696	2.95919	?	?	1	0.750584	0.856427	1.43924
PITG_21325	0.301966	0.454282	-1.16233	0.261696	0.408869	-1.115	0.0416528	0.143654	-1.17437
PITG_21324	0.264446	0.416208	3.97288	0.0335705	0.0958883	1.80163	0.612419	0.769586	1.48046
PITG_21323	0.185827	0.332624	1.26954	0.28157	0.427958	1.38624	0.21786	0.43245	1.87753
PITG_21321	0.0769511	0.192168	2.99389	0.0021377	0.0139233	3.30696	0.0210301	0.0867543	2.32186
PITG_21317	0.00178582	0.0185321	1.46862	0.00671683	0.0312165	1.4892	0.0572488	0.180554	1.43079
PITG_21316	0.376107	0.519054	1.20834	0.0381271	0.105223	1.24978	0.069802	0.207156	1.39214
PITG_21315	0.00165167	0.0177608	3.19937	0.000867408	0.0076663	5.34883	0.247243	0.466248	3.74927
PITG_21314	0.521771	0.64778	1.15434	0.0913045	0.195068	1.20144	0.317185	0.532136	1.95816
PITG_21313	0.0444814	0.133559	-1.69881	0.447335	0.574007	1.44243	0.440389	0.641762	2.17528
PITG_21312	0.15186	0.296322	-1.45787	0.0347395	0.0981049	-1.5063	0.759208	0.861673	1.07492
PITG_21311	0.0327466	0.108876	2.37614	0.054476	0.136132	1.61042	0.109231	0.281387	2.01868
PITG_21310	0.86751	0.908651	-1.01823	0.958506	0.971121	-1.01166	0.761541	0.862919	1.0675
PITG_21309b	0.365395	0.509982	1.52064	0.942781	0.961635	1.00699	0.344619	0.557019	1.18234
PITG_21309a	0.2072	0.357014	1.22385	0.247145	0.393087	1.16921	0.169799	0.378163	1.13366
PITG_21308	0.590078	0.696127	1.2585	0.00306186	0.018038	1.51803	0.339657	0.552229	1.21796
PITG_21303	0.54147	0.655694	?	0.436588	0.564233	?	?	?	1
PITG_21302	0.226592	0.378095	1.23995	0.608414	0.709559	1.15213	0.715475	0.834777	1.09863
PITG_21299	0.692435	0.778268	-1.14312	0.735341	0.811407	1.21111	0.837609	0.910805	-1.12529
PITG_21297	?	?	1	0.000250803	0.00336361	?	4.8259e-08	9.36117e-06	?
PITG_21295	0.0991687	0.227123	-2.44012	0.103946	0.214305	-1.93836	1.9948e-05	0.000620771	-2.7079
PITG_21293	0.455281	0.590007	3.16508	0.300372	0.442805	4.47591	0.195777	0.405538	3.17644
PITG_21292	0.486556	0.616737	2.04381	0.489003	0.60951	2.0795	0.436002	0.638101	3.111
PITG_21291	0.371707	0.514822	-1.35496	0.276529	0.425554	-1.54792	0.746358	0.853301	1.22044
PITG_21289	0.513683	0.640841	1.25485	0.78954	0.851785	1.07463	0.25652	0.475103	2.06107
PITG_21288	0.527514	0.652862	-1.70689	0.773619	0.839794	1.13847	0.0695281	0.206581	-2.97977
PITG_21286	0.0310792	0.105306	-1.36805	0.0195867	0.0661916	-1.40235	0.313285	0.528681	-1.13446
PITG_21285	0.219527	0.370449	12.5296	0.0418409	0.112194	7.28575	0.281198	0.500423	9.25711
PITG_21284	0.734368	0.810194	1.04063	0.615744	0.715626	1.03093	0.985236	0.991878	1.00051
PITG_21283	0.0391572	0.122638	-1.51461	0.00922088	0.0389874	-1.54471	0.00323083	0.0227343	-1.59921
PITG_21282	0.0164051	0.0694511	1.77424	0.0167523	0.0593083	1.81881	0.0234444	0.0944733	1.58299
PITG_21280	0.0633	0.169456	-1.374	0.80642	0.864393	1.02492	0.288694	0.508155	-1.18234
PITG_21279	0.712518	0.793388	1.53074	0.389256	0.527183	2.89693	0.638931	0.787868	1.27023
PITG_21278	0.192234	0.340484	-1.22332	0.561045	0.669989	1.09352	0.894452	0.942501	-1.03183
PITG_21277	0.163919	0.311734	-1.6428	0.004188	0.0225047	-1.22461	0.984006	0.991274	1.0115
PITG_21276	2.22329e-05	0.00201277	-15.0796	0.00143752	0.0106488	-8.32531	0.0034145	0.0235801	-7.22527
PITG_21275	0.257405	0.409539	7.54367	0.0591764	0.144348	2.22405	0.36448	0.573693	5.80167
PITG_21274	0.0157284	0.0675542	-7.2869	0.436588	0.564233	?	?	?	1
PITG_21273	0.283734	0.436062	?	0.198264	0.336212	?	0.286046	0.505439	97.0215
PITG_21272	0.0978655	0.2249	3.17295	0.0030671	0.0180463	4.46041	0.261298	0.479857	7.94318
PITG_21271	0.336462	0.484474	1.78432	0.736744	0.81238	-1.11916	0.411069	0.616554	1.19021
PITG_21269	0.181068	0.32696	1.25907	0.0702418	0.162795	1.39023	0.0228421	0.0926742	1.52235
PITG_21268	0.218969	0.369993	-1.59236	0.0343273	0.0973815	3.00115	0.794478	0.883552	1.14135
PITG_21264	?	?	1	?	?	1	0.177808	0.383325	?
PITG_21261	0.54147	0.655694	?	?	?	1	0.653415	0.795989	-1.92399
PITG_21260	?	?	1	?	?	1	?	?	1
PITG_21259	0.327049	0.475717	4.17221	0.114125	0.228342	3.28115	0.246875	0.46589	2.90235
PITG_21258	0.119281	0.254362	2.53164	0.233889	0.378385	2.07537	0.323194	0.537109	2.23411
PITG_21257	0.827921	0.879775	-1.06779	0.219059	0.360276	-1.14145	0.0449383	0.151483	-1.26637
PITG_21256	0.9727	0.981908	1.00667	0.903018	0.934405	1.024	0.0150168	0.0682715	-1.12634
PITG_21255	0.788804	0.85045	1.05985	0.633504	0.730099	1.21318	0.989759	0.994142	-1.00054
PITG_21251	0.731682	0.808293	1.35159	0.541088	0.653412	-1.45203	0.931749	0.962706	-1.06495
PITG_21248	0.00699195	0.0407001	-37.7277	8.99762e-06	0.000517215	-142.948	7.14371e-05	0.00159686	-22.3566
PITG_21247	0.108323	0.239794	-3.03229	0.0920051	0.196	-9.49985	0.687897	0.816904	1.41125
PITG_21245	0.367371	0.511546	-1.33568	0.00218161	0.014099	-1.91797	0.0121058	0.0580133	-2.39475
PITG_21243	?	?	1	?	?	1	?	?	1
PITG_21238	0.607707	0.710702	1.3357	0.801619	0.861042	1.23391	0.200364	0.411021	-1.54961
PITG_21228	0.681884	0.769317	-1.09515	0.844506	0.892962	-1.01084	0.80261	0.888182	1.07847
PITG_21224	?	?	1	0.285591	0.427958	?	?	?	1
PITG_21223	0.533114	0.655694	-1.04053	0.509397	0.62687	1.05969	0.274264	0.493517	-1.09894
PITG_21222	0.860661	0.904115	1.01475	0.800018	0.85996	-1.00966	0.463185	0.661401	-1.11733
PITG_21220	0.0473569	0.139518	2.66924	0.0660356	0.156091	2.02329	0.206488	0.418733	2.43681
PITG_21219	0.537718	0.655694	1.06749	0.128037	0.248081	1.05	0.014053	0.0648525	1.09518
PITG_21218	?	?	1	?	?	1	?	?	1
PITG_21216	0.102008	0.231719	1.38167	0.0285776	0.0858212	1.69185	0.621849	0.776166	1.09936
PITG_21215	0.556557	0.668501	-1.02154	0.190103	0.326295	-1.47774	0.051307	0.167049	1.18473
PITG_21214	0.56127	0.672324	1.10213	0.662561	0.753663	-1.11815	0.716704	0.835652	-1.00794
PITG_21213	0.000182992	0.00590124	-2.14923	0.000104069	0.0019711	-1.93208	0.0949802	0.256127	-1.38773
PITG_21212	0.0210199	0.081537	1.62616	0.00268555	0.0163519	2.04787	0.198069	0.408272	1.3083
PITG_21211	0.368772	0.51275	-1.04522	0.0328829	0.0945734	-1.19237	0.277585	0.496778	1.03117
PITG_21210	0.000698176	0.0112367	-1.56067	0.000156815	0.00257414	-1.43118	0.00104096	0.0102383	-1.52059
PITG_21209	0.00190667	0.0191761	-2.03102	0.00046379	0.00501221	-1.53509	0.000402586	0.00520701	-2.11996
PITG_21208	0.0667357	0.175821	1.29043	0.713278	0.793768	-1.0546	0.635421	0.785302	1.1118
PITG_21207	0.360142	0.505613	1.0635	0.784784	0.84812	-1.022	0.383297	0.591758	-1.07552
PITG_21203	0.549725	0.66269	-1.14808	0.709516	0.791092	1.15575	0.394977	0.602281	1.27628
PITG_21202	0.274996	0.427547	10.8137	0.00443418	0.0234952	10.582	0.516476	0.706001	1.64878
PITG_21200	?	?	1	?	?	1	?	?	1
PITG_21199	0.54147	0.655694	?	?	?	1	0.54147	0.716018	?
PITG_21196	0.00663533	0.0394025	-1.57813	0.0122555	0.04763	-1.37084	0.0780191	0.223749	-1.18677
PITG_21192	?	?	1	?	?	1	?	?	1
PITG_21190	0.302874	0.455064	2.39022	0.416174	0.550822	1.70178	0.251529	0.47041	3.33489
PITG_21189	5.14872e-07	0.000308634	3.37878	0.157393	0.285478	2.72638	0.192325	0.400765	3.1953
PITG_21188	0.5909	0.696796	1.20467	0.0866299	0.188127	1.41869	0.944252	0.969235	1.02162
PITG_21187	0.00793284	0.0443087	1.65588	0.276682	0.425648	1.26865	0.0501276	0.164405	1.67544
PITG_21186	0.0534342	0.151644	-1.13843	0.377066	0.515993	-1.10301	0.019393	0.0819704	1.13456
PITG_21185	0.205593	0.355512	1.16851	0.295033	0.436894	1.20761	0.0108045	0.0534955	1.19858
PITG_21184	0.220099	0.371001	2.29924	0.0021965	0.014169	2.28075	0.189655	0.397232	2.72001
PITG_21183	0.0840103	0.203267	2.05645	0.00391297	0.0214691	1.44693	0.0987352	0.263123	1.44954
PITG_21182	0.0119237	0.0563361	-1.47636	0.811473	0.868211	-1.04614	0.0548754	0.17514	-1.12196
PITG_21181	0.281545	0.434195	1.92022	0.000448328	0.00489964	1.59024	0.45992	0.659068	1.53233
PITG_21180	0.311464	0.463795	1.2836	0.0120227	0.0470013	1.38189	0.507125	0.698713	1.21054
PITG_21179	0.806967	0.864565	-1.06794	0.000793309	0.00721934	1.21117	0.000189528	0.00313331	-1.39033
PITG_21178	0.41684	0.556534	1.35774	0.000941744	0.00807506	1.64577	0.416261	0.621293	1.22302
PITG_21177	0.829472	0.88074	1.05979	0.460196	0.584952	1.31908	0.941877	0.968107	1.00869
PITG_21176	0.0211496	0.0819304	-1.25686	0.00075959	0.00701948	-1.10578	0.52374	0.71194	-1.0372
PITG_21175	0.134823	0.274639	1.19258	0.805507	0.863885	1.02669	0.0165261	0.0734847	1.32013
PITG_21174	0.0349381	0.113598	1.16213	0.282494	0.427958	1.24856	0.0395076	0.138443	1.17751
PITG_21173	0.0799109	0.19676	-1.39795	0.507306	0.625057	-1.04019	0.0952186	0.256374	-1.16907
PITG_21168	?	?	1	?	?	1	?	?	1
PITG_21167	0.394019	0.535955	2.24265	0.132495	0.25369	2.35291	0.107719	0.279387	1.93406
PITG_21166	0.0749006	0.18895	1.38473	0.0363397	0.101443	1.2588	0.779115	0.874628	-1.06772
PITG_21165	0.0295797	0.101995	-8.16168	1.91639e-05	0.000769872	-6.25832	8.15268e-06	0.000312812	-21.7793
PITG_21164	0.222731	0.373831	2.19756	0.497324	0.617108	1.08326	0.403748	0.6108	1.76521
PITG_21163	0.404193	0.545641	2.15398	0.216363	0.356659	1.7171	0.691517	0.819421	1.47409
PITG_21156	0.498429	0.627577	1.20392	0.161021	0.290153	1.47732	0.122595	0.304586	1.29548
PITG_21154	0.634402	0.731585	1.1625	0.00138766	0.0104357	-1.66579	0.360899	0.570497	-1.17757
PITG_21153	0.274153	0.426733	-1.31707	0.0183484	0.0631427	-1.2292	0.124663	0.308258	1.44714
PITG_21152	?	?	1	?	?	1	?	?	1
PITG_21151	0.0546699	0.153841	2.78161	0.00561425	0.0275897	3.23636	0.142842	0.338639	2.52547
PITG_21150	0.898764	0.932008	1.02372	0.0118604	0.0465126	1.13309	0.0981558	0.262019	1.22792
PITG_21149	0.67408	0.763313	-1.05208	0.745778	0.819291	-1.01698	0.666296	0.804384	-1.02858
PITG_21148	?	?	1	?	?	1	?	?	1
PITG_21147	0.949669	0.965556	1.06255	0.787869	0.850677	-1.34266	0.125108	0.308902	-1.4414
PITG_21146	0.326767	0.475602	-1.42027	0.0796512	0.17702	-1.07973	0.925216	0.958635	-1.04448
PITG_21144	0.187454	0.334564	1.1281	0.283441	0.427958	1.049	0.648593	0.79398	1.05499
PITG_21140	0.022332	0.0850513	-1.30335	0.778725	0.843797	-1.01696	0.00154148	0.0135096	-1.62293
PITG_21133	0.580293	0.688649	1.23102	0.97893	0.985813	1.0195	0.000315576	0.00442096	-1.90697
PITG_21132	0.177808	0.323533	?	0.285591	0.427958	?	0.496477	0.689918	2.88843
PITG_21131	0.873933	0.913068	1.02052	0.730966	0.808096	1.05785	0.442543	0.643628	1.38414
PITG_21130	?	?	1	?	?	1	?	?	1
PITG_21129	0.423353	0.56223	2.38536	0.804368	0.862992	1.1829	0.465171	0.663149	1.93141
PITG_21128	0.055255	0.154902	3.55296	0.102328	0.211694	7.21186	0.00844171	0.0449041	3.15831
PITG_21127	0.238099	0.389813	1.38551	0.24077	0.385686	1.90423	0.458732	0.658226	1.30992
PITG_21126	0.320387	0.470086	1.45826	0.257401	0.404431	-1.38166	0.0566094	0.179167	-1.64969
PITG_21124	0.0248775	0.0910551	1.6325	0.190442	0.326624	1.43202	0.45497	0.654969	1.19743
PITG_21121	0.567373	0.677248	1.11063	0.642599	0.737274	-1.09374	0.70538	0.828312	-1.18216
PITG_21120	0.0631765	0.169152	-1.49297	0.0238717	0.0758194	-1.28643	0.876828	0.933616	-1.02072
PITG_21118	0.0278006	0.0980381	-1.28295	0.00218152	0.014099	-1.67395	0.627922	0.780399	1.09715
PITG_21117	0.0713102	0.183062	-1.29637	0.00218317	0.014099	-1.63325	0.574782	0.74209	1.1388
[truncated: 16,619 more rows]
