# Supplementary material for: Transcriptomic and proteomic analysis reveals wall-associated and glucan-degrading proteins with potential roles in Phytophthora infestans sexual spore development
Source: PLoS One. 2018 Jun 13;13(6):e0198186. doi: 10.1371/journal.pone.0198186 (PMC5999078; doi:10.1371/journal.pone.0198186)
Supplement: S5 Table — (XLSX) [file pone.0198186.s005.xlsx]

## Sheet: Table S5 up 10X all crosses
PITG_06181	2OG-Fe(II) oxygenase/Prolyl hydroxylase
PITG_06186	2OG-Fe(II) oxygenase/Prolyl hydroxylase
PITG_06187	2OG-Fe(II) oxygenase/Prolyl hydroxylase
PITG_07081	2OG-Fe(II) oxygenase/Prolyl hydroxylase
PITG_07152	2OG-Fe(II) oxygenase/Prolyl hydroxylase
PITG_07203	2OG-Fe(II) oxygenase/Prolyl hydroxylase
PITG_17037	Acid phosphatase
PITG_07909	acyltransferase
PITG_07122	alpha/beta superfamily hydrolase
PITG_09886	Alternative oxidase
PITG_20709	ankryin repeat protein
PITG_01038	ankyrin repeat protein
PITG_01039	ankyrin repeat protein
PITG_02504	Carbohydrate esterase
PITG_18133	Crinkler (CRN) family
PITG_22829	Crinkler (CRN) family
PITG_22963	Crinkler (CRN) family
PITG_22988	Crinkler (CRN) family
PITG_23349	Crinkler (CRN) family or protein kinase
PITG_09053	Crinkler (CRN) family protein
PITG_13484	Crinkler (CRN) family protein
PITG_23025	CRN or nucleotide triphosphate hydrolase
PITG_11454	Dynamin
PITG_02525	Elicitin-like mating protein M25
PITG_02505	Elicitin-like protein
PITG_14063	endonuclease
PITG_08371	Fukutin-like glycosyltransferase
PITG_22756	Fukutin-like glycosyltransferase
PITG_05097	Glycoside hydrolase
PITG_13148	glycosyltransferase
PITG_18263	glycosyltransferase
PITG_14139	glycosylttransferase
PITG_06370	GPI-anchored elicitin-like protein
PITG_01080	Homeobox transcription factor
PITG_01135	Homeobox transcription factor
PITG_22936	Kazal protease inhibitor
PITG_02517	M96 mating-specific protein
PITG_02518	M96 mating-specific protein
PITG_02519	M96 mating-specific protein
PITG_05890	M96 mating-specific protein
PITG_05891	M96 mating-specific protein
PITG_05892	M96 mating-specific protein
PITG_05893	M96 mating-specific protein
PITG_05895	M96 mating-specific protein
PITG_05896	M96 mating-specific protein
PITG_05897	M96 mating-specific protein
PITG_05898	M96 mating-specific protein
PITG_05899	M96 mating-specific protein
PITG_05900	M96 mating-specific protein
PITG_05904	M96 mating-specific protein
PITG_05905	M96 mating-specific protein
PITG_16752	M96 mating-specific protein
PITG_21656	M96 mating-specific protein
PITG_21702	M96 mating-specific protein
PITG_21787	M96 mating-specific protein
PITG_21788	M96 mating-specific protein
PITG_22082	M96 mating-specific protein
PITG_22384	M96 mating-specific protein
PITG_22502	M96 mating-specific protein
PITG_22700	M96 mating-specific protein
PITG_22704	M96 mating-specific protein
PITG_22706	M96 mating-specific protein
PITG_22707	M96 mating-specific protein
PITG_22769	M96 mating-specific protein
PITG_22770	M96 mating-specific protein
PITG_22773	M96 mating-specific protein
PITG_22774	M96 mating-specific protein
PITG_22775	M96 mating-specific protein
PITG_22776	M96 mating-specific protein
PITG_22777	M96 mating-specific protein
PITG_22779	M96 mating-specific protein
PITG_22781	M96 mating-specific protein
PITG_22782	M96 mating-specific protein
PITG_22783	M96 mating-specific protein
PITG_22785	M96 mating-specific protein
PITG_22786	M96 mating-specific protein
PITG_22787	M96 mating-specific protein
PITG_22789	M96 mating-specific protein
PITG_22790	M96 mating-specific protein
PITG_22791	M96 mating-specific protein
PITG_22792	M96 mating-specific protein
PITG_22793	M96 mating-specific protein
PITG_23171	M96 mating-specific protein
PITG_23208	M96 mating-specific protein
PITG_23233	M96 mating-specific protein
PITG_23234	M96 mating-specific protein
PITG_07719	Major Facilitator Superfamily protein
PITG_15001	mannosyltransferase
PITG_09888	Methyltransferase
PITG_17302	Multicopper oxidase
PITG_05779	Neutral ceramidase
PITG_15600	Nipped-B
PITG_00304	none
PITG_01958	none
PITG_03602	none
PITG_04174	none
PITG_04894	none
PITG_04966	none
PITG_05172	none
PITG_05524	none
PITG_05603	none
PITG_06851	none
PITG_07150	none
PITG_07401	none
PITG_07415	none
PITG_07878	none
PITG_07938	none
PITG_08340	none
PITG_08511	none
PITG_09140	none
PITG_09160	none
PITG_09595	none
PITG_10530	none
PITG_11289	none
PITG_13805	none
PITG_13963	none
PITG_14280	none
PITG_14739	none
PITG_15080	none
PITG_15545	none
PITG_15546	none
PITG_16191	none
PITG_16689	none
PITG_17873	none
PITG_18778	none
PITG_19010	none
PITG_19151	none
PITG_19683	none
PITG_19684	none
PITG_19889	none
PITG_21983	none
PITG_22351	none
PITG_22701	none
PITG_22702	none
PITG_22703	none
PITG_22705	none
PITG_22759	none
PITG_22784	none
PITG_22827	none
PITG_23198	none
PITG_23243	none
PITG_23279	none
PITG_21082	none
PITG_01010	none
PITG_02332	none
PITG_17113	none (WD40 domain?)
PITG_02383	none (zinc finger?)
PITG_13351	NPP1 necrosis protein
PITG_07813	nucleotide triphosphate hydrolase
PITG_03542	Oxalate/formate antiporter (PTHR11360:SF3)
PITG_22909	PcF cys-rich secreted peptide
PITG_14403	Pirin
PITG_14405	Pirin
PITG_20619	Pirin
PITG_20620	Pirin
PITG_20622	Pirin
PITG_19624	Polygalacturonase
PITG_21248	Polygalacturonase
PITG_02656	protein phosphatase
PITG_05159	Protein phosphatase
PITG_22283	protein phosphatase
PITG_00288	scavenger mRNA decapping enzyme
PITG_02779	Secreted RxLR effector
PITG_04196	Secreted RxLR effector
PITG_05846	Secreted RxLR effector
PITG_07556	Secreted RxLR effector
PITG_07630	Secreted RxLR effector
PITG_11383	Secreted RxLR effector
PITG_14662	Secreted RxLR effector
PITG_14737	Secreted RxLR effector
PITG_18325	Secreted RxLR effector
PITG_22935	Secreted RxLR effector
PITG_22978	Secreted RxLR effector
PITG_15704	sepiapterin reductase
PITG_11140	Sodium-dependent phosphate transporter
PITG_12941	Sodium-dependent phosphate transporter
PITG_17857	Sugar transporter SWEET1
PITG_15201	Sulfatase
PITG_13497	Transglutaminase
PITG_05533	Tyrosinase
PITG_12312	Zinc (Zn2 )-Iron (Fe2 ) Permease
PITG_01302	Zinc finger protein
