# Supplementary material for: Transcriptomic and proteomic analysis reveals wall-associated and glucan-degrading proteins with potential roles in Phytophthora infestans sexual spore development
Source: PLoS One. 2018 Jun 13;13(6):e0198186. doi: 10.1371/journal.pone.0198186 (PMC5999078; doi:10.1371/journal.pone.0198186)
Supplement: S6 Table — Indicated are the abundance level, functional annotation, and categorization of the proteins. (XLSX) [file pone.0198186.s006.xlsx]

## Sheet: protein levels
Gene number	Protein Weight (kDa)		average oospore/nsh	Functional Annotation	Functional category	Normalized oospores replicate 1 (117)	Normalized oospores replicate 2 (115)	Normalized nonmating replicate 1 (114)	Normalized nonmating replicate 2 (116)	Oospore/hyphae ratio	P-value	BH FDR
PITG_08044	41.6788		#REF!	none	unknown	0.0063702	0.00799542	0.000968749	0.00148474	5.85517	4.14962e-06	0.00346078
PITG_02335	54.3834		#REF!	GLUCAN 13-BETA-GLUCOSIDASE	glucan breakdown	0.00118207	0.00101622	0.000152041	0.00032362	4.62155	2.08118e-05	0.00867851
PITG_15531	35.208		#REF!	GLUTATHIONE S-TRANSFERASE OMEGA-LIKE 1	oxidative stress	0.00111084	0.00145929	0.00047462	0.000404273	2.92428	0.000129377	0.0359667
PITG_19162	45.1994		#REF!	ZINC-TYPE ALCOHOL DEHYDROGENASE	other carbohydrate metabolism	0.00270645	0.00204999	0.000585243	0.000737082	3.59703	0.000199569	0.0416102
PITG_09563	22.5974		#REF!	30S 40S RIBOSOMAL PROTEIN	ribosome	0.000694784	0.000557504	0.00168966	0.00121123	0.431691	0.000455996	0.0602387
PITG_10347	49.2139		#REF!	RXLR PROTEIN	effector	0.00347774	0.00646123	0.000597836	0.00104487	6.05035	0.000467873	0.0602387
PITG_15292	53.9769		#REF!	CATALASE	oxidative stress	0.00277664	0.00367474	0.000601483	0.0007359	4.82389	0.000505601	0.0602387
PITG_18306	37.6842		#REF!	none	unknown	0.00219413	0.00291798	0.000786981	0.00103756	2.80186	0.000626298	0.0652916
PITG_04378	18.904		#REF!	ELICITIN-LIKE PROTEIN	lipid metabolism	0.00338857	0.00205656	0.000669969	0.000958165	3.3444	0.00103176	0.0869699
PITG_15398	78.86		#REF!	DIGUANYLATE CYCLASE	signal transduction	0.00989095	0.00505914	0.0122042	0.0188169	0.481934	0.00114709	0.0869699
PITG_17257	68.6074		#REF!	GLUCONOLACTONASE	other carbohydrate metabolism	0.00151878	0.00241999	0.00053279	0.000797746	2.96029	0.00110414	0.0869699
PITG_00164	42.1404		#REF!	EUKARYOTIC TRANSLATION INITIATION FACTOR 4B/4H	translation	0.00202763	0.00315051	0.00104345	0.000852764	2.73078	0.0015289	0.0917198
PITG_21186	29.8356		#REF!	none	unknown	0.000564011	0.000738909	0.000272862	0.000289442	2.31711	0.00158999	0.0917198
PITG_22265	59.07		#REF!	12-OXOPHYTODIENOATE REDUCTASE 1	oxidative stress	0.00437478	0.00630664	0.0021265	0.00217425	2.48362	0.0014484	0.0917198
PITG_22406	33.2611		#REF!	none	unknown	0.00236754	0.00182996	0.00118856	0.000632565	2.30489	0.00164964	0.0917198
PITG_00251	54.6639		#REF!	DNA POLYMERASE TYPE-X FAMILY MEMBER	DNA replication	0.00243411	0.0038065	0.0013355	0.00127244	2.39293	0.00476698	0.15291
PITG_01966	35.1025		#REF!	PHOSPHOENOLPYRUVATE CARBOXYKINASE	other carbohydrate metabolism	0.000787906	0.000526354	0.00027478	0.000313988	2.23222	0.00351514	0.15291
PITG_03333	30.007		#REF!	RNA BINDING PROTEIN	transcription	0.000817468	0.000731311	0.00128012	0.00121119	0.621673	0.00354889	0.15291
PITG_05049	50.4423		#REF!	CRINKLER (CRN) FAMILY PROTEIN	effector	0.00112648	0.00111575	0.00070037	0.000681064	1.62312	0.00463116	0.15291
PITG_05294	55.7641		#REF!	MEIOTIC SISTER CHROMATID RECOMBINATION PROTEIN 1	DNA replication	0.00104227	0.00146819	0.000710951	0.000677918	1.80756	0.00457896	0.15291
PITG_07300	14.2312		#REF!	60S RIBOSOMAL PROTEIN L35	ribosome	0.00137013	0.00103141	0.00184603	0.00220439	0.59291	0.00374822	0.15291
PITG_16144	27.1772		#REF!	CRINKLER (CRN) FAMILY PROTEIN	effector	0.00113636	0.00107467	0.000699592	0.000618265	1.67774	0.00475601	0.15291
PITG_17507	57.0258		#REF!	GLUCOSYLCERAMIDASE	lipid metabolism	0.00578233	0.00283388	0.00105502	0.0016731	3.15829	0.0045109	0.15291
PITG_18305	34.4328		#REF!	none	unknown	0.00354946	0.00353178	0.0015063	0.00164757	2.24525	0.00394996	0.15291
PITG_18312	33.4862		#REF!	none	unknown	0.00456992	0.00390859	0.001814	0.00218624	2.1195	0.00316493	0.15291
PITG_19373	50.56		#REF!	CRINKLER (CRN) FAMILY PROTEIN	effector	0.00117574	0.00111726	0.000697288	0.000682001	1.66245	0.00298628	0.15291
PITG_04805	83.36		#REF!	CRINKLER (CRN) FAMILY PROTEIN	effector	0.000511232	0.000519052	0.000290325	0.000209346	2.06193	0.00507008	0.156609
PITG_15504	23.4441		#REF!	PEROXIREDOXIN-2	oxidative stress	0.00115532	0.000999407	0.000554902	0.000716272	1.69507	0.00540122	0.160879
PITG_05117	45.6728		#REF!	GLYCINE AMIDINOTRANSFERASE	amino acid metabolism	0.000965949	0.00152463	0.000576415	0.00072463	1.91429	0.00600936	0.16706
PITG_05519	89.89		#REF!	PHOSPHATIDYLINOSITOL 4-PHOSPHATE 5-KINASE D3 (PIPK-D3/GPCR-PIPK) (808 AA)	signal transduction	0.0107209	0.0100512	0.0146715	0.0127517	0.757462	0.00589634	0.16706
PITG_02467	69.34		#REF!	TRANSLOCATION PROTEIN SEC63 HOMOLOG	protein transport	0.00975385	0.00906032	0.0131325	0.011782	0.75515	0.00715813	0.186559
PITG_15321	43.9826		#REF!	AMINOMETHYLTRANSFERASE	amino acid metabolism	0.000412318	0.000694451	0.000273938	0.000208059	2.29622	0.00704959	0.186559
PITG_02283	20.4772		#REF!	none	unknown	0.0013325	0.0022919	0.0009626	0.000788305	2.07001	0.00762104	0.19158
PITG_05307	31.62		#REF!	PHOSPHOENOLPYRUVATE CARBOXYKINASE	other carbohydrate metabolism	0.00142963	0.00101809	0.000675513	0.000758096	1.70739	0.00781022	0.19158
PITG_01208	47.825		#REF!	TRIFUNCTIONAL ENZYME SUBUNIT BETA	lipid metabolism	0.000752386	0.000938629	0.000546707	0.000511655	1.59777	0.00864909	0.206095
PITG_00390	52.3355		#REF!	OVARIAN CARCINOMA ANTIGEN CA125	unknown	0.000632703	0.000454492	0.000314074	0.00025566	1.90825	0.00926282	0.214589
PITG_00986	31.0079		#REF!	PEROXIREDOXIN-4	oxidative stress	0.00704816	0.00644211	0.0040436	0.00451243	1.5767	0.0119127	0.244167
PITG_03836	47.6248		#REF!	ANKYRIN REPEAT PROTEIN	cell structure (including cytoskeleton)	0.000289387	0.000279461	7.45752e-05	0.000137551	2.68165	0.0119885	0.244167
PITG_06203	11.307		#REF!	none	unknown	0.000267306	0	0.00036221	0.000408072	0.347024	0.0109574	0.244167
PITG_06410	134.159		#REF!	D-IMPORTIN 7/RANBP7	protein transport	0.000316988	0.000106374	0.000448377	0.000467629	0.462183	0.0122756	0.244167
PITG_14309	69.4		#REF!	CRINKLER (CRN) FAMILY PROTEIN	effector	0.000809685	0.000891847	0.000520826	0.000579338	1.54662	0.0111975	0.244167
PITG_14850	21.4517		#REF!	40S RIBOSOMAL PROTEIN S7	ribosome	0.000907041	0.000910466	0.0012371	0.00144267	0.678233	0.0122962	0.244167
PITG_14775	28.87		#REF!	CRINKLER (CRN) FAMILY PROTEIN	effector	0.000782053	0.000883402	0.000549841	0.000550424	1.51369	0.0127426	0.247147
PITG_08703	11.9527		#REF!	60S RIBOSOMAL PROTEIN L36	ribosome	0.00636604	0.00427479	0.0101046	0.00706249	0.619838	0.0139921	0.265213
PITG_17176	65.34		#REF!	CRINKLER (CRN) FAMILY PROTEIN	effector	0.000522521	0.000544687	0.000338949	0.000289215	1.69893	0.0143142	0.26529
PITG_05045	20.68		#REF!	CRINKLER (CRN) FAMILY PROTEIN	effector	0.00109661	0.00121503	0.000745822	0.000790444	1.50471	0.0146869	0.265838
PITG_11929	75.8746		#REF!	VALACYCLOVIR HYDROLASE	other metabolism	0.000963471	0.00131334	0.000697265	0.000750889	1.57221	0.0149813	0.265838
PITG_06615	28.8993		#REF!	ATP SYNTHASE SUBUNIT D	energy production	0.00049181	0.000915078	0.000410395	0.000296445	1.99039	0.0156376	0.271704
PITG_18164	43.3805		#REF!	PHOSPHATASE REGULATOR	signal transduction	0.000337817	0.000806866	0.000223389	0.000235547	2.49421	0.0162943	0.277335
PITG_01791	22.6347		#REF!	THIOREDOXIN	oxidative stress	0.00058292	0.000899967	0.000468905	0.000385252	1.73608	0.0171363	0.278689
PITG_13250	35.5686		#REF!	IMPORT RECEPTOR SUBUNIT TOM40 HOMOLOG 1	protein transport	0.000523073	0.000503591	0.000243415	0.000347342	1.73788	0.0173763	0.278689
PITG_15654	16.1653		#REF!	TRANSCRIPTIONAL COACTIVATOR ENDOTHELIAL DIFFERENTIATION FACTOR 1	transcription	0.000880688	0.00045113	0.00102699	0.00113304	0.616576	0.0172634	0.278689
PITG_03028	33.95		#REF!	SERINE/ARGININE-RICH SPLICING FACTOR 1	transcription	0.000562426	0.000211697	0.000703791	0.000701612	0.55082	0.0189613	0.295406
PITG_13296	32.7046		#REF!	APOSPORY-ASSOCIATED PROTEIN C	other carbohydrate metabolism	0.00148445	0.00152238	0.00103632	0.00100392	1.47376	0.019127	0.295406
PITG_00410	48.7126		#REF!	BYSTIN	ribosome	0.000420174	0.000665034	0.000222294	0.000361142	1.86003	0.0201449	0.300769
PITG_03561	40.7232		#REF!	COP9 SIGNALOSOME COMPLEX SUBUNIT 5	protein degradation	0.000416565	0.00058834	0.000304532	0.000252531	1.80393	0.0201955	0.300769
PITG_19179	66.8124		#REF!	TETRATRICOPEPTIDE REPEAT PROTEIN TPR	protein transport	0.000970074	0.00241626	0.000733276	0.000816429	2.18515	0.0206797	0.302577
PITG_07027	59.3289		#REF!	BIFUNCTIONAL GLYOXYLATE CYCLE PROTEIN	other carbohydrate metabolism	0.000620389	0.0011113	0.00044371	0.000533316	1.7724	0.0216011	0.310609
PITG_00702	12.0069		#REF!	none	unknown	0.00613669	0.00844399	0.0122419	0.00874824	0.694644	0.0229174	0.323659
PITG_06636	19.4698		#REF!	RIBOSOMAL PROTEIN L19	ribosome	0.00152889	0.00168519	0.00120172	0.00104532	1.43036	0.0232849	0.323659
PITG_11943	18.7546		#REF!	THIOREDOXIN REDUCTASE	oxidative stress	0.000200045	0.000380687	5.91942e-05	0.000153865	2.72568	0.0242251	0.331209
PITG_05580	18.8398		#REF!	GLUTATHIONE S-TRANSFERASE	oxidative stress	0.00159382	0.00121344	0.00185698	0.00219763	0.692364	0.0250146	0.336487
PITG_02634	26.7375		#REF!	STEROIDOGENIC ACUTE REGULATORY PROTEIN STAR	lipid metabolism	0.000546502	0.000490318	0.000756557	0.000763403	0.682136	0.0258542	0.342261
PITG_03486	11.8586		#REF!	60S ACIDIC RIBOSOMAL PROTEIN P1	ribosome	0.000411681	0.000271056	0.000117167	0.00019722	2.17164	0.0286545	0.367659
PITG_14624	29.8629		#REF!	none	unknown	0.000350055	0.000504074	0.000220145	0.000199275	2.03645	0.0285934	0.367659
PITG_06514	16.7959		#REF!	CALMODULIN	signal transduction	0	0	0.000200963	6.42948e-05	0	0.0303104	0.383013
PITG_00453	51.706		#REF!	DIHYDROLIPOAMIDE ACETYL/SUCCINYL-TRANSFERASE	amino acid metabolism	0.00214291	0.00109883	0.000643239	0.00115658	1.80115	0.0330717	0.394407
PITG_02557	76.3989		#REF!	TRNA-DIHYDROURIDINE(47) SYNTHASE [NAD(P)(+)]-LIKE	translation	0.000216987	0.000658205	0.000159283	0.00013107	3.01424	0.0327032	0.394407
PITG_04131	43.7633		#REF!	ENDO-13-BETA-GLUCANASE	glucan breakdown	0.000666196	0.000886607	0.00054702	0.000496332	1.48828	0.0318246	0.394407
PITG_05582	22.2516		#REF!	GLUTATHIONE S-TRANSFERASE	oxidative stress	0.00156613	0.00120948	0.00174971	0.00211758	0.717713	0.0359412	0.394407
PITG_07155	21.7923		#REF!	none	unknown	0.000218686	0.000540012	0.000163773	0.000106152	2.81076	0.0346234	0.394407
PITG_08696	24.3281		#REF!	NFU1 IRON-SULFUR CLUSTER SCAFFOLD HOMOLOG	protein degradation	0.000185947	0.000125442	0.000286288	0.000308624	0.523421	0.0339554	0.394407
PITG_17273	125.139		#REF!	SWI/SNF MATRIX-ASSOCIATED ACTIN-DEPENDENT REGULATOR OF CHROMATIN SUBFAMILY A MEMBER 5	transcription regulation	0.0100859	0.00505709	0.0124205	0.00968708	0.684966	0.0348187	0.394407
PITG_17921	130.538		#REF!	P-TYPE ATPASE	ion channel	0.00216287	0.00408086	0.00155993	0.00177918	1.86987	0.0341675	0.394407
PITG_18187	167.336		#REF!	SULFITE REDUCTASE	other metabolism	0.00994517	0.00514823	0.012281	0.00956171	0.691003	0.0359238	0.394407
PITG_19199	42.8668		#REF!	PROTEIN ARGININE N-METHYLTRANSFERASE	transcription regulation	8.91729e-05	0.000276572	1.56897e-05	2.53984e-05	8.90149	0.0358758	0.394407
PITG_07792	17.555		#REF!	ATP SYNTHASE SUBUNIT DELTA	energy production	0.00103971	0.000781126	0.00109266	0.00158893	0.679013	0.03762	0.407468
PITG_00395	42.9965		#REF!	CYSTEINE PROTEASE FAMILY C1	protein degradation	0.000260778	0.000287919	0.000131012	0.000137272	2.04521	0.0408491	0.41046
PITG_06732	44.8318		#REF!	ACYL-COA DEHYDROGENASE	beta-oxidation	0.000328871	0.000222448	0.000435887	0.000470907	0.607987	0.0395498	0.41046
PITG_10142	95.9357		#REF!	none	unknown	0.000703829	0.00111698	0.000606958	0.00057451	1.54114	0.0395389	0.41046
PITG_10452	163.617		#REF!	CARBAMOYL-PHOSPHATE SYNTHETASE	DNA replication	0.000784191	0.000473036	0.000956819	0.00092604	0.667722	0.040657	0.41046
PITG_14343	65.47		#REF!	CRINKLER (CRN) FAMILY PROTEIN	effector	0.00053388	0.000487954	0.000273412	0.000373578	1.57937	0.0405563	0.41046
PITG_19394	65.34		#REF!	CRINKLER (CRN) FAMILY PROTEIN	effector	0.00053388	0.000487954	0.000273412	0.000373578	1.57937	0.0405563	0.41046
PITG_03246	90.5754		#REF!	RAN GTPASE-ACTIVATING PROTEIN 2	signal transduction	0.000513102	0.000886554	0.000484172	0.00036784	1.64276	0.0429645	0.426576
PITG_00850	41.7305		#REF!	THIOREDOXIN-DEPENDENT PEROXIDE REDUCTASE	oxidative stress	0.00736738	0.00749555	0.00524019	0.00578084	1.3486	0.0444459	0.436093
PITG_02532	76.8665		#REF!	CA2 :CATION ANTIPORTER	ion channel	0.00141558	0.00131068	0.00101623	0.00100837	1.34657	0.0465502	0.44624
PITG_08808	57.6736		#REF!	EF-HAND CALCIUM-BINDING DOMAIN CONTAINING PROTEIN	signal transduction	0.000179736	0.000142515	0.000297522	0.000283885	0.554261	0.0460831	0.44624
PITG_02038	36.3871		#REF!	FRUCTOSE-16-BISPHOSPHATASE	glycolysis	0.000699413	0.000954781	0.000647403	0.000531008	1.40375	0.049296	0.454528
PITG_08306	88.2336		#REF!	MYCSIN-LIKE PROTEIN	cell structure (including cytoskeleton)	0.000897281	0.00358047	0.000989079	0.000894907	2.37674	0.0536984	0.454528
PITG_08454	84.45		#REF!	none	unknown	0.00608499	0.00449313	0.00363375	0.00331341	1.52265	0.051662	0.454528
PITG_09556	34.9096		#REF!	GUANINE NUCLEOTIDE-BINDING PROTEIN SUBUNIT BETA-2-LIKE PROTEIN (318 AA)	signal transduction	0.00192506	0.00198612	0.00250207	0.00290678	0.723109	0.0539548	0.454528
PITG_10600	42.1666		#REF!	SERINE/ARGININE-RICH SPLICING FACTOR 10	transcription	0.000566602	0.000490493	0.000359637	0.000352016	1.48541	0.0529665	0.454528
PITG_12327	48.778		#REF!	CHAPERONIN	protein degradation	0.000226754	0	0.000246853	0.000291528	0.421177	0.0518762	0.454528
PITG_14195	48.7929		#REF!	ENOLASE	glycolysis	0.00287202	0.00274148	0.0034962	0.00527703	0.639845	0.0503081	0.454528
PITG_14641	19.0312		#REF!	GLUTATHIONE PEROXIDASE	oxidative stress	0.000260512	0.000302417	0.00013586	0.000160011	1.90262	0.0510379	0.454528
PITG_15242	83.0594		#REF!	PHOSPHATE ACETYLTRANSFERASE	amino acid metabolism	0.000594057	0.000502011	0.000331482	0.000397815	1.50291	0.0480847	0.454528
PITG_17607	35.6777		#REF!	ELONGATION FACTOR TS	translation	0.000208325	0.000323639	0.000145705	0.000110756	2.07425	0.0529708	0.454528
PITG_19281	70.0272		#REF!	ATP-BINDING TRANSPORT PROTEIN	ion channel	0.00135904	0.00128332	0.00184122	0.00164257	0.75847	0.049193	0.454528
PITG_20824	20.89		#REF!	ASPARTYL-TRNA SYNTHETASE	translation	0.00117156	0.000789005	0.00116718	0.00162469	0.702241	0.0538191	0.454528
PITG_01922	30.9077		#REF!	40S RIBOSOMAL PROTEIN SA	ribosome	0.00225574	0.0022099	0.00300618	0.00331304	0.706677	0.0546998	0.456196
PITG_00571	65.9552		#REF!	BIFUNCTIONAL PURINE BIOSYNTHESIS PROTEIN	DNA replication	0.000452199	0.000907759	0.000417112	0.000414365	1.63559	0.0680292	0.488105
PITG_01397	64.6586		#REF!	GLYCOSYL HYDROLASE FAMILY GH1	glucan breakdown	0.00146392	0.00143986	0.00163212	0.00236552	0.726372	0.0678823	0.488105
PITG_03445	49.7699		#REF!	RUVB REPTIN AND PONTIN	DNA replication	9.15084e-05	0.00033777	5.87802e-05	6.51496e-05	3.46388	0.066571	0.488105
PITG_03530	110.997		#REF!	SACCHAROPINE DEHYDROGENASE	amino acid metabolism	0.00147219	0.00159099	0.0025853	0.00178347	0.701152	0.0613074	0.488105
PITG_05577	38.2039		#REF!	GLUTATHIONE S-TRANSFERASE	oxidative stress	0.00163735	0.00136222	0.00180421	0.00216451	0.755804	0.0659584	0.488105
PITG_05684	102.461		#REF!	CALMODULIN-BINDING LRR PROTEIN	signal transduction	0.000867029	0.000698601	0.000584469	0.000557638	1.37083	0.0595919	0.488105
PITG_06025	65.361		#REF!	none	unknown	0.000155968	0.000218316	0.00036207	0.000287952	0.575801	0.0650165	0.488105
PITG_07534	19.9183		#REF!	none	unknown	0.000307434	0.000282245	0.000150582	0.000186381	1.74998	0.0677124	0.488105
PITG_08579	132.612		#REF!	ISOLEUCINE--TRNA LIGASE	translation	0.00133259	0.001172	0.0010251	0.000824999	1.35376	0.0663767	0.488105
PITG_11719	45.926		#REF!	4-HYDROXYPHENYLPYRUVATE DIOXYGENASE	amino acid metabolism	0.000812172	0.000779274	0.000900009	0.00126063	0.736564	0.0632694	0.488105
PITG_13387	19.9315		#REF!	none	unknown	0.000121806	0.000750369	0.000160974	0.000102728	3.30744	0.0684751	0.488105
PITG_13737	20.7906		#REF!	FLAVOPROTEIN OXIDOREDUCTASE	other metabolism	0.00130657	0.00121139	0.00154311	0.00172632	0.770155	0.0653749	0.488105
PITG_16198	20.5997		#REF!	60S RIBOSOMAL PROTEIN L18A	ribosome	0.00138809	0.00179841	0.0019821	0.00242918	0.722353	0.0607009	0.488105
PITG_18316	123.999		#REF!	GLUTATHIONE PEROXIDASE	oxidative stress	0.00163267	0.00154158	0.000936091	0.0013899	1.36468	0.0605173	0.488105
PITG_19854	57.369		#REF!	none	unknown	0.000455589	0.000395081	0.000269284	0.000254989	1.62257	0.0650424	0.488105
PITG_20849	33.9898		#REF!	RETICULON-4-INTERACTING PROTEIN 1	other carbohydrate metabolism	0.000338963	0.00057153	0.000304953	0.000229401	1.70392	0.0675484	0.488105
PITG_21071	83.8048		#REF!	THREONINE-TRNA LIGASE	translation	0.000564019	0.000510673	0.000305795	0.000427794	1.46498	0.0679088	0.488105
PITG_10926	420.2		#REF!	FATTY ACID SYNTHASE SUBUNIT ALPHA	fatty acid synthesis	0.000829764	0.000745053	0.0012447	0.00088587	0.739154	0.0696607	0.492348
PITG_06674	13.7521		#REF!	3-KETOACYL-COA THIOLASE	beta-oxidation	0.000614444	0.000804239	0.000590679	0.000411424	1.41571	0.0729885	0.511533
PITG_00179	15.0747		#REF!	40S RIBOSOMAL PROTEIN S12	ribosome	0.0016307	0.00145141	0.00236384	0.0018194	0.736776	0.0777631	0.512388
PITG_02002	120.277		#REF!	ENHANCER OF MRNA-DECAPPING PROTEIN 4	transcription	0.000268644	0.000407819	0.000207801	0.000192049	1.69179	0.0803168	0.512388
PITG_02239	57.7782		#REF!	ATP-DEPENDENT PROTEASE ATPASE SUBUNIT	protein degradation	0.00107273	0.000887316	0.00137376	0.00118159	0.767036	0.0739106	0.512388
PITG_02786	39.5218		#REF!	FRUCTOSE-BISPHOSPHATE ALDOLASE	glycolysis	0.000832464	0.000926069	0.000655173	0.000694691	1.30275	0.0757973	0.512388
PITG_02998	35.8872		#REF!	LEUCINE CARBOXYL METHYLTRANSFERASE	protein degradation	0.000327604	0.000214586	0.000409223	0.000426956	0.648414	0.0765467	0.512388
PITG_03792	47.9493		#REF!	PHOSPHOGLYCERATE MUTASE	other carbohydrate metabolism	0.000198028	0.000289311	9.6594e-05	0.000145027	2.01696	0.0760236	0.512388
PITG_03802	26.3121		#REF!	EUKARYOTIC TRANSLATION INITIATION FACTOR 6	translation	0.000413592	0.000514114	0.000298357	0.000318681	1.50349	0.0827417	0.512388
PITG_08795	97.7329		#REF!	none	unknown	0.0028875	0.00278306	0.00234644	0.00165039	1.41877	0.0841692	0.512388
PITG_09393	50.8181		#REF!	PYRUVATE KINASE	glycolysis	0.000763681	0.000720856	0.000563491	0.00053864	1.34697	0.0776935	0.512388
PITG_10454	169.408		#REF!	CAD PROTEIN	DNA replication	0.000541322	0.000448346	0.000677806	0.000666833	0.736011	0.0794469	0.512388
PITG_11425	77.2298		#REF!	GENERAL TRANSCRIPTIONAL COREPRESSOR TUPA	transcription regulation	0.000583138	0.000529964	0.000826333	0.000674526	0.741643	0.079973	0.512388
PITG_12562	17.7054		#REF!	ELICITIN-LIKE PROTEIN	unknown	0.00114531	0.000828158	0.000657026	0.000796188	1.358	0.0798983	0.512388
PITG_12882	31.8176		#REF!	ELECTRON TRANSFER FLAVOPROTEIN SUBUNIT ALPHA	energy production	0.000507972	0.000837739	0.000488675	0.000421688	1.47821	0.0840105	0.512388
PITG_13312	13.3562		#REF!	40S RIBOSOMAL PROTEIN S25	ribosome	0.00119465	0.00115249	0.001416	0.00157585	0.784509	0.0819745	0.512388
PITG_14180	25.1133		#REF!	GLUTAMINE SYNTHETASE CYTOSOLIC ISOZYME 1-1	amino acid metabolism	0.00109704	0.00223937	0.000775082	0.00134869	1.57098	0.0836873	0.512388
PITG_14492	35.3197		#REF!	NITROGEN METABOLIC REGULATION PROTEIN NMR	transcription regulation	0.000524294	0.00049846	0.000824705	0.000582609	0.726742	0.082477	0.512388
PITG_16069	100.507		#REF!	ATP-DEPENDENT CLP PROTEASE	protein degradation	0.00150719	0.00160182	0.0013414	0.00101089	1.32169	0.0778172	0.512388
PITG_18650	38.4614		#REF!	PROTEASOMAL UBIQUITIN RECEPTOR ADRM1	protein degradation	0.000286521	0.000491605	0.000145137	0.000279237	1.83359	0.0818115	0.512388
PITG_01042	14.3197		#REF!	60S RIBOSOMAL PROTEIN L22	ribosome	0.00118691	0.000962198	0.00132568	0.00143291	0.779063	0.0857869	0.515989
PITG_02210	43.2227		#REF!	AROMATIC AMINO ACID TYROSINE/TRYPTOPHAN/PHENYLALANINE HYDROXYLASE	amino acid metabolism	0.000550522	0.000823815	0.000526503	0.000427163	1.44111	0.0859981	0.515989
PITG_10883	36.5063		#REF!	26S PROTEASOME NON-ATPASE REGULATORY SUBUNIT 4	protein degradation	0.00023398	0.000404518	0.000189984	0.000174448	1.75204	0.0869138	0.517758
PITG_04868	33.7706		#REF!	ADP/ATP TRANSLOCASE 1	energy production	0.00521031	0.00599055	0.00358731	0.00450613	1.38394	0.0891988	0.527601
PITG_00863	46.9082		#REF!	ATP-DEPENDENT RNA HELICASE ME31B	transcription	0.000230208	0.000157363	0.000445379	0.000235111	0.569547	0.0900708	0.529007
PITG_02578	24.4424		#REF!	RIBOSOMAL PROTEIN L15	ribosome	0.0019112	0.00227001	0.00246961	0.00317817	0.740329	0.0920841	0.53705
PITG_16117	24.6222		#REF!	SWI/SNF CHROMATIN BINDING PROTEIN DNA BINDING PROTEIN#PC00009	transcription regulation	0.000496212	0.000738902	0.000459983	0.000389479	1.454	0.0931793	0.539664
PITG_00216	17.8121		#REF!	none	unknown	0.000436735	0.000359202	0.000588434	0.000552439	0.697656	0.0982585	0.54101
PITG_00585	36.8688		#REF!	THIOREDOXIN PEROXIDASE	oxidative stress	0.00153918	0.00131241	0.00202951	0.00160687	0.784183	0.104427	0.54101
PITG_01498	67.8467		#REF!	ATP-BINDING CASSETTE SUB-FAMILY F	ion channel	0.000152889	0.000284662	0.000117939	0.00010261	1.98391	0.107955	0.54101
PITG_02515	87.2665		#REF!	LEUCINE ZIPPER-EF-HAND CONTAINING TRANSMEMBRANE PROTEIN	signal transduction	0.000340832	0.000382491	0.000211846	0.000237446	1.60992	0.0985977	0.54101
PITG_02694	16.7386		#REF!	60S RIBOSOMAL PROTEIN L23	ribosome	0.00133453	0.00111847	0.00175565	0.00137868	0.782624	0.103857	0.54101
PITG_03410	26.0046		#REF!	ACETOLACTATE SYNTHASE III REGULATORY SUBUNIT	other meteabolism	0.000359802	0.000427807	0.000288814	0.000212361	1.57153	0.107494	0.54101
PITG_05156	52.1107		#REF!	OPEL-LIKE PROTEIN	other carbohydrate metabolism	0.000648191	0.000627816	0.0010414	0.000704846	0.730717	0.0984412	0.54101
PITG_06430	33.3165		#REF!	ACYL-COA SYNTHETASE	fatty acid synthesis	0.000258601	0.000208545	0.000112242	0.000142468	1.83404	0.105295	0.54101
PITG_06595	50.5423		#REF!	ATP SYNTHASE SUBUNIT BETA	energy production	0.00163391	0.00156345	0.001872	0.00223262	0.778967	0.0968748	0.54101
PITG_07024	57.1806		#REF!	INOSINE-5'-MONOPHOSPHATE DEHYDROGENASE 1	DNA replication	0.00106063	0.00123873	0.00154055	0.00134233	0.79759	0.107537	0.54101
PITG_09345	21.8208		#REF!	RIBOSOMAL PROTEIN S7	ribosome	0.00107322	0.00105195	0.00131571	0.00133369	0.80213	0.108332	0.54101
PITG_09596	16.9395		#REF!	NUCLEOSIDE DIPHOSPHATE KINASE	DNA replication	0.00121357	0.000979458	0.00141813	0.00136897	0.786847	0.0990233	0.54101
PITG_10941	95.5755		#REF!	ELONGATION FACTOR 2	translation	0.00210175	0.00203857	0.00258842	0.00281954	0.765596	0.102175	0.54101
PITG_11060	17.3947		#REF!	none	unknown	0.00240979	0.00223241	0.00316285	0.00305118	0.747051	0.101934	0.54101
PITG_11615	46.6571		#REF!	HOMOSERINE DEHYDROGENASE	amino acid metabolism	0.000768789	0.00108268	0.000726946	0.000666905	1.32831	0.0984127	0.54101
PITG_11729	38.1492		#REF!	PHOSPHATE TRANSPORTER	ion channel	0.000178346	0.000110156	0.000247414	0.000243033	0.588242	0.101816	0.54101
PITG_12990	25.5693		#REF!	GLUTATHIONE S-TRANSFERASE T1	oxidative stress	0.00377605	0.00344179	0.00179512	0.00308959	1.47764	0.106333	0.54101
PITG_14730	97.1975		#REF!	NUCLEOLAR PROTEIN 14	transcription	0	0	8.92263e-05	6.96918e-05	0	0.101983	0.54101
PITG_15243	84.1886		#REF!	PHOSPHATE ACETYLTRANSFERASE	amino acid metabolism	0.000447953	0.000423169	0.000261481	0.000316741	1.50655	0.104536	0.54101
PITG_15553	63.392		#REF!	INORGANIC PYROPHOSPHATASE	energy production	0.0010876	0.00113092	0.00152084	0.00129452	0.788005	0.0991636	0.54101
PITG_18546	61.04		#REF!	CRINKLER (CRN) FAMILY PROTEIN	effector	0.000468614	0.000443907	0.000294708	0.000336106	1.44658	0.1061	0.54101
PITG_20901	29.9025		#REF!	VOLTAGE-DEPENDENT ANION-SELECTIVE CHANNEL PROTEIN 3	ion channel	0.000255079	0.000742752	0.000291872	0.000251823	1.83528	0.0979991	0.54101
PITG_22657	8.76		#REF!	ELONGATION FACTOR 1-ALPHA 2	translation	0.002759	0.00214796	0.0032039	0.00355105	0.726425	0.101267	0.54101
PITG_07036	126.098		#REF!	UBIQUITIN-LIKE MODIFIER-ACTIVATING ENZYME 1	protein degradation	0.000573899	0.000808201	0.000390167	0.000598895	1.39739	0.109428	0.543232
PITG_13762	20.9166		#REF!	FLAVODOXIN PROTEIN	energy production	0.00201011	0.00180098	0.00195223	0.00331592	0.723419	0.112276	0.55407
PITG_13112	51.7387		#REF!	TARTRATE-RESISTANT ACID PHOSPHATASE TYPE 5	other metabolism	8.82387e-05	0.000380687	6.2029e-05	0.00011755	2.61125	0.11408	0.555697
PITG_16074	96.5234		#REF!	ATP-DEPENDENT CLP PROTEASE	protein degradation	0.00124594	0.00130515	0.00113715	0.000863583	1.27507	0.114604	0.555697
PITG_18053	52.4052		#REF!	DOLICHYL-DIPHOSPHOOLIGOSACCHARIDE-PROTEIN GLYCOSYLTRANSFERASE SUBUNIT 1	protein degradation	0.000177023	0.000275662	0.0003689	0.000318122	0.658909	0.113498	0.555697
PITG_00146	61.9968		#REF!	GLUCOSE-6-PHOSPHATE 1-DEHYDROGENASE	other carbohydrate metabolism	0.000715224	0.000865432	0.00115625	0.000869608	0.780242	0.116702	0.557253
PITG_14854	67.2719		#REF!	SIGNAL RECOGNITION PARTICLE SUBUNIT SRP68	protein transport	0.00171465	0.00178579	0.0012746	0.00149373	1.26446	0.11693	0.557253
PITG_16328	84.8404		#REF!	TYROSINE-TRNA LIGASE	translation	0.000669221	0.000790325	0.000513308	0.000596368	1.31529	0.116119	0.557253
PITG_07349	35.8417		#REF!	PROTEASE FAMILY C26 GAMMA-GLUTAMYL HYDROLASE	effector	0.000134163	0.000170671	8.83984e-05	3.57119e-05	2.45615	0.1211	0.573849
PITG_11116	117.452		#REF!	NAD-SPECIFIC GLUTAMATE DEHYDROGENASE	amino acid metabolism	0.00117374	0.00110612	0.00151729	0.00131925	0.803746	0.122779	0.57852
PITG_10881	85.5388		#REF!	KINESIN HEAVY CHAIN	cell structure (including cytoskeleton)	6.90453e-05	0.000174401	3.18986e-05	2.59906e-05	4.20538	0.123505	0.578668
PITG_18934	47.2429		#REF!	CALRETICULIN	protein degradation	0.00108016	0.00125839	0.000864165	0.000969988	1.275	0.124382	0.579525
PITG_00264	35.5714		#REF!	DELTA(35)-DELTA(24)-DIENOYL-COA ISOMERASE	fatty acid synthesis	0.000984989	0.000840012	0.00114648	0.00113295	0.800637	0.127576	0.590424
PITG_01862	60.7184		#REF!	GLUCOSE-6-PHOSPHATE ISOMERASE	other carbohydrate metabolism	0.00152026	0.00143681	0.00180676	0.00183697	0.811551	0.128138	0.590424
PITG_11653	146.87		#REF!	MRNA SPLICING FACTOR	transcription	0.00474132	0.00238723	0.00228724	0.00237495	1.52901	0.130849	0.599605
PITG_22200	26.4097		#REF!	PROTEASOME REGULATOR PA28	protein degradation	0.00115419	0.000851762	0.000785603	0.000778698	1.28233	0.133116	0.606659
PITG_09282	114.567		#REF!	SARCOPLASMIC/ENDOPLASMIC RETICULUM CALCIUM ATPASE 2	ion channel	0.000601705	0.000787429	0.000575944	0.000477127	1.31913	0.134119	0.607909
PITG_10707	16.3983		#REF!	PEPTIDYL-PROLYL CIS-TRANS ISOMERASE	protein degradation	0.000306192	0.00039466	0.000301725	0.000144378	1.57105	0.135345	0.61015
PITG_03546	61.5684		#REF!	HEAT SHOCK PROTEIN 70KDA	protein degradation	0.00153823	0.00185064	0.00208302	0.00216333	0.798067	0.139267	0.612393
PITG_10300	26.9406		#REF!	ELECTRON TRANSFER FLAVOPROTEIN BETA-SUBUNIT	energy production	0.00177073	0.00152112	0.00214152	0.00200922	0.793074	0.139054	0.612393
PITG_17716	30.4678		#REF!	VOLTAGE-DEPENDENT ANION-SELECTIVE CHANNEL PROTEIN 3	ion channel	0.00197467	0.00192632	0.00157304	0.00156271	1.24404	0.136777	0.612393
PITG_20743	13.5486		#REF!	NUCLEAR TRANSPORT FACTOR 2	cell structure (including cytoskeleton)	0.0010395	0.00168255	0.00106333	0.00100834	1.31394	0.139514	0.612393
PITG_20795	11.2646		#REF!	60S ACIDIC RIBOSOMAL PROTEIN P2	ribosome	0.000149117	0	0.000248822	0.000113963	0.411033	0.137771	0.612393
PITG_12526	53.6095		#REF!	CYTOSKELETAL PROTEIN	cell structure (including cytoskeleton)	0.00109407	0.000995695	0.000952571	0.000698468	1.26572	0.141709	0.618773
PITG_00058	17.9846		#REF!	CYSTEINE PROTEASE INHIBITOR	effector	0.000908714	0.00134215	0.000916261	0.000861846	1.26588	0.182175	0.620102
PITG_00443	27.6523		#REF!	40S RIBOSOMAL PROTEIN S6	ribosome	0.00288473	0.00234468	0.00340789	0.00344111	0.76353	0.179246	0.620102
PITG_00490	45.7741		#REF!	PROBABLE PROTEIN PHOSPHATASE 2C 38	signal transduction	0.000972494	0.00118221	0.00123438	0.00141558	0.813107	0.152509	0.620102
PITG_00648	54.111		#REF!	PERIODIC TRYPTOPHAN PROTEIN 1 HOMOLOG	transcription regulation	0.000473175	0.000826407	0.000430274	0.00053769	1.34259	0.192338	0.620102
PITG_01064	26.4697		#REF!	PROTEASOME REGULATOR PA28	protein degradation	0.00119276	0.000793273	0.000790145	0.000788837	1.25779	0.186491	0.620102
PITG_01072	84.9079		#REF!	5-METHYLTETRAHYDROPTEROYLTRIGLUTAMATE-HOMOCYSTEINE METHYLTRANSFERASE	amino acid metabolism	0.00138856	0.00171586	0.00134297	0.00120311	1.2193	0.185114	0.620102
PITG_01447	53.0979		#REF!	SERINE PROTEASE FAMILY S10 SERINE CARBOXYPEPTIDASE	effector	0.00317307	0.00255455	0.00193876	0.00240687	1.31802	0.181661	0.620102
PITG_01508	115.01		#REF!	GRB10 INTERACTING GYF PROTEIN	unknown	0.000610834	0.000136526	0.000713334	0.000461148	0.636332	0.159293	0.620102
PITG_01939	32.9513		#REF!	GLYCERALDEHYDE-3-PHOSPHATE DEHYDROGENASE	glycolysis	0.00181344	0.00170784	0.00197457	0.002456	0.79477	0.157215	0.620102
PITG_02115	58.2146		#REF!	PROPIONYL-COA CARBOXYLASE BETA CHAIN	lipid metabolism	0.000222083	0.000342445	0.00096145	0.000171073	0.49847	0.144004	0.620102
PITG_02255	18.681		#REF!	HISTONE H1	DNA replication	0.00304557	0.00264319	0.0038251	0.00360144	0.766005	0.185396	0.620102
PITG_02567	59.1351		#REF!	CHAPERONIN	protein degradation	0.00164279	0.00148605	0.00217691	0.00167732	0.811793	0.167508	0.620102
PITG_02598	64.9991		#REF!	DNA POLYMERASE III SUBUNITS GAMMA AND TAU	DNA replication	0.000398858	0.000542927	0.000652287	0.000558306	0.777953	0.190895	0.620102
PITG_02925	56.4764		#REF!	KETOL-ACID REDUCTOISOMERASE	other meteabolism	0.00176299	0.00165594	0.002106	0.00202566	0.827498	0.191772	0.620102
PITG_03221	17.5496		#REF!	30S RIBOSOMAL PROTEIN S13	ribosome	0.00205399	0.00186907	0.00215151	0.002785	0.794703	0.175412	0.620102
PITG_03440	59.6056		#REF!	MALATE SYNTHASE 1 GLYOXYSOMAL	other carbohydrate metabolism	0.00121303	0.00154718	0.0010087	0.00121025	1.24393	0.158719	0.620102
PITG_03532	62.997		#REF!	none	unknown	0.000137942	0.000288365	0.000366841	0.000281025	0.658018	0.158721	0.620102
PITG_03568	52.0744		#REF!	SPLICEOSOME RNA HELICASE DDX39B	transcription	0.00174354	0.000892291	0.00101053	0.000930901	1.35767	0.160595	0.620102
PITG_03594	134.552		#REF!	SEC31 ISOFORM B	protein transport	0.00183713	0.00146552	0.00132757	0.00136085	1.22847	0.173068	0.620102
PITG_03700	49.056		#REF!	ENOLASE	glycolysis	0.00396947	0.00324519	0.00418973	0.00542655	0.750255	0.165622	0.620102
PITG_04690	47.3279		#REF!	PYRIDINE NUCLEOTIDE-DISULPHIDE OXIDOREDUCTASE	other metabolism	0.00064714	0.00097864	0.000680214	0.000612555	1.2576	0.171571	0.620102
PITG_04937	23.8559		#REF!	none	unknown	2.52444e-05	0.000167887	1.56897e-05	1.15203e-05	7.0978	0.181954	0.620102
PITG_05264	10.5456		#REF!	HEAT SHOCK 10 PROTEIN	protein degradation	0.000616393	0.00108685	0.00123715	0.000957631	0.776042	0.159381	0.620102
PITG_05552	76.6701		#REF!	HEAT SHOCK PROTEIN 90	protein degradation	0.000911729	0.00153105	0.000988303	0.000877769	1.30905	0.169306	0.620102
PITG_06131	23.9573		#REF!	PREPROTEIN TRANSLOCASE SUBUNIT SEC66	protein transport	0.00116017	0.00136894	0.000872055	0.00118183	1.23138	0.190423	0.620102
PITG_06440	67.0632		#REF!	EUKARYOTIC TRANSLATION INITIATION FACTOR 2A	translation	0.000519007	0.000353214	0.000612922	0.000569033	0.737948	0.150806	0.620102
PITG_06657	40.3984		#REF!	THIOREDOXIN DOMAIN-CONTAINING PROTEIN 5	oxidative stress	0.00177369	0.00182228	0.00227346	0.00224931	0.79508	0.149037	0.620102
PITG_06695	44.6949		#REF!	SERINE/ARGININE-RICH SPLICING FACTOR 4	transcription	4.52446e-05	0.000219314	4.43465e-05	3.50973e-05	3.33013	0.168338	0.620102
PITG_07974	12.1391		#REF!	UPF0041 BRAIN PROTEIN 44	ion channel	0.000608923	0.00134373	0.000754172	0.000631774	1.40889	0.162418	0.620102
PITG_08599	80.8993		#REF!	PROTEASE M3 THIMET OLIGOPEPTIDASE	protein degradation	0.000533965	0.00156698	0.000732209	0.000700215	1.46671	0.190132	0.620102
PITG_08761	23.3021		#REF!	NUCLEOSIDE DIPHOSPHATE KINASE	DNA replication	0.000716076	0.00109211	0.000691991	0.000720812	1.27985	0.160884	0.620102
PITG_08810	23.2359		#REF!	67-DIMETHYL-8-RIBITYLLUMAZINE SYNTHASE	other meteabolism	0	0.000271162	0.000318846	0.000199343	0.523287	0.157813	0.620102
PITG_08997	50.9414		#REF!	EUKARYOTIC INITIATION FACTOR 4A-I	translation	0.000713383	0.000768519	0.000730455	0.000427403	1.27986	0.189214	0.620102
PITG_09348	49.7917		#REF!	GLUTAREDOXIN PROTEIN	oxidative stress	0.00156062	0.00142376	0.00196729	0.00164948	0.825149	0.173121	0.620102
PITG_09400	54.3984		#REF!	PYRUVATE KINASE	glycolysis	0.00149029	0.0015682	0.00155834	0.00223308	0.806685	0.183355	0.620102
PITG_09472	18.5065		#REF!	NADH-UBIQUINONE OXIDOREDUCTASE B22 SUBUNIT	energy production	0.000544804	0.000759063	0.000539456	0.000478747	1.28056	0.192574	0.620102
PITG_09553	25.2899		#REF!	ATP SYNTHASE D CHAIN	energy production	0.000267837	0.000345785	0.000234349	0.000179012	1.48447	0.166305	0.620102
PITG_10146	28.4141		#REF!	40S RIBOSOMAL PROTEIN S2	ribosome	0.00215079	0.00154274	0.00155974	0.00384256	0.683696	0.169807	0.620102
PITG_10979	41.2539		#REF!	ELONGATION FACTOR 1-GAMMA PUTATIVE (368 AA)	translation	0.000747573	0.00147261	0.000765488	0.000858944	1.36674	0.165504	0.620102
PITG_11047	62.1687		#REF!	CHAPERONIN	protein degradation	0.000407759	0.000481283	0.000299536	0.000339559	1.3911	0.167452	0.620102
PITG_11093	31.51		#REF!	PHOSPHOENOLPYRUVATE CARBOXYKINASE ATP	other carbohydrate metabolism	0.000571598	0.000497121	0.000680916	0.000654569	0.800248	0.160592	0.620102
PITG_11138	51.2767		#REF!	OSMOTIC GROWTH PROTEIN 1	other carbohydrate metabolism	0.000309557	0.000282718	0.0002912	8.0877e-05	1.59181	0.173828	0.620102
PITG_11329	137.771		#REF!	ANNEXIN	cell structure (including cytoskeleton)	0.00274596	0.00297528	0.00233921	0.00202615	1.3106	0.166568	0.620102
PITG_11913	86.5481		#REF!	HEAT SHOCK PROTEIN 70KDA	protein degradation	0.00230835	0.00202208	0.00279862	0.00254072	0.811044	0.173286	0.620102
PITG_11965	73.1803		#REF!	PHOSPHOLIPID:DIACYLGLYCEROL ACYLTRANSFERASE	lipid metabolism	0.000757004	0.00111123	0.000837111	0.000632897	1.2709	0.187368	0.620102
PITG_12613	21.02		#REF!	CRINKLER (CRN) FAMILY PROTEIN	effector	0.00108725	0.00122204	0.00211067	0.00103698	0.733655	0.160233	0.620102
PITG_13139	54.978		#REF!	THREONINE SYNTHASE-LIKE 2	amino acid metabolism	0.00055956	0.000618072	0.000461288	0.000474781	1.25806	0.187351	0.620102
PITG_13341	32.393		#REF!	PEROXISOMAL TRANS-2-ENOYL-COA REDUCTASE (CHAIN ELONGATION)	fatty acid synthesis	0.000656482	0.000634146	0.000489636	0.000517204	1.28186	0.158242	0.620102
PITG_13614	35.4042		#REF!	MALATE DEHYDROGENASE	TCA cycle	0.00186415	0.00169553	0.00208651	0.00237956	0.797049	0.158867	0.620102
PITG_14278	108.102		#REF!	EUKARYOTIC TRANSLATION INITIATION FACTOR 4 GAMMA	translation	0.000548307	0.000642892	0.000756417	0.000710662	0.811953	0.187582	0.620102
PITG_14609	26.2005		#REF!	EUKARYOTIC TRANSLATION INITIATION FACTOR 2 SUBUNIT 2	translation	0.000357859	0.000315497	0.000268395	0.000203036	1.42833	0.165144	0.620102
PITG_15358	47.2448		#REF!	CALRETICULIN	protein degradation	0.00103617	0.00120102	0.000836214	0.000977243	1.23366	0.180235	0.620102
PITG_15370	51.96		#REF!	HEAT SHOCK PROTEIN 70KDA	protein degradation	0.000415081	0.000583389	0.000370785	0.000372043	1.34415	0.172186	0.620102
PITG_15697	14.7485		#REF!	60S RIBOSOMAL PROTEIN L11	ribosome	0.000379775	0.000569127	0.00033084	0.000354733	1.3841	0.171437	0.620102
PITG_15705	56.1217		#REF!	DIHYDROLIPOYLLYSINE-RESIDUE SUCCINYLTRANSFERASE COMPONENT OF 2-OXOGLUTARATE DEHYDROGENASE COMPLEX	amino acid metabolism	0.00210207	0.00284988	0.00353296	0.00285909	0.774705	0.192157	0.620102
PITG_16333	53.2026		#REF!	ATP-DEPENDENT PROTEASE ATPASE SUBUNIT	protein degradation	0.00375906	0.00218274	0.00235976	0.00193377	1.3839	0.181754	0.620102
PITG_16953	91.6105		#REF!	TRANSGLUTAMINASE	protein degradation	0.00017497	0.000176239	7.33823e-05	0.000106868	1.94846	0.162161	0.620102
PITG_17261	34.3777		#REF!	60S ACIDIC RIBOSOMAL PROTEIN P0	ribosome	0.00163254	0.00107262	0.00168657	0.00165467	0.809624	0.174093	0.620102
PITG_17983	54.1208		#REF!	ADENYLOSUCCINATE LYASE	DNA replication	0.000149142	0.000166941	0.000224553	0.000256274	0.657373	0.172442	0.620102
PITG_18052	44.271		#REF!	60S RIBOSOMAL PROTEIN L3	ribosome	0.00219371	0.00228759	0.00175126	0.00186905	1.23782	0.152399	0.620102
PITG_18420	49.0159		#REF!	CHROMOSOMAL SERINE/THREONINE-PROTEIN KINASE	signal transduction	0.000566036	0.000431589	0.000637973	0.000621718	0.79196	0.189821	0.620102
PITG_19054	46.5642		#REF!	PEROXISOMAL MULTIFUNCTIONAL ENZYME TYPE 2	beta-oxidation	9.16145e-05	0.000173087	1.49459e-05	8.11787e-05	2.75374	0.161933	0.620102
PITG_19300	45.1		#REF!	FYVE-FINGER-CONTAINING RAB5 EFFECTOR PROTEIN RABENOSYN-5	unknown	0.0001586	0.000219682	6.21974e-05	0.000137439	1.89485	0.170383	0.620102
PITG_20388	13.4236		#REF!	none	unknown	0.000438635	0.000344599	0.000315688	0.00022982	1.43579	0.179019	0.620102
PITG_20585	62.0893		#REF!	THIOREDOXIN PEROXIDASE	oxidative stress	0.00142986	0.00137894	0.00191471	0.00148612	0.825917	0.181756	0.620102
PITG_20718	27.382		#REF!	none	unknown	0.000774934	0.00160428	0.000679606	0.00101933	1.40041	0.16302	0.620102
PITG_21182	60.521		#REF!	DEHYDROGENASE	other metabolism	0.000831643	0.000540537	0.00058689	0.000436789	1.34044	0.160212	0.620102
PITG_21568	26.4191		#REF!	HISTONE H1	DNA replication	0.000142719	0.000276572	9.69449e-05	0.000128305	1.86145	0.157097	0.620102
PITG_00132	45.4001		#REF!	PHOSPHOGLYCERATE KINASE 1	glycolysis	0.00107497	0.00121224	0.000913458	0.000979572	1.20823	0.207234	0.620345
PITG_00266	16.4605		#REF!	RIBOSOMAL PROTEIN S10	ribosome	0.00276592	0.00399559	0.005214	0.00378917	0.751014	0.196797	0.620345
PITG_00396	58.4455		#REF!	ASPARTYL PROTEASE FAMILY A01B	protein degradation	0.000441618	0.00024487	0.000452391	0.000477518	0.738232	0.197301	0.620345
PITG_02475	12.89		#REF!	none	unknown	0.000463274	0.000378166	0.000646814	0.000472266	0.751903	0.206257	0.620345
PITG_03239	16.5092		#REF!	60S RIBOSOMAL PROTEIN L27	ribosome	0.00136325	0.00117845	0.0015405	0.00148028	0.841406	0.207113	0.620345
PITG_05675	15.3125		#REF!	HISTONE H3.2	DNA replication	0.000488009	0.000233576	0.000586118	0.000417514	0.718974	0.201446	0.620345
PITG_07269	27.6455		#REF!	60S RIBOSOMAL PROTEIN L7	ribosome	0.00204541	0.0017812	0.00276975	0.00200427	0.801549	0.206732	0.620345
PITG_09939	17.9293		#REF!	none	unknown	0.000202773	0.0001941	0.000281586	0.000280019	0.706675	0.195822	0.620345
PITG_10028	58.5328		#REF!	SERINE PALMITOYLTRANSFERASE 1	lipid metabolism	0.000460727	0.000769044	0.000521633	0.000406061	1.32562	0.203119	0.620345
PITG_10031	114.535		#REF!	ALPHA-MANNOSIDASE	other carbohydrate metabolism	0.000119301	0	0.000153802	0.000111203	0.450182	0.20539	0.620345
PITG_10240	32.4982		#REF!	PIRIN	transcription regulation	0.000308283	0.000447401	0.00067446	0.000389412	0.710315	0.19394	0.620345
PITG_11766	54.2769		#REF!	40S RIBOSOMAL PROTEIN S3A	ribosome	0.00199055	0.001696	0.00236195	0.00218453	0.810859	0.19501	0.620345
PITG_13242	52.3976		#REF!	DNAJ/HSP40	protein degradation	0.00602342	0.00521468	0.00568225	0.00831676	0.802778	0.200756	0.620345
PITG_13500	29.6411		#REF!	30S/40S RIBOSOMAL PROTEIN S4	ribosome	0.00322037	0.00327004	0.00434	0.00410751	0.768321	0.199498	0.620345
PITG_14173	92.0637		#REF!	ENDO-13-BETA-GLUCANASE	glucan breakdown	0.00131419	0.00183675	0.0013976	0.00114907	1.23727	0.198776	0.620345
PITG_15111	20.9158		#REF!	HEAT SHOCK PROTEIN 70KDA	protein degradation	0.00027653	0.000479549	0.000268427	0.000251608	1.4539	0.205784	0.620345
PITG_15393	101.6		#REF!	EUKARYOTIC TRANSLATION INITIATION FACTOR 4 GAMMA	translation	0.000504665	0.00046182	0.000375542	0.000367343	1.30099	0.198019	0.620345
PITG_17445	56.08		#REF!	XYLULOSE KINASE	other carbohydrate metabolism	0.000471661	0.000496819	0.000484198	0.000771169	0.771471	0.207526	0.620345
PITG_21963	27.51		#REF!	CRINKLER (CRN) FAMILY PROTEIN	effector	0.00131636	0.00169195	0.00122781	0.00122762	1.22516	0.196996	0.620345
PITG_22286	22.3		#REF!	CRINKLER (CRN) FAMILY PROTEIN	effector	0.00140773	0.00169195	0.00123001	0.0013459	1.20333	0.203263	0.620345
PITG_00133	404.448		#REF!	AMINOTRANSFERASE CLASS V	amino acid metabolism	0.000197306	0.000186115	0.000229592	0.000317675	0.70061	0.219052	0.621741
PITG_00163	52.9394		#REF!	THREONINE DEHYDRATASE	amino acid metabolism	0.000221626	0.000390629	0.000232511	0.000188759	1.45336	0.21664	0.621741
PITG_01700	76.489		#REF!	MYO-INOSITOL-1 PHOSPHATE SYNTHASE	lipid metabolism	0.00166351	0.00157313	0.00212729	0.0017238	0.840447	0.216677	0.621741
PITG_01943	14.927		#REF!	60S RIBOSOMAL PROTEIN L23	ribosome	0.00291956	0.0028109	0.00331827	0.00410363	0.772102	0.218943	0.621741
PITG_01985	56.8787		#REF!	PURPLE ACID PHOSPHATASE	other metabolism	0.000320927	0.000551069	0.000303367	0.000316167	1.4075	0.212773	0.621741
PITG_03661	12.7699		#REF!	CYSTEINE-TRNA LIGASE	translation	0.000189333	0.0002538	0.000147361	0.000138138	1.55214	0.212094	0.621741
PITG_03719	39.4512		#REF!	HYPERKINETIC ISOFORM M	ion channel	0.00157541	0.00150883	0.00171252	0.00193756	0.844979	0.210942	0.621741
PITG_03738	62.1392		#REF!	HOMOCITRATE SYNTHASE CYTOSOLIC ISOZYME	amino acid metabolism	0.000297791	0.000321472	0.00022267	0.000228844	1.37152	0.218897	0.621741
PITG_05778	66.2162		#REF!	WD REPEAT-CONTAINING PROTEIN 1	signal transduction	0.000836208	0.00091823	0.00111407	0.000973362	0.840478	0.217104	0.621741
PITG_10846	125.523		#REF!	ALPHA GLUCOSIDASE	other carbohydrate metabolism	0.000914234	0.000370444	0.00080736	0.000893915	0.755127	0.21187	0.621741
PITG_13407	71.6651		#REF!	SERINE PROTEASE FAMILY S33 PUTATIVE (665 AA)	protein degradation	0.000448837	0.000380687	0.00051616	0.000562161	0.769274	0.217407	0.621741
PITG_15866	46.7621		#REF!	none	unknown	0.000229588	0.000221573	0.000187706	0.000101713	1.55886	0.209755	0.621741
PITG_18048	88.5496		#REF!	ACONITATE HYDRATASE	other carbohydrate metabolism	0.000975883	0.000980341	0.00112718	0.00119033	0.844108	0.215043	0.621741
PITG_18054	18.84		#REF!	50S RIBOSOMAL PROTEIN L7/L12	ribosome	0.00136343	0.00143944	0.00118887	0.00118314	1.18164	0.219175	0.621741
PITG_18100	61.0058		#REF!	RNA RECOGNITION MOTIF (RRM) DOMAIN	translation	0.000352233	0.000408502	0.000251975	0.000298903	1.38095	0.214418	0.621741
PITG_10292	44.3933		#REF!	ALCOHOL DEHYDROGENASE 1	other carbohydrate metabolism	0.00142149	0.00170724	0.00140833	0.00119854	1.20018	0.2201	0.622248
PITG_00827	30.5577		#REF!	PROHIBITIN	transcription regulation	0.00096035	0.00161192	0.00107126	0.000981295	1.2532	0.225083	0.632365
PITG_02968	65.6988		#REF!	CHOLINE DEHYDROGENASE	lipid metabolism	0.00190957	0.00109505	0.00204022	0.0016771	0.808277	0.227883	0.632365
PITG_12158	37.0168		#REF!	ANNEXIN	cell structure (including cytoskeleton)	0.000918574	0.000989093	0.000765724	0.000826399	1.19819	0.228228	0.632365
PITG_19690	21.0462		#REF!	DIHYDROLIPOYLLYSINE-RESIDUE SUCCINYLTRANSFERASE COMPONENT OF 2-OXOGLUTARATE DEHYDROGENASE COMPLEX	other carbohydrate metabolism	0.00106164	0.00120969	0.00135748	0.00131545	0.849752	0.226274	0.632365
PITG_22434	64.1922		#REF!	EMBRYONIC POLYADENYLATE-BINDING PROTEIN	transcription	0.0013421	0.00131338	0.00151543	0.00158496	0.8565	0.227492	0.632365
PITG_23164	35.41		#REF!	CRINKLER (CRN) FAMILY PROTEIN	effector	0.00109496	0.00132457	0.000958573	0.00106158	1.19769	0.227627	0.632365
PITG_02282	83.0848		#REF!	ACYL-COENZYME A DEHYDROGENASE	beta-oxidation	0.00110863	0.00108662	0.00137293	0.00121441	0.848457	0.231852	0.638167
PITG_02305	15.7321		#REF!	PEPTIDYL-PROLYL CIS-TRANS ISOMERASE FPR2	protein degradation	0.000654784	0.000874455	0.000610467	0.00065524	1.20821	0.231841	0.638167
PITG_03178	21.8457		#REF!	60S/50S RIBOSOMAL PROTEIN L6/L9	ribosome	0.000778946	0.000621234	0.000803121	0.000884149	0.82985	0.23308	0.638255
PITG_15850	108.391		#REF!	GLYCINE DEHYDROGENASE (DECARBOXYLATING)	amino acid metabolism	0.00122049	0.00169502	0.00127216	0.00112462	1.21643	0.233415	0.638255
PITG_10290	44.3		#REF!	ALCOHOL DEHYDROGENASE 1	other carbohydrate metabolism	0.00236487	0.00306042	0.00236271	0.00199118	1.24608	0.234801	0.639948
PITG_20264	17.2324		#REF!	40S RIBOSOMAL PROTEIN S13	ribosome	0.0030553	0.00254702	0.00298684	0.00425131	0.773999	0.236813	0.643329
PITG_11071	11.7568		#REF!	none	unknown	6.7092e-05	0	0.000130738	5.87302e-05	0.354107	0.237607	0.64339
PITG_03342	50.4619		#REF!	SORTING AND ASSEMBLY MACHINERY SAM50 PROTEIN	protein transport	0.00015514	5.41588e-05	0.000189174	0.000160905	0.59786	0.240761	0.647726
PITG_13265	37.1806		#REF!	ADENOSINE KINASE	DNA replication	0.000542822	0.00101967	0.000584972	0.000640229	1.27529	0.240093	0.647726
PITG_08676	34.6625		#REF!	26S PROTEASOME NON-ATPASE REGULATORY SUBUNIT 14	protein degradation	0.000631641	0.00048517	0.000499881	0.000389747	1.25537	0.24303	0.649254
PITG_09547	20.9756		#REF!	ATP SYNTHASE SUBUNIT D	energy production	0.00027337	0.000340644	0.000252558	0.000194778	1.3726	0.242732	0.649254
PITG_13370	45.8809		#REF!	DNAJ PROTEIN HOMOLOG	protein degradation	0.000653577	0.000624165	0.000483391	0.000559405	1.2253	0.243665	0.649254
PITG_04640	48.4542		#REF!	ELONGATION FACTOR 1-ALPHA 1	translation	0.00339616	0.00350255	0.00403743	0.00464514	0.794546	0.24752	0.650325
PITG_07048	24.4613		#REF!	SUPEROXIDE DISMUTASE [MN]	oxidative stress	0.00164718	0.00109114	0.00113978	0.00112302	1.21014	0.247965	0.650325
PITG_07975	61.4993		#REF!	METHYLCROTONOYL-COA CARBOXYLASE BETA CHAIN	amino acid metabolism	0.000122793	0.000252408	0.000103393	0.000116388	1.70716	0.247322	0.650325
PITG_18104	25.8469		#REF!	SPLICING FACTOR PROTEIN TRANSFORMER-2	transcription	0.000593495	0.000885241	0.00102792	0.000788694	0.814006	0.24784	0.650325
PITG_19557	49.9595		#REF!	DOLICHYL-DIPHOSPHOOLIGOSACCHARIDE-PROTEIN GLYCOSYLTRANSFERASE 48 KDA SUBUNIT	other metabolism	0.000353008	0.000296166	0.000251021	0.000236031	1.33286	0.247637	0.650325
PITG_11605	60.0151		#REF!	FATTY ALDEHYDE DEHYDROGENASE	other carbohydrate metabolism	0.00020928	0.00022026	0.000158967	0.000127791	1.49792	0.249245	0.650575
PITG_13237	102.65		#REF!	SPECTRIN/FILAMIN RELATED CYTOSKELETAL PROTEIN	cell structure (including cytoskeleton)	0.00582423	0.00332765	0.00575011	0.00569813	0.799413	0.249621	0.650575
PITG_11063	36.2436		#REF!	EUKARYOTIC TRANSLATION INITIATION FACTOR 3 SUBUNIT F	protein degradation	0.000182507	0.000188185	0.000114529	0.000116609	1.60377	0.250445	0.650689
PITG_01253	56.3159		#REF!	PROTEIN ALH-12 ISOFORM A	other carbohydrate metabolism	0.000403189	0.000328062	0.00046413	0.000473645	0.779773	0.253894	0.655564
PITG_07567	215.247		#REF!	GUANYL-NUCLEOTIDE EXCHANGE FACTOR GUANYL-NUCLEOTIDE EXCHANGE FACTOR	signal transduction	5.3525e-05	0	0.000123202	4.70088e-05	0.314463	0.253497	0.655564
PITG_08809	17.4465		#REF!	60S RIBOSOMAL PROTEIN L12	ribosome	0.00198553	0.00219888	0.002826	0.00222623	0.82823	0.255497	0.657667
PITG_10887	18.3261		#REF!	40S RIBOSOMAL PROTEIN S11	ribosome	0.00140108	0.00126503	0.0016866	0.00141959	0.858322	0.256467	0.658133
PITG_02479	58.5953		#REF!	CHAPERONIN	protein degradation	0.00101273	0.000909701	0.00116045	0.00108993	0.854268	0.258457	0.659811
PITG_02594	39.9042		#REF!	GLUTAMATE DECARBOXYLASE	amino acid metabolism	0.000877445	0.000662489	0.000883461	0.000953677	0.838225	0.262377	0.659811
PITG_06118	57.7371		#REF!	ATPASE H+ TRANSPORTING LYSOSOMAL V1 SUBUNIT B2	ion channel	0.0009779	0.00131477	0.000994289	0.000925867	1.194	0.262889	0.659811
PITG_08002	66.5004		#REF!	GLUCOSYLCERAMIDASE	lipid metabolism	0.00181891	0.0014523	0.00210814	0.00174587	0.848778	0.261713	0.659811
PITG_10293	49.43		#REF!	ALCOHOL DEHYDROGENASE 1	other carbohydrate metabolism	0.0021685	0.00255385	0.00214884	0.0017527	1.21038	0.261566	0.659811
PITG_12483	50.8581		#REF!	EUKARYOTIC TRANSLATION INITIATION FACTOR 3 SUBUNIT D	translation	0.00118781	0.00159119	0.00130531	0.00102101	1.19459	0.263655	0.659811
PITG_18731	108.728		#REF!	26S PROTEASOME NON-ATPASE REGULATORY SUBUNIT 1	protein degradation	0.000594231	0.000685297	0.000722841	0.000804468	0.837767	0.260513	0.659811
PITG_20188	35.8045		#REF!	RIBOSOMAL PROTEIN L5	ribosome	0.00151421	0.00137053	0.00136994	0.00107442	1.18017	0.261026	0.659811
PITG_20970	34.3152		#REF!	GLYCERALDEHYDE-3-PHOSPHATE DEHYDROGENASE	glycolysis	0.0037058	0.00272302	0.00395786	0.00419259	0.788768	0.264241	0.659811
PITG_14133	44.2807		#REF!	TRANSLATION ELONGATION FACTOR	translation	0.000979769	0.000915166	0.00115086	0.0010629	0.85598	0.265096	0.659971
PITG_02022	193.885		#REF!	CLATHRIN HEAVY CHAIN	protein transport	0.000448722	0.000517683	0.000429333	0.000338681	1.25832	0.275293	0.66128
PITG_02276	14.7896		#REF!	PEROXISOMAL TRANS-2-ENOYL-COA REDUCTASE	fatty acid synthesis	0.00107199	0.000855194	0.000779713	0.000842291	1.18815	0.268549	0.66128
PITG_02510	34.0851		#REF!	none	unknown	0.000661366	0.000250044	0.000771433	0.00045545	0.742866	0.279579	0.66128
PITG_03081	98.1107		#REF!	26S PROTEASOME NON-ATPASE REGULATORY SUBUNIT 2	protein degradation	0.000320154	0.000568384	0.000297774	0.000365532	1.33956	0.276755	0.66128
PITG_03721	64.9998		#REF!	PYRUVATE PHOSPHATE DIKINASE 1	other carbohydrate metabolism	0.000737729	0.00100061	0.00124507	0.000851934	0.828962	0.278501	0.66128
PITG_03763	20.28		#REF!	SERINE/ARGININE-RICH SPLICING FACTOR 9	transcription	0.00132606	0.00132709	0.00150582	0.0015515	0.867802	0.279894	0.66128
PITG_03881	14.6369		#REF!	HISTONE H2A	DNA replication	0.00615312	0.00746524	0.0070011	0.0088653	0.858314	0.273151	0.66128
PITG_05363	31.0442		#REF!	4-HYDROXY-TETRAHYDRODIPICOLINATE SYNTHASE 1	amino acid metabolism	0.00258764	0.00248962	0.00314336	0.00293442	0.83538	0.272674	0.66128
PITG_05501	38.8743		#REF!	TRANSLOCATION PROTEIN SEC62	protein transport	0.00511157	0.00412686	0.00349815	0.0039399	1.24205	0.278429	0.66128
PITG_06108	47.0645		#REF!	DIHYDROLIPOYLLYSINE-RESIDUE ACETYLTRANSFERASE COMPONENT OF PYRUVATE DEHYDROGENASE COMPLEX	other carbohydrate metabolism	0.000362376	0.000158782	0.000344907	0.000353376	0.746343	0.278055	0.66128
PITG_06257	232.77		#REF!	NUCLEAR PORE COMPLEX PROTEIN NUP205	cell structure (including cytoskeleton)	0.0039223	0.0040427	0.00418075	0.00568977	0.806949	0.272815	0.66128
PITG_07080	30.3498		#REF!	URIDINE-CYTIDINE KINASE	DNA replication	0.000286946	0.000257539	0.00028372	0.000426789	0.766331	0.276108	0.66128
PITG_08702	80.0556		#REF!	CYCLIC NUCLEOTIDE PHOSPHODIESTERASE	signal transduction	0.000164768	0.000222308	0.000106312	0.000144647	1.54239	0.277506	0.66128
PITG_08959	27.0184		#REF!	40S RIBOSOMAL PROTEIN S3	ribosome	0.00190892	0.00156011	0.00219238	0.00190789	0.846049	0.27173	0.66128
PITG_11853	43.21		#REF!	MEMBRANE BINDING, COUPLE WITH LIPID BINDING	lipid metabolism	0.000252616	0.000385546	0.000361929	0.000463858	0.772792	0.268649	0.66128
PITG_11901	19		#REF!	PHOSPHOENOLPYRUVATE CARBOXYKINASE ATP	other carbohydrate metabolism	0.00238431	0.0026407	0.00279692	0.00325385	0.830475	0.267391	0.66128
PITG_16671	27.5328		#REF!	26S PROTEASOME NON-ATPASE REGULATORY SUBUNIT 3	protein degradation	0.00194439	0.00139953	0.0020092	0.00192225	0.850557	0.271032	0.66128
PITG_21295	33.4066		#REF!	12-OXOPHYTODIENOATE REDUCTASE 1	lipid metabolism	0.00291855	0.00255276	0.00374509	0.00305992	0.804012	0.277387	0.66128
PITG_09848	45.9189		#REF!	MEDIUM-CHAIN SPECIFIC ACYL-COA DEHYDROGENASE	fatty acid synthesis	0.000962285	0.00105699	0.000854742	0.00087369	1.16827	0.281668	0.66359
PITG_17305	31.5857		#REF!	SHORT-CHAIN DEHYDROGENASE/REDUCTASE FAMILY PROTEIN	lipid metabolism	0	0.000381633	0.000115554	4.58467e-05	2.36451	0.282511	0.663702
PITG_11712	115.038		#REF!	NEUTRAL ALPHA-GLUCOSIDASE PUTATIVE (1023 AA)	other carbohydrate metabolism	0.00116244	0.00125945	0.000978033	0.0011017	1.16452	0.284013	0.665356
PITG_00203	51.8421		#REF!	-PROCESSING PEPTIDASE SUBUNIT BETA	protein transport	0.000922688	0.000918541	0.00104621	0.00109027	0.861805	0.287742	0.671345
PITG_06771	15.6417		#REF!	40S RIBOSOMAL PROTEIN S24	ribosome	0.00192015	0.00163853	0.00252935	0.00175165	0.831271	0.288179	0.671345
PITG_01783	55.3748		#REF!	3-KETOACYL-COA THIOLASE	beta-oxidation	0.000450535	0.000539784	0.000386769	0.000415075	1.23505	0.295086	0.672932
PITG_02344	131.446		#REF!	5-OXOPROLINASE	oxidative stress	0.00111534	0.00108202	0.000811693	0.00104961	1.18055	0.295316	0.672932
PITG_02607	30.9039		0.7877	PEROXISOMAL MULTIFUNCTIONAL ENZYME TYPE 2	beta-oxidation	8.87907e-05	5.87289e-05	0	3.75891e-05	3.92453	0.294494	0.672932
PITG_03873	51.5508		#REF!	GDP DISSOCIATION INHIBITOR ISOFORM A	signal transduction	0.0017911	0.00187991	0.00197626	0.00237367	0.843924	0.291293	0.672932
PITG_06320	58.7691		#REF!	CHAPERONIN	protein degradation	0.00181828	0.0013474	0.00192409	0.00176995	0.856969	0.292646	0.672932
PITG_09304	40.6513		#REF!	PHOSPHOENOLPYRUVATE CARBOXYKINASE	other carbohydrate metabolism	0.00171153	0.00174663	0.00196785	0.00202411	0.866281	0.290568	0.672932
PITG_10198	52.4334		#REF!	ADENOSYLHOMOCYSTEINASE	other metabolism	0.00115073	0.00124557	0.00147073	0.00127933	0.871363	0.295135	0.672932
PITG_12915	58.1251		#REF!	SORTING NEXIN	protein transport	6.89816e-05	5.87289e-05	0.000103541	0.000129729	0.547479	0.293085	0.672932
PITG_21277	30.9955		#REF!	RNASE E	other metabolism	6.74742e-05	0.000278883	4.35045e-05	0.00014135	1.87367	0.296548	0.673899
PITG_06635	71.4434		#REF!	SIGNAL RECOGNITION PARTICLE SUBUNIT SRP72	protein transport	0.00043493	0.000640686	0.000463674	0.000404385	1.23911	0.29782	0.674951
PITG_06237	27.7169		#REF!	60S RIBOSOMAL PROTEIN L8	ribosome	0.00307312	0.00357699	0.00424593	0.00396719	0.809692	0.301751	0.680767
PITG_12788	41.2304		#REF!	12-OXOPHYTODIENOATE REDUCTASE 1	lipid metabolism	0.000766443	0.000916606	0.0012615	0.000759379	0.832831	0.302019	0.680767
PITG_02256	46.7706		#REF!	ASPARTATE AMINOTRANSFERASE	amino acid metabolism	0.00116692	0.00112844	0.0012951	0.0013311	0.874024	0.304662	0.681201
PITG_11767	61.974		#REF!	PHOSPHOACETYLGLUCOSAMINE MUTASE	other carbohydrate metabolism	0.00181666	0.00226812	0.00178935	0.00167528	1.17899	0.303217	0.681201
PITG_12122	26.6165		#REF!	PROTEASOME SUBUNIT ALPHA/BETA	protein degradation	0.0027495	0.00360936	0.00250502	0.00266387	1.23022	0.304099	0.681201
PITG_15476	36.366		#REF!	MALATE DEHYDROGENASE	other carbohydrate metabolism	0.00125437	0.00163892	0.00236427	0.00121076	0.809304	0.306783	0.684111
PITG_08138	47.5123		#REF!	none	unknown	0.000387053	0.000122186	0.000202085	0.000543612	0.682902	0.30841	0.685903
PITG_05434	94.0082		#REF!	ARMADILLO/BETA-CATENIN-LIKE REPEAT-CONTAINING PROTEIN	protein transport	0.000111848	0.000109158	0.000192823	0.000144144	0.655869	0.309276	0.686
PITG_17717	34.4361		#REF!	NUCLEAR MIGRATION PROTEIN NUDC	cell structure (including cytoskeleton)	0.000198848	0.000132968	0.000125789	8.42142e-05	1.58006	0.310338	0.686531
PITG_13007	41.0225		#REF!	DNAJ HOMOLOG SUBFAMILY A MEMBER 1	protein degradation	0.00038132	0.000222046	0.000519809	0.000279237	0.755108	0.313222	0.689254
PITG_17045	59.4665		#REF!	ALDEHYDE REDUCTASE	other carbohydrate metabolism	0.0023483	0.00218519	0.00248739	0.00279916	0.857552	0.312984	0.689254
PITG_03724	98.2867		#REF!	PYRUVATE PHOSPHATE DIKINASE 1	other carbohydrate metabolism	0.000692839	0.000931349	0.00114369	0.000785801	0.841773	0.314274	0.689749
PITG_05374	51.0668		#REF!	ARGININOSUCCINATE SYNTHASE	amino acid metabolism	0.00166971	0.0016238	0.00194426	0.00182352	0.874122	0.318023	0.696144
PITG_03853	41.9029		#REF!	none	unknown	0.000619709	0.00039881	0.000430239	0.000868913	0.783988	0.318932	0.696307
PITG_04769	82.23		#REF!	CRINKLER (CRN) FAMILY PROTEIN	effector	0.000215013	0.000447226	0.00026331	0.00022914	1.34478	0.322	0.696943
PITG_09015	22.2904		#REF!	NADH DEHYDROGENASE [UBIQUINONE] IRON-SULFUR PROTEIN 7	energy production	0.000672194	0.00130538	0.00149178	0.000943304	0.812115	0.323401	0.696943
PITG_10922	442.08		#REF!	FATTY ACID SYNTHASE SUBUNIT BETA	fatty acid synthesis	0.000271902	0.000412497	0.000306662	0.000221863	1.29492	0.322189	0.696943
PITG_12694	34.0616		#REF!	PROTEIN TRANSPORT PROTEIN SEC13	protein transport	0.000197985	0.000109631	0.000101309	9.19056e-05	1.59209	0.323186	0.696943
PITG_21128	53.4251		#REF!	SUCCINYL-COA:3-KETOACID-COENZYME A TRANSFERASE	other carbohydrate metabolism	0.00120691	0.000830202	0.000938505	0.00151882	0.828998	0.321724	0.696943
PITG_06889	70.755		#REF!	PROBABLE DIPEPTIDASE	effector	0.000621599	0.000491981	0.000433361	0.000494894	1.19965	0.325254	0.699128
PITG_02259	76.1782		#REF!	HEAT SHOCK PROTEIN 70KDA	protein degradation	0.000915827	0.000921634	0.000853266	0.000734891	1.15698	0.32704	0.699363
PITG_16477	44.2884		#REF!	SHORT/BRANCHED CHAIN SPECIFIC ACYL-COA DEHYDROGENASE	fatty acid synthesis	0.000566864	0.000440099	0.000444097	0.000383043	1.2174	0.326308	0.699363
PITG_14563	51.6775		#REF!	2-OCTAPRENYLPHENOL HYDROXYLASE	energy production	0.000419362	0.000366399	0.00033817	0.00028048	1.27012	0.328121	0.699879
PITG_13686	89.826		#REF!	SULFATE TRANSPORTER	ion channel	9.78566e-05	0.00010879	0.000165317	0.000149284	0.656854	0.329743	0.701545
PITG_05664	69.693		#REF!	CARNITINE O-ACETYLTRANSFERASE	fatty acid synthesis	0.000670465	0.000778893	0.000905755	0.000773563	0.863064	0.333653	0.708058
PITG_23283	18.73		#REF!	CRINKLER (CRN) FAMILY PROTEIN	effector	0.00079286	0.000603626	0.000772135	0.000854471	0.858528	0.336	0.711229
PITG_00708	28.0695		#REF!	THIOREDOXIN-LIKE 1-1	oxidative stress	0.000635994	0.000635617	0.000600362	0.000469976	1.18805	0.339291	0.713303
PITG_01752	75.5141		#REF!	TRANSKETOLASE 1	other carbohydrate metabolism	0.00163516	0.00155126	0.00188316	0.00172035	0.884258	0.34106	0.713303
PITG_07972	27.7709		#REF!	FLAGELLAR ASSOCIATED PROTEIN	cell structure (including cytoskeleton)	0.000204864	0.000343916	0.000243766	0.000169732	1.32717	0.342644	0.713303
PITG_09404	172.789		#REF!	MYOSIN	cell structure (including cytoskeleton)	0.00055603	0.000658041	0.000477848	0.000552691	1.17809	0.344803	0.713303
PITG_10863	16.1339		#REF!	60S RIBOSOMAL PROTEIN L32	ribosome	0.00465479	0.0038569	0.00541431	0.0046913	0.842274	0.345206	0.713303
PITG_11065	68.665		#REF!	NAD-DEPENDENT MALIC ENZYME 1	other carbohydrate metabolism	0.000546317	0.000526012	0.000541105	0.000715663	0.853244	0.343737	0.713303
PITG_12293	87.2219		#REF!	CYCLIC NUCLEOTIDE-DEPENDENT PROTEIN KINASE	signal transduction	0.00028599	0.0002211	0.000315759	0.000323262	0.793543	0.345533	0.713303
PITG_13262	56.0399		#REF!	SER/THR DEHYDRATASE TRP SYNTHASE	amino acid metabolism	0.000247004	0.00046949	0.000272117	0.000275019	1.30953	0.341348	0.713303
PITG_16616	43.56		#REF!	CLEAVAGE STIMULATION FACTOR 64 KILODALTON SUBUNIT	effector	0.000532171	0.000637114	0.000501916	0.000491877	1.17659	0.344133	0.713303
PITG_21398	124.543		#REF!	DEAD/DEAH BOX RNA HELICASE PUTATIVE (1096 AA)	transcription	0.000111594	0.0002211	0.000214856	0.000241469	0.729072	0.341027	0.713303
PITG_06891	31.2615		#REF!	S-FORMYLGLUTATHIONE HYDROLASE	oxidative stress	0.00192189	0.00270479	0.00219487	0.00171408	1.18361	0.347644	0.713311
PITG_09526	17.1609		#REF!	TRANSCRIPTION FACTOR BTF3	transcription regulation	0.000460495	0.00051276	0.00063869	0.000520993	0.839242	0.348103	0.713311
PITG_11689	50.353		#REF!	none	unknown	6.69434e-05	0.000252461	5.98398e-05	0.000127495	1.70499	0.347001	0.713311
PITG_03304	55.5191		#REF!	ATP-DEPENDENT RNA HELICASE DDX10	transcription	0.000188845	0.000259579	0.000169106	0.000162972	1.35036	0.350634	0.713482
PITG_05465	51.0648		#REF!	GULONOLACTONE OXIDASE	other meteabolism	0.000309133	0.000314341	0.000217944	0.000278901	1.25487	0.350752	0.713482
PITG_16048	29.8802		#REF!	TRIOSEPHOSPHATE ISOMERASE	glycolysis	0.00125437	0.000807916	0.00107021	0.000639373	1.20631	0.34917	0.713482
PITG_00518	16.5661		#REF!	THIOREDOXIN	oxidative stress	0.000437796	0.00027673	0.000551946	0.000351979	0.790471	0.353159	0.715237
PITG_19247	49.74		#REF!	HETEROTRIMERIC G-PROTEIN	signal transduction	0.000278028	0.000228271	0.000177756	0.000207221	1.31514	0.35333	0.715237
PITG_00279	89.7958		#REF!	UBIQUITIN CARBOXYL-TERMINAL HYDROLASE PUTATIVE	protein degradation	0.00071841	0.000575181	0.000545123	0.000553279	1.1777	0.359261	0.715313
PITG_01260	20.1187		#REF!	UBIQUITIN LIGASE COMPLEX PROTEIN SKP1	protein degradation	0.00099173	0.00141359	0.000684003	0.00131629	1.20248	0.359372	0.715313
PITG_11046	47.3343		#REF!	ARGININE OR CREATINE KINASE	energy production	0.00158245	0.00136353	0.0017141	0.00163268	0.880242	0.356137	0.715313
PITG_11244	72.0796		#REF!	HEAT SHOCK PROTEIN 70KDA	protein degradation	0.00239003	0.00212299	0.00250091	0.00268383	0.870443	0.358916	0.715313
PITG_12072	36.01		#REF!	CRINKLER (CRN) FAMILY PROTEIN	effector	0.00150429	0.00204422	0.00189624	0.00220791	0.864615	0.356616	0.715313
PITG_18354	68.2896		#REF!	PROTEIN SDHA-2	other carbohydrate metabolism	0.000374217	0.00036859	0.000487283	0.000421164	0.817667	0.358976	0.715313
PITG_19121	23.5683		#REF!	60S RIBOSOMAL PROTEIN L10	ribosome	0.0021527	0.00178932	0.00212923	0.00247106	0.856906	0.355019	0.715313
PITG_01940	36.0401		#REF!	GLYCERALDEHYDE-3-PHOSPHATE DEHYDROGENASE	glycolysis	0.00343026	0.00259073	0.00356212	0.00369539	0.829622	0.363725	0.715548
PITG_03252	32.824		#REF!	SOLUBLE NSF ATTACHMENT PROTEIN	protein transport	0.000134014	0.00021653	0.000118304	0.000119114	1.47648	0.366354	0.715548
PITG_05007	76.2977		#REF!	CYSTEINE-TRNA LIGASE	translation	0.000525414	0.00057652	0.000688241	0.000586808	0.864228	0.364566	0.715548
PITG_05938	38.6463		#REF!	6-PHOSPHOGLUCONOLACTONASE	other carbohydrate metabolism	0.000348617	0.000460788	0.000340456	0.000304258	1.25545	0.365158	0.715548
PITG_06021	37.79		#REF!	GLUCOKINASE	glycolysis	0.000569549	0.000567608	0.000494267	0.000481336	1.16559	0.365381	0.715548
PITG_11966	63.2137		#REF!	CHAPERONIN	protein degradation	0.00179128	0.00165592	0.00185244	0.00203755	0.886172	0.364476	0.715548
PITG_18025	448.389		#REF!	MALONYL COA-ACYL CARRIER PROTEIN TRANSACYLASE	fatty acid synthesis	0.000686042	0.000789758	0.000959396	0.000743082	0.866854	0.365518	0.715548
PITG_20607	26.1867		#REF!	PHOSPHOENOLPYRUVATE CARBOXYKINASE ATP	other carbohydrate metabolism	0.000368208	0.000479996	0.000399371	0.000278689	1.25093	0.362596	0.715548
PITG_06995	42.5149		#REF!	60S RIBOSOMAL PROTEIN L4	ribosome	0.00378274	0.00276193	0.00392567	0.00398975	0.826825	0.369777	0.720547
PITG_00229	44.1399		#REF!	26S PROTEASE REGULATORY SUBUNIT 4	protein degradation	0.000571754	0.000597027	0.000670329	0.000666051	0.874587	0.371496	0.720619
PITG_14888	21.672		#REF!	HSP70-HSP90 ORGANIZING PROTEIN 3	protein degradation	0.000112613	6.24586e-05	0.000115652	0.000159676	0.635865	0.371542	0.720619
PITG_05998	89.4131		#REF!	RIBONUCLEOSIDE-DIPHOSPHATE REDUCTASE LARGE SUBUNIT	DNA replication	0.000498814	0.000450966	0.000515292	0.000610103	0.843953	0.379927	0.722181
PITG_08711	42.904		#REF!	TPR REPEAT CONTAINING PROTEIN	protein degradation	0.000453816	0.000361198	0.000341402	0.000316013	1.23973	0.380141	0.722181
PITG_09431	17.3841		#REF!	40S RIBOSOMAL PROTEIN S19	ribosome	0.000998575	0.00115124	0.00102619	0.00144253	0.870824	0.37858	0.722181
PITG_09817	40.6492		#REF!	RIBOSE-PHOSPHATE PYROPHOSPHOKINASE	DNA replication	0.000792365	0.0007593	0.000943065	0.000825139	0.877536	0.378889	0.722181
PITG_11099	21.517		#REF!	60S RIBOSOMAL PROTEIN L18	ribosome	0.00345531	0.00457669	0.0044398	0.00506637	0.844924	0.37996	0.722181
PITG_11252	71.7036		#REF!	HEAT SHOCK PROTEIN 70KDA	protein degradation	0.00269297	0.00230286	0.00275626	0.00301498	0.865642	0.377945	0.722181
PITG_17516	42.9047		#REF!	S-ADENOSYLMETHIONINE SYNTHASE	amino acid metabolism	0.00115715	0.00105369	0.00100102	0.000942577	1.1375	0.378681	0.722181
PITG_17787	36.8304		#REF!	ATPASE ASNA1	ion channel	0.00014066	5.69429e-05	0.000118136	0.000184705	0.652496	0.374538	0.722181
PITG_18847	45.23		#REF!	CRINKLER (CRN) FAMILY PROTEIN	effector	0.000597851	0.000689723	0.000549841	0.000550424	1.17024	0.374238	0.722181
PITG_05636	36.6939		#REF!	TRANSALDOLASE	other carbohydrate metabolism	0.00139878	0.00161216	0.00158627	0.00181595	0.88499	0.38494	0.727981
PITG_08714	72.663		#REF!	LYSINE-TRNA LIGASE	translation	0.0011216	0.000884498	0.000839128	0.000913283	1.14476	0.384876	0.727981
PITG_13014	43.4134		#REF!	PROLIFERATION-ASSOCIATED PROTEIN 2G4 HISTONE MODIFYING	DNA replication	0.00261726	0.0023943	0.00288926	0.00287324	0.869685	0.386955	0.730137
PITG_10827	101.322		#REF!	STAPHYLOCOCCAL NUCLEASE DOMAIN-CONTAINING PROTEIN 1	DNA replication	0.00130092	0.00120911	0.00139938	0.00140698	0.894408	0.397972	0.749229
PITG_01833	23.1239		#REF!	60S RIBOSOMAL PROTEIN L13A	ribosome	0.000211913	0.000649275	0.000339686	0.000304825	1.33619	0.399862	0.751093
PITG_00074	33.8814		#REF!	MITOCHONDRIAL ATP SYNTHASE B CHAIN	energy production	0.000673593	0.000840315	0.00105862	0.0006978	0.861929	0.402474	0.752982
PITG_02802	40.7292		#REF!	STOMATIN-LIKE PROTEIN 2	cell structure (including cytoskeleton)	0.00246681	0.00206933	0.00207569	0.00191516	1.13664	0.402674	0.752982
PITG_03555	117.249		#REF!	IMPORTIN-4	protein transport	0.000829202	0.000783542	0.000900099	0.000909596	0.891169	0.405673	0.756338
PITG_04780	35.76		#REF!	CRINKLER (CRN) FAMILY PROTEIN	effector	0.00107781	0.00148363	0.00136024	0.00153392	0.885037	0.407917	0.756338
PITG_12154	106.636		#REF!	none	unknown	0.0007816	0.000453442	0.00046451	0.000570698	1.19304	0.408096	0.756338
PITG_19008	44.0526		#REF!	NASCENT POLYPEPTIDE ASSOCIATED COMPLEX ALPHA SUBUNIT	protein transport	0.000399579	0.000433638	0.000549981	0.000442935	0.839162	0.407945	0.756338
PITG_01762	76.0059		#REF!	GLYCYL-TRNA SYNTHETASE	translation	0.000644104	0.000846001	0.00066832	0.000641971	1.13723	0.409926	0.756367
PITG_04658	75.3528		#REF!	CARBOXYLASE:PYRUVATE/ACETYL-COA/PROPIONYL-COA CARBOXYLASE	amino acid metabolism	0.000848629	0.000961305	0.000799501	0.000806647	1.12688	0.409662	0.756367
PITG_04500	41.241		#REF!	AT14585P	DNA replication	0.00243098	0.0025361	0.00255975	0.00173055	1.15775	0.412612	0.75797
PITG_06566	72.9262		#REF!	FATTY ACYL-COA SYNTHETASE A	fatty acid synthesis	0.00054169	0.000808722	0.000685313	0.000458727	1.18039	0.411978	0.75797
PITG_10203	27.9736		#REF!	none	unknown	0.000534825	0.000367204	0.000543245	0.00052592	0.843677	0.41508	0.759286
PITG_19017	28.434		#REF!	14-3-3 PROTEIN EPSILON	signal transduction	0.000746202	0.000785467	0.000689662	0.000679796	1.11845	0.415149	0.759286
PITG_11291	73.4491		#REF!	COPPER BXIDASE	other metabolism	6.7092e-05	0	0.000131356	2.29401e-05	0.434827	0.417388	0.76171
PITG_00879	12.2513		#REF!	RIBOSOMAL PROTEIN L30	ribosome	0.000564634	0.000622064	0.00061869	0.000727228	0.881702	0.424319	0.769176
PITG_03549	100.703		#REF!	COATOMER SUBUNIT GAMMA-2	protein transport	8.97037e-05	0.000118456	0.000115526	0.000184035	0.694884	0.423984	0.769176
PITG_15791	53.9315		#REF!	GLYCOSYL HYDROLASE	ribosomeoxidative stress	0.000119492	0.000769569	0.000318706	0.000312926	1.40756	0.425175	0.769176
PITG_17753	59.0128		#REF!	NADP-DEPENDENT MALIC ENZYME	DNA replication	0.00516098	0.00473859	0.0065754	0.0048052	0.869863	0.422664	0.769176
PITG_19871	89.0511		#REF!	AAA-FAMILY ATPASE	ion channel	0.00101619	0.000930222	0.00101222	0.00116262	0.894967	0.426091	0.769176
PITG_00471	33.049		#REF!	PYRIDOXINE BIOSYNTHESIS PROTEIN SNZ1-RELATED	amino acid metabolism	0.00176744	0.00132927	0.00101361	0.00167928	1.14995	0.430257	0.770031
PITG_03101	79.6594		#REF!	N-ACETYLGLUTAMATE SYNTHASE	amino acid metabolism	0.000212354	0.00026319	0.000217691	0.000154907	1.27629	0.429504	0.770031
PITG_07405	57.3588		#REF!	PYRUVATE KINASE	glycolysis	0.00145139	0.00092062	0.00133226	0.00134869	0.884767	0.42829	0.770031
PITG_09512	33.3158		#REF!	PROHIBITIN-2	signal transduction	4.67096e-05	0.00011751	2.99058e-05	4.72322e-05	2.12891	0.429902	0.770031
PITG_09540	21.8334		#REF!	60S RIBOSOMAL PROTEIN L19	ribosome	0.000786653	0.00125989	0.00115624	0.00116608	0.881246	0.433256	0.772084
PITG_17093	17.0734		#REF!	60S RIBOSOMAL PROTEIN L24	ribosome	0.000712959	0.00100911	0.000887632	0.00061736	1.14424	0.433045	0.772084
PITG_12300	120.761		#REF!	TRIFUNCTIONAL PURINE BIOSYNTHETIC PROTEIN ADENOSINE-3	DNA replication	0.001067	0.000954371	0.00126261	0.000999125	0.893723	0.436185	0.775647
PITG_07843	46.6315		#REF!	PROTEIN DISULFIDE-ISOMERASE A6	protein degradation	0.000703723	0.000625426	0.000673302	0.000483133	1.14935	0.437173	0.775749
PITG_02921	118.642		#REF!	VALYL-TRNA SYNTHETASE ISOFORM A	translation	0.00282621	0.00296331	0.00396627	0.00286465	0.847546	0.438939	0.77723
PITG_22103	36.2904		#REF!	GLYCERALDEHYDE-3-PHOSPHATE DEHYDROGENASE	glycolysis	0.00178243	0.00178963	0.00219668	0.0017926	0.895415	0.44327	0.783235
PITG_00448	71.6062		#REF!	TRNA (CYTOSINE(34)-C(5))-METHYLTRANSFERASE	translation	0.00540454	0.00540151	0.00882722	0.00401771	0.84127	0.444739	0.783337
PITG_08846	37.5511		#REF!	ALDEHYDE REDUCTASE	other carbohydrate metabolism	0.00111306	0.000774252	0.000917021	0.00122656	0.880446	0.445206	0.783337
PITG_12191	58.4731		#REF!	none	unknown	0.000327817	0.000890914	0.00053286	0.000455338	1.23329	0.446746	0.783686
PITG_15848	86.8302		#REF!	AP-4 COMPLEX ACCESSORY SUBUNIT TEPSIN	protein transport	0.00066721	0.000763423	0.000671289	0.000605654	1.12036	0.447284	0.783686
PITG_01203	76.9937		#REF!	MITOGEN-ACTIVATED PROTEIN KINASE 15	translation	0.000132698	0.000115567	0.000160967	0.000169285	0.751743	0.455508	0.78716
PITG_08425	135.697		#REF!	ZINC METALLOPROTEASE FAMILY M13 NEPRILYSIN	protein degradation	0.00109046	0.00174926	0.00130719	0.00119945	1.13288	0.455873	0.78716
PITG_13761	20.8047		#REF!	NADPH-DEPENDENT FMN REDUCTASE	energy production	0.00187607	0.00166534	0.00191695	0.00199763	0.904669	0.455088	0.78716
PITG_14108	168.732		#REF!	WW DOMAIN BINDING PROTEIN 4	unknown	0.00335569	0.00475259	0.00388734	0.00296897	1.1826	0.450979	0.78716
PITG_17786	50.7941		#REF!	ARGININOSUCCINATE LYASE	amino acid metabolism	0.000543105	0.000532657	0.000449359	0.000497687	1.13591	0.452685	0.78716
PITG_18414	115.482		#REF!	PHOSPHOGLUCOMUTASE	other carbohydrate metabolism	0.00187259	0.00148252	0.00193727	0.00178642	0.901017	0.455792	0.78716
PITG_18446	45.5766		#REF!	26S PROTEASE REGULATORY SUBUNIT 6B	protein degradation	0.000312424	0.000337455	0.000282227	0.000264289	1.18913	0.453166	0.78716
PITG_01549	54.0789		#REF!	SUCCINATE-SEMIALDEHYDE DEHYDROGENASE	amino acid metabolism	0.000624051	0.000361908	0.000569137	0.000580374	0.85772	0.45701	0.787492
PITG_00765	22.2273		#REF!	NUCLEOTIDE KINASE	energy production	0.0030667	0.00295507	0.00379706	0.00320696	0.859759	0.458291	0.788071
PITG_16008	9.02542		#REF!	40S RIBOSOMAL PROTEIN S27	ribosome	0.00137422	0.00147348	0.00133324	0.0012524	1.10135	0.459331	0.788235
PITG_00034	58.0788		#REF!	DELTA-1-PYRROLINE-5-CARBOXYLATE DEHYDROGENASE 12A1	other carbohydrate metabolism	0.000659586	0.000708532	0.000610053	0.000608479	1.12276	0.4638	0.789407
PITG_04487	22.2966		#REF!	28S RIBOSOMAL PROTEIN S6	ribosome	0.000186584	0	3.16741e-05	5.87302e-05	2.06388	0.463305	0.789407
PITG_04767	82.3396		#REF!	CRINKLER (CRN) FAMILY PROTEIN	effector	0.000166583	0.000450198	0.000243934	0.000240547	1.27308	0.461004	0.789407
PITG_07340	13.9221		#REF!	none	unknown	0.00151668	0.00179697	0.00151527	0.00147725	1.10731	0.462101	0.789407
PITG_00070	79.7697		#REF!	PROLYL 4-HYDROXYLASE ALPHA SUBUNIT	amino acid metabolism	0.00181679	0.00102382	0.00112705	0.00135763	1.14325	0.469307	0.789871
PITG_02122	75.3286		#REF!	GLUCOSAMINE-FRUCTOSE-6-PHOSPHATE AMINOTRANSFERASE	other carbohydrate metabolism	0.000317505	0.000508861	0.000357214	0.000328625	1.2049	0.466384	0.789871
PITG_03020	58.3643		#REF!	CYSTEINE PROTEASE FAMILY C1	effector	0.000749594	0.00123407	0.000936926	0.000800417	1.14178	0.468425	0.789871
PITG_16575	47.92		#REF!	CRINKLER (CRN) FAMILY PROTEIN	effector	0.000846463	0.000765953	0.000970347	0.000817684	0.901783	0.469755	0.789871
PITG_16624	35.04		#REF!	CRINKLER (CRN) FAMILY PROTEIN	effector	0.000846463	0.000765953	0.000970347	0.000817684	0.901783	0.469755	0.789871
PITG_19531	27.9696		#REF!	50S RIBOSOMAL PROTEIN L25 PUTATIVE	ribosome	0.00049767	0.000811068	0.000819288	0.000672783	0.877128	0.469412	0.789871
PITG_14083	53.4103		#REF!	GLUTATHIONE REDUCTASE	oxidative stress	0.000980099	0.00123241	0.00101859	0.000969111	1.1131	0.472412	0.790416
PITG_21393	132.357		#REF!	EUKARYOTIC TRANSLATION INITIATION FACTOR 3 SUBUNIT A	translation	0.000583023	0.000735356	0.000628115	0.000535196	1.1333	0.472656	0.790416
PITG_21806	46.7299		#REF!	FUMARYLACETOACETASE	amino acid metabolism	0.000551326	0.000678114	0.00050337	0.000579597	1.13525	0.472922	0.790416
PITG_04738	12.86		#REF!	CRINKLER (CRN) FAMILY PROTEIN	effector	0.00033626	0.000397655	0.000476772	0.000387885	0.848793	0.474246	0.791043
PITG_18392	56.7623		#REF!	CHAPERONIN	protein degradation	0.000963363	0.00102372	0.001039	0.00114948	0.907973	0.475896	0.79221
PITG_03150	29.0782		#REF!	PROTEASOME SUBUNIT ALPHA/BETA	protein degradation	0.00103504	0.0015113	0.00127131	0.000991575	1.12526	0.479377	0.794638
PITG_06693	77.7279		#REF!	PEROXISOMAL BIFUNCTIONAL ENZYME	lipid metabolism	0.00265901	0.00277678	0.00315378	0.00294708	0.890988	0.478911	0.794638
PITG_10543	33.7091		#REF!	none	unknown	0.00106625	0.00128857	0.000956257	0.00116544	1.10988	0.481166	0.794638
PITG_11569	56.4399		#REF!	LEUCINE AMINOPEPTIDASE	protein degradation	0.00207509	0.00157541	0.00197434	0.00209365	0.897372	0.480867	0.794638
PITG_01110	41.1252		#REF!	12-OXOPHYTODIENOATE REDUCTASE 1	lipid metabolism	0.000459028	0.000729331	0.000414275	0.000611158	1.15888	0.486014	0.799368
PITG_09289	30.4556		#REF!	EUKARYOTIC TRANSLATION INITIATION FACTOR 3 SUBUNIT F	translation	0.000439283	0.000228717	0.000302006	0.000250296	1.20948	0.48503	0.799368
PITG_16603	74.31		#REF!	CLEAVAGE STIMULATION FACTOR 64 KILODALTON SUBUNIT	effector	0.000406996	0.00049888	0.000382699	0.000397457	1.16115	0.486905	0.799368
PITG_00715	11.84		#REF!	THIOREDOXIN H2	oxidative stress	0.000332275	0.000115567	0.000136604	0.000206271	1.30614	0.493401	0.80308
PITG_06449	21.7922		#REF!	CARBOXYLASE:PYRUVATE/ACETYL-COA/PROPIONYL-COA CARBOXYLASE	other carbohydrate metabolism	0.00129885	0.00207757	0.00140162	0.00160444	1.12321	0.493981	0.80308
PITG_12427	15.0405		#REF!	CYTOCHROME C OXIDASE SUBUNIT 5B	energy production	0.000541287	0.000767731	0.00084235	0.000633711	0.886831	0.491277	0.80308
PITG_14397	28.115		#REF!	PROLIFERATING CELL NUCLEAR ANTIGEN	DNA replication	0.000332912	0	0.000220329	0.000238675	0.725291	0.493806	0.80308
PITG_16005	56.2906		#REF!	METHYLMALONATE-SEMIALDEHYDE DEHYDROGENASE [ACYLATING]	amino acid metabolism	0.00149095	0.00169805	0.00116395	0.00170653	1.11096	0.491806	0.80308
PITG_01408	36.3447		#REF!	2-HYDROXYACID DEHYDROGENASE	oxidative stress	0.0018773	0.0012934	0.00150401	0.00203537	0.895833	0.496167	0.804223
PITG_02353	107.38		#REF!	SECRETORY PATHWAY CALCIUM ATPASE ISOFORM G	ion channel	0.000869253	0.000929077	0.000763567	0.000871746	1.09969	0.504263	0.804223
PITG_03550	12.5848		#REF!	HISTONE H2B	DNA replication	0.00767487	0.00978447	0.00857139	0.0103318	0.923619	0.499732	0.804223
PITG_03598	54.8157		#REF!	6-PHOSPHOFRUCTOKINASE 1	glycolysis	0.000539071	0.000579126	0.000596629	0.00064782	0.898548	0.498082	0.804223
PITG_04457	150.845		#REF!	PROPROTEIN CONVERTASE SUBTILISIN/KEXIN	protein degradation	0.00211813	0.00138632	0.00142604	0.00170594	1.11893	0.501067	0.804223
PITG_06242	17.0913		#REF!	none	unknown	0.00026788	0.000144387	0.000248116	0.000252978	0.822734	0.50336	0.804223
PITG_08744	70.7266		#REF!	LONG-CHAIN-FATTY-ACID-COA LIGASE	fatty acid synthesis	0.00182371	0.00136519	0.00139373	0.00149886	1.10244	0.503721	0.804223
PITG_11009	45.7418		#REF!	none	unknown	0.000565689	0.000620908	0.000509625	0.000551601	1.11814	0.505178	0.804223
PITG_11111	122.861		#REF!	LEUCINE--TRNA LIGASE	translation	0.00218771	0.00166027	0.00222618	0.00205272	0.899291	0.500811	0.804223
PITG_18161	43.2304		#REF!	PHOSPHATASE REGULATOR	signal transduction	0.000228877	0.000287341	0.000175281	0.000251525	1.20949	0.499504	0.804223
PITG_19814	20.9922		#REF!	none	unknown	0.000763702	0.000884611	0.000837672	0.000663732	1.09785	0.505291	0.804223
PITG_20172	48.31		#REF!	CRINKLER (CRN) FAMILY PROTEIN	effector	0.000915288	0.00114835	0.000998288	0.000865303	1.10735	0.509191	0.808887
PITG_02627	37.2553		#REF!	VESICLE-ASSOCIATED MEMBRANE PROTEIN/SYNAPTOBREVIN-BINDING PROTEIN	cell structure (including cytoskeleton)	0.00123561	0.00120932	0.00141855	0.00124776	0.916972	0.511305	0.8107
PITG_13763	20.8057		#REF!	FLAVODOXIN PROTEIN	energy production	0.00191307	0.00173337	0.00196248	0.00203352	0.912524	0.513601	0.812795
PITG_07173	17.5826		#REF!	40S RIBOSOMAL PROTEIN S15	ribosome	0.000673443	0.000587166	0.000751305	0.000645103	0.902752	0.514898	0.812918
PITG_13307	19.7547		#REF!	none	unknown	0.000198877	0.000165129	0.000150785	0.000133232	1.28163	0.515628	0.812918
PITG_14722	41.4242		#REF!	12-OXOPHYTODIENOATE REDUCTASE 1	lipid metabolism	0.000753501	0.000674085	0.000417001	0.000839191	1.13644	0.518024	0.815155
PITG_00632	94.1647		#REF!	DOLICHYL-DIPHOSPHOOLIGOSACCHARIDE-PROTEIN GLYCOSYLTRANSFERASE SUBUNIT	protein degradation	2.3737e-05	0.0002211	8.83563e-05	7.04628e-05	1.54161	0.521908	0.818178
PITG_04760	82.65		#REF!	CRINKLER (CRN) FAMILY PROTEIN	effector	0.000149216	0.000366504	0.000200299	0.000214502	1.2433	0.520941	0.818178
PITG_17993	50.9983		#REF!	GTP CYCLOHYDROLASE II	other meteabolism	0.000369643	0.000272842	0.000234223	0.000314211	1.17149	0.523147	0.818582
PITG_00980	99.0938		#REF!	NUCLEAR CAP-BINDING PROTEIN SUBUNIT 1	transcription	0.000257508	0.000218736	0.000287424	0.000270018	0.854338	0.530294	0.82382
PITG_01181	55.7249		#REF!	THIOREDOXIN	oxidative stress	0.00035224	0.000591465	0.000575228	0.000502332	0.87578	0.532087	0.82382
PITG_05318	60.6226		#REF!	N-(5'-PHOSPHORIBOSYL)ANTHRANILATE ISOMERASE	amino acid metabolism	0.000640771	0.000921644	0.000671887	0.000744855	1.10282	0.529715	0.82382
PITG_07197	41.1824		#REF!	3-KETOACYL-COA THIOLASE	beta-oxidation	0.00073537	0.000718661	0.000658895	0.000668072	1.09576	0.527654	0.82382
PITG_11069	96.7855		#REF!	ACTIN-MODULATING PROTEIN GELSOLIN	cell structure (including cytoskeleton)	0.00141409	0.00143616	0.00172081	0.00138072	0.918982	0.532421	0.82382
PITG_17919	35.83		#REF!	P-TYPE ATPASE	ion channel	0.000564011	0.000486667	0.000620299	0.000551061	0.896973	0.531013	0.82382
PITG_08591	15.879		#REF!	COFILIN	cell structure (including cytoskeleton)	0.00207168	0.00310244	0.00312987	0.0026661	0.89271	0.533719	0.8243
PITG_01082	22.9984		#REF!	RAN BINDING PROTEIN	signal transduction	0.00121052	0.00147124	0.00120044	0.00126221	1.08897	0.539639	0.824872
PITG_01223	41.1789		#REF!	none	unknown	0.00269674	0.00205971	0.00202478	0.00335565	0.884028	0.538435	0.824872
PITG_02026	35.6004		#REF!	SUCCINYL-COA SYNTHETASE	TCA cycle	0.00111506	0.00163701	0.0013046	0.00119888	1.0993	0.542991	0.824872
PITG_03098	166.156		#REF!	CAD PROTEIN	DNA replication	0.00104778	0.00112251	0.0012096	0.00114698	0.920948	0.542634	0.824872
PITG_06783	56.3213		#REF!	QUINOLINATE SYNTHASE A	other metabolism	0.000197199	0.000766943	0.000278008	0.000495229	1.24689	0.536671	0.824872
PITG_10590	49.285		#REF!	METHIONINE AMINOTRANSFERASE	amino acid metabolism	0.000135681	0.000165786	0.000123405	0.000109337	1.29528	0.536272	0.824872
PITG_12504	32.6191		#REF!	SOLUTE CARRIER FAMILY 25 MEMBER 45	ion channel	0.00091933	0.00118351	0.00100369	0.000910788	1.09839	0.537119	0.824872
PITG_15250	21.0951		#REF!	none	unknown	0.000200278	0.000492734	0.000273517	0.000304266	1.19943	0.54175	0.824872
PITG_16614	47.57		#REF!	CRINKLER (CRN) FAMILY PROTEIN	effector	0.0011899	0.001208	0.00105118	0.00116035	1.08427	0.540503	0.824872
PITG_03277	44.4257		#REF!	PYRUVATE DEHYDROGENASE E1 COMPONENT SUBUNIT ALPHA-3	TCA cycle	0.00122049	0.00121931	0.001413	0.0012316	0.922557	0.545665	0.827426
PITG_05615	80.3787		#REF!	PYROPHOSPHATE-ENERGIZED VACUOLAR MEMBRANE PROTON PUMP	ion channel	0.00367006	0.00320195	0.00279987	0.00330121	1.12636	0.547007	0.827957
PITG_00457	20.5524		#REF!	CALCINEURIN B	signal transduction	0.000372403	0.000283611	0.000403329	0.000345945	0.875533	0.548473	0.828671
PITG_10416	47.1555		#REF!	NUCLEAR PORE GLYCOPROTEIN P62	cell structure (including cytoskeleton)	0.000198325	0.000109631	0.000230714	0.000151966	0.804734	0.549858	0.829261
PITG_17778	51.9829		#REF!	CALCIUM/CALMODULIN-DEPENDENT PROTEIN KINASE TYPE 1B	signal transduction	0.000112124	0.000222046	0.000145109	0.00011498	1.28483	0.55153	0.830281
PITG_16661	36.6474		#REF!	PHOSPHATE CARRIER PROTEIN 3	ion channel	0.000412021	0.000344376	0.00028701	0.000365276	1.15961	0.553334	0.831497
PITG_04125	49.1883		#REF!	BETA-GLUCOSIDASE	other carbohydrate metabolism	0.00214302	0.00255239	0.00244908	0.00178523	1.1089	0.563358	0.844716
PITG_17406	27.7102		#REF!	ENOYL-COA HYDRATASE	beta-oxidation	0.000875374	0.000840687	0.000587674	0.000971892	1.10035	0.564157	0.844716
PITG_00967	24.7819		#REF!	NUCLEIC ACID-BINDING OB-FOLD-LIKE PROTEIN	protein degradation	0.000155713	6.29839e-05	0.000147214	0.000139562	0.762604	0.567827	0.845119
PITG_02642	41.6765		#REF!	[PYRUVATE DEHYDROGENASE (ACETYL-TRANSFERRING)] KINASE	TCA cycle	0.000327859	0.000209001	0.000302139	0.000315192	0.869647	0.566751	0.845119
PITG_13116	27.0632		#REF!	TRIOSEPHOSPHATE ISOMERASE	glycolysis	0.0024962	0.0022722	0.0022508	0.00300847	0.906667	0.568479	0.845119
PITG_14721	42.3055		#REF!	12-OXOPHYTODIENOATE REDUCTASE 1	lipid metabolism	0.000464352	0.000728845	0.000840398	0.00050333	0.887975	0.565525	0.845119
PITG_03424	43.6139		#REF!	OBG-LIKE ATPASE 1	signal transduction	0.00072996	0.000804014	0.00067849	0.000739952	1.08145	0.5701	0.845197
PITG_19579	30.9		#REF!	CRINKLER (CRN) FAMILY PROTEIN	effector	0.00115406	0.00122175	0.00131966	0.00123467	0.930111	0.570559	0.845197
PITG_05462	57.7776		#REF!	ALPHA-AMINOADIPIC SEMIALDEHYDE DEHYDROGENASE	other carbohydrate metabolism	0.000392148	0.000324217	0.000317583	0.000311641	1.13849	0.574853	0.847713
PITG_13749	32.4941		#REF!	PHOSPHOGLYCERATE MUTASE	glycolysis	0.000866569	0.00131509	0.00114496	0.000828492	1.1055	0.574093	0.847713
PITG_16757	14.953		#REF!	40S RIBOSOMAL PROTEIN S15A	ribosome	8.91729e-05	0.000181072	0.000217102	0.000122913	0.794803	0.575306	0.847713
PITG_20465	31.6141		#REF!	BIFUNCTIONAL UDP-N-ACETYLGLUCOSAMINE 2-EPIMERASE/N-ACETYLMANNOSAMINE KINASE	other carbohydrate metabolism	0.000531216	0.000732273	0.00060359	0.00053512	1.10958	0.576354	0.84776
PITG_00212	48.1271		#REF!	none	unknown	0.000123388	0.000118771	0.000101492	8.23128e-05	1.31748	0.58195	0.85157
PITG_02752	72.8495		#REF!	NOP2 YEAST NOL1/NOP2/FMU SUN DOMAIN-CONTAINING	transcription regulation	0.00111307	0.00137341	0.00120795	0.00109192	1.08114	0.580352	0.85157
PITG_11588	46.9989		#REF!	EUKARYOTIC TRANSLATION INITIATION FACTOR 4 GAMMA	translation	0.00193282	0.00324082	0.00194975	0.00266573	1.12093	0.582008	0.85157
PITG_05679	68.9056		#REF!	REPLICATION FACTOR A 1 RFA1	DNA replication	0.00013463	0.000206129	0.000149992	0.000123707	1.24501	0.586025	0.851611
PITG_06016	38.5324		#REF!	GLUCOKINASE	glycolysis	0.000703199	0.000723947	0.000623483	0.000695661	1.08187	0.586002	0.851611
PITG_08659	76.7149		#REF!	none	unknown	0.00127356	0.00154758	0.00139507	0.00164524	0.927913	0.587142	0.851611
PITG_11690	59.6749		#REF!	none	unknown	0.00374582	0.00318087	0.00337836	0.00282818	1.11603	0.586813	0.851611
PITG_12161	80.8762		#REF!	DELTA-1-PYRROLINE-5-CARBOXYLATE SYNTHASE	amino acid metabolism	0.0005403	0.000589699	0.000538068	0.000494698	1.09415	0.585139	0.851611
PITG_00631	7.89607		#REF!	40S RIBOSOMAL PROTEIN S29	ribosome	0.00214238	0.00202452	0.00228118	0.0022482	0.919972	0.593967	0.855684
PITG_02785	43.2946		#REF!	FRUCTOSE-BISPHOSPHATE ALDOLASE	glycolysis	0.000681968	0.0007766	0.000721921	0.000627717	1.08071	0.592475	0.855684
PITG_03294	24.2207		#REF!	60S RIBOSOMAL PROTEIN L6	ribosome	0.00279986	0.00373824	0.00394683	0.00339246	0.890835	0.594054	0.855684
PITG_20775	47.5384		#REF!	NUCLEOTIDE KINASE	energy production	0.00157457	0.00234545	0.00186588	0.0017184	1.09367	0.591524	0.855684
PITG_00613	44.91		#REF!	26S PROTEASE REGULATORY SUBUNIT 8	protein degradation	0.00359041	0.00549882	0.00451909	0.00361935	1.11683	0.597507	0.859174
PITG_00912	40.5745		#REF!	3-HYDROXYISOBUTYRATE DEHYDROGENASE	amino acid metabolism	0.000458497	0.00041105	0.000403083	0.000573061	0.890798	0.599587	0.860499
PITG_09555	14.4719		#REF!	UBIQUITIN	protein degradation	0.00406915	0.00168301	0.00223621	0.00276732	1.14962	0.600492	0.860499
PITG_10967	52.3671		#REF!	RAS GTPASE-ACTIVATING PROTEIN-BINDING PROTEIN 2	signal transduction	0.00134849	0.00109645	0.00129963	0.00095724	1.08333	0.603011	0.862626
PITG_01599	51.2508		#REF!	CORONIN ACTIN FAMILY CYTOSKELETAL PROTEIN#PC00041	cell structure (including cytoskeleton)	0.000671822	0.000667792	0.000684424	0.000550624	1.08467	0.609726	0.863347
PITG_07153	55.54		#REF!	SERINE PROTEASE FAMILY S10 SERINE CARBOXYPEPTIDASE	protein degradation	0.000450217	0.000572318	0.000490408	0.000440309	1.09865	0.609215	0.863347
PITG_07860	26.2559		#REF!	NADH-UBIQUINONE OXIDOREDUCTASE SUBUNIT B17.2	energy production	0.000120298	0.000167913	0.00020805	0.000140216	0.827562	0.608967	0.863347
PITG_14110	53.5576		#REF!	ENDOPLASMIC RETICULUM-GOLGI INTERMEDIATE COMPARTMENT PROTEIN	protein transport	0.000758904	0.000709457	0.00076582	0.000594878	1.07912	0.609247	0.863347
PITG_14456	100.662		#REF!	GLUTAMYL-TRNA SYNTHETASE PUTATIVE (904 AA)	translation	0.00147269	0.00192948	0.00160952	0.00154723	1.07775	0.605262	0.863347
PITG_19282	27.1738		#REF!	DYNACTIN SUBUNIT P25	cell structure (including cytoskeleton)	0.000361992	0.000576625	0.000460727	0.000374476	1.12382	0.607829	0.863347
PITG_01945	25.492		#REF!	DYNACTIN SUBUNIT P25	cell structure (including cytoskeleton)	0.00242628	0.00214791	0.00198057	0.00223319	1.08554	0.614566	0.868721
PITG_03856	52.3882		#REF!	PEPTIDYL-PROLYL CIS-TRANS ISOMERASE	protein degradation	0.000662174	0.000716575	0.000696898	0.000784124	0.930945	0.625678	0.868721
PITG_05561	49.3748		#REF!	none	unknown	0.000137093	0.000168885	0.000130612	0.000121874	1.21186	0.628104	0.868721
PITG_07400	29.2523		#REF!	PHOSPHOGLYCERATE MUTASE	glycolysis	0.000799556	0.0012015	0.0010671	0.00076306	1.09338	0.626661	0.868721
PITG_08681	84.5177		#REF!	RIBOSOME-RELEASING FACTOR 2	translation	0.000805635	0.000842586	0.0006953	0.00084894	1.06733	0.627406	0.868721
PITG_08802	117.861		#REF!	NAD-SPECIFIC GLUTAMATE DEHYDROGENASE	amino acid metabolism	0.000870278	0.000989574	0.000893872	0.000837404	1.07427	0.622812	0.868721
PITG_08843	10.5163		#REF!	ALDEHYDE REDUCTASE	other carbohydrate metabolism	0.00291298	0.00171774	0.00203068	0.00309742	0.903011	0.623141	0.868721
PITG_08881	54.7856		#REF!	SUCCINYL-COA LIGASE BETA-CHAIN	other carbohydrate metabolism	0.00115403	0.00112848	0.00118513	0.00124863	0.937856	0.626102	0.868721
PITG_12119	65.762		#REF!	ATPASE FAMILY AAA DOMAIN-CONTAINING PROTEIN 3A	energy production	0.000507649	0.000376117	0.000612431	0.00037712	0.893097	0.627193	0.868721
PITG_16600	47.93		#REF!	CRINKLER (CRN) FAMILY PROTEIN	effector	0.00110029	0.00114779	0.00100107	0.00110019	1.06987	0.624189	0.868721
PITG_18776	29.4328		#REF!	CYTOCHROME C1	energy production	0.00196385	0.00347015	0.00384566	0.00222906	0.894528	0.623141	0.868721
PITG_19234	73.5335		#REF!	CARNITINE O-PALMITOYLTRANSFERASE	fatty acid synthesis	0.00102453	0.00113329	0.00109703	0.00121212	0.934467	0.619481	0.868721
PITG_20170	41.21		#REF!	CRINKLER (CRN) FAMILY PROTEIN	effector	0.000880714	0.00108252	0.000958573	0.000862241	1.07822	0.619536	0.868721
PITG_21620	30.9068		#REF!	FUMARYLACETOACETATE HYDROLASE DOMAIN-CONTAINING PROTEIN 2A	amino acid metabolism	0.00118784	0.00170324	0.000896801	0.00172205	1.10395	0.619605	0.868721
PITG_03226	46.5152		#REF!	GLUTATHIONE S-TRANSFERASE	oxidative stress	0.00135787	0.000954809	0.00148704	0.00102117	0.922041	0.6324	0.871771
PITG_13405	79.1428		#REF!	none	unknown	0.000187444	0.000184261	0.000167853	0.000265526	0.857689	0.631475	0.871771
PITG_14639	68.762		#REF!	HTH-TYPE TRANSCRIPTIONAL REGULATOR FRLR	transcription regulation	0.000685947	0.000756058	0.000824694	0.000718198	0.934612	0.635036	0.872521
PITG_17123	58.3104		#REF!	CHAPERONIN	protein degradation	0.00183527	0.00194984	0.00208667	0.00195932	0.935521	0.634892	0.872521
PITG_03353	20.9212		#REF!	60S RIBOSOMAL PROTEIN L17	ribosome	0.00142291	0.00149758	0.00144353	0.00167183	0.937448	0.637381	0.874302
PITG_00623	43.5621		#REF!	4-AMINOBUTYRATE AMINOTRANSFERASE PUUE	amino acid metabolism	0.000930264	0.000743041	0.000840409	0.00073072	1.06503	0.644491	0.878892
PITG_01619	113.276		#REF!	PROTEASE M1 ZINC METALLOPROTEASE	protein degradation	0.00139827	0.00141946	0.00131636	0.001341	1.06035	0.645996	0.878892
PITG_10147	95.1803		#REF!	METALLOPROTEASE M41	protein degradation	0.000853512	0.000921907	0.00075747	0.00116114	0.925368	0.643914	0.878892
PITG_15755	117.987		#REF!	RUBY ISOFORM B	protein transport	8.87907e-05	0.000114831	4.43465e-05	0.000108175	1.33504	0.644951	0.878892
PITG_18991	22.2265		#REF!	15 KDA SELENOPROTEIN	other metabolism	0.000525695	0.000698128	0.000537632	0.00058909	1.08618	0.644064	0.878892
PITG_05498	94.2706		#REF!	HEAT SHOCK PROTEIN 90	protein degradation	0.000850032	0.000976082	0.000991274	0.000959695	0.936003	0.65195	0.883787
PITG_08565	16.73		#REF!	NADH DEHYDROGENASE [UBIQUINONE] 1 ALPHA SUBCOMPLEX SUBUNIT 2	energy production	2.3737e-05	0.000104956	7.38875e-05	0.00010299	0.727579	0.65096	0.883787
PITG_15723	15.0934		#REF!	60S RIBOSOMAL PROTEIN L14	ribosome	0.000567723	0.000725645	0.000691371	0.000695466	0.932603	0.652773	0.883787
PITG_02468	12.8006		#REF!	none	unknown	0.000392573	0.000494389	0.000569839	0.000407346	0.907671	0.654406	0.884562
PITG_07546	27.9525		#REF!	REPLICATION PROTEIN A	DNA replication	0.000628244	0.000821049	0.000722315	0.000828436	0.934575	0.657822	0.886307
PITG_10011	59.232		#REF!	POLYKETIDE HYDROXYLASE	other metabolism	0.000243676	0.000363142	0.000252186	0.000291752	1.1156	0.65767	0.886307
PITG_17287	93.1341		#REF!	AP-4 COMPLEX SUBUNIT BETA-1	protein transport	0.000618548	0.000679847	0.000741074	0.000645444	0.936444	0.659584	0.887247
PITG_05539	34.1325		#REF!	OMEGA-AMIDASE NIT2	amino acid metabolism	0.000436409	0.000457364	0.000410439	0.000567189	0.914226	0.66904	0.892318
PITG_07671	54.269		#REF!	NADP-SPECIFIC GLUTAMATE DEHYDROGENASE 1	amino acid metabolism	0.00112322	0.00114527	0.001103	0.00104048	1.05832	0.672433	0.892318
PITG_09271	47.6454		#REF!	ORNITHINE AMINOTRANSFERASE	amino acid metabolism	0.000871134	0.000857295	0.0009865	0.000851789	0.940238	0.674026	0.892318
PITG_09440	27.7249		#REF!	BASIC FGF-REPRESSED ZIC BINDING PROTEIN HOMOLOG ZIC3-BINDING PROTEIN	signal transduction	0.000177942	0.000112888	0.000116522	0.000126377	1.19733	0.675123	0.892318
PITG_11036	37.9814		#REF!	NADH DEHYDROGENASE [UBIQUINONE] 1 ALPHA SUBCOMPLEX SUBUNIT 9	energy production	0.000353931	0.000707058	0.000644849	0.000300244	1.12263	0.664536	0.892318
PITG_12053	46.0448		#REF!	ALANINE-GLYOXYLATE AMINOTRANSFERASE	amino acid metabolism	0.000618449	0.000507793	0.000646299	0.000561081	0.932799	0.667738	0.892318
PITG_16597	48.22		#REF!	CRINKLER (CRN) FAMILY PROTEIN	effector	0.000842641	0.00104323	0.000916963	0.000851765	1.06623	0.673198	0.892318
PITG_17263	33.4925		#REF!	REGULATOR OF MICROTUBULE DYNAMICS PROTEIN 1	cell structure (including cytoskeleton)	0.000154588	5.59448e-05	4.49921e-05	0.000115315	1.31331	0.666004	0.892318
PITG_18375	52.3466		#REF!	UDP-GLUCOSE 6-DEHYDROGENASE	other carbohydrate metabolism	0.000595813	0.000492288	0.000612431	0.000555652	0.931527	0.674892	0.892318
PITG_19851	81.6634		#REF!	TRANSCRIPTIONAL ACTIVATOR MYB	transcription regulation	0.000693213	0.000390563	0.000751365	0.000440812	0.909073	0.671515	0.892318
PITG_21151	33.9705		#REF!	ANNEXIN	lipid metabolism	0.000391299	0.000315917	0.000376104	0.000261023	1.11001	0.667956	0.892318
PITG_12745	15.189		#REF!	40S RIBOSOMAL PROTEIN S17	ribosome	0.00199152	0.00170618	0.00193402	0.00199215	0.94181	0.676369	0.892551
PITG_14598	84.3954		#REF!	PROLYL ENDOPEPTIDASE	protein degradation	0.000315536	0.000525321	0.000389865	0.000370374	1.10604	0.678641	0.894133
PITG_07887	46.7213		#REF!	26S PROTEASOME NON-ATPASE REGULATORY SUBUNIT 6	protein degradation	0.000232791	0.000578385	0.000405252	0.000311693	1.13143	0.680981	0.895802
PITG_10455	76.3021		#REF!	MITOFILIN	cell structure (including cytoskeleton)	0.000401299	0.000579777	0.000439466	0.000463271	1.08678	0.682852	0.896848
PITG_19161	39.2361		#REF!	PYRUVATE DEHYDROGENASE E1 COMPONENT SUBUNIT BETA	TCA cycle	0.00325216	0.00270104	0.00287019	0.00357629	0.92348	0.686329	0.899998
PITG_01923	81.4911		#REF!	TRANSCRIPTION FACTOR S-I	transcription regulation	8.95126e-05	5.41588e-05	4.55955e-05	5.77581e-05	1.3901	0.68902	0.90083
PITG_11017	29.482		#REF!	NICOTINAMIDE N-METHYLTRANSFERASE	energy production	0.000178346	0.000303363	0.000293445	0.000126712	1.1465	0.689124	0.90083
PITG_14941	29.3239		#REF!	CHAPERONIN	protein degradation	0.001517	0.00140603	0.00151447	0.00156784	0.948323	0.693611	0.904048
PITG_20384	22.6286		#REF!	RNA AND EXPORT FACTOR BINDING PROTEIN	transcription	0.00044275	0.000283769	0.000445383	0.000354326	0.90848	0.693754	0.904048
PITG_05553	52.7024		#REF!	PROBABLE D-LACTATE DEHYDROGENASE	other carbohydrate metabolism	0.00076625	0.000408791	0.000540719	0.000540595	1.08668	0.694901	0.90413
PITG_07341	22.5466		#REF!	none	unknown	0.000808402	0.000577273	0.00073466	0.00073913	0.940212	0.700367	0.909822
PITG_02053	24.4054		#REF!	40S RIBOSOMAL PROTEIN S8	ribosome	0.00127818	0.0015541	0.00139059	0.00130065	1.05241	0.703196	0.910661
PITG_03477	29.6215		#REF!	60S RIBOSOMAL PROTEIN L7A	ribosome	0.00090622	0.000972431	0.000865806	0.000912304	1.05654	0.702643	0.910661
PITG_06604	50.6329		#REF!	FUMARATE HYDRATASE	TCA cycle	0.00111869	0.00100764	0.00108485	0.00115242	0.95041	0.707342	0.910902
PITG_16915	19.7092		#REF!	ELONGATION FACTOR TU HOMOLOGUE (PRECURSOR)	translation	0.00075022	0.00100015	0.000785677	0.000866595	1.05937	0.707267	0.910902
PITG_17013	95.885		#REF!	none	unknown	0.000524113	0.000469099	0.000489429	0.000435395	1.07395	0.705108	0.910902
PITG_18706	258.746		#REF!	ACETYL-COA CARBOXYLASE	fatty acid synthesis	0.00108478	0.000908302	0.00105169	0.00104879	0.948871	0.707751	0.910902
PITG_07328	23.8917		#REF!	SUPEROXIDE DISMUTASE [MN]	oxidative stress	0.000454397	0.000449607	0.00036457	0.000470391	1.08269	0.710054	0.911054
PITG_12864	55.254		#REF!	ASPARAGINE-TRNA LIGASE	translation	0.000842123	0.000776934	0.000686277	0.00103238	0.942047	0.709619	0.911054
PITG_10218	68.9976		#REF!	EXO-13-BETA-GLUCANASE	glucan breakdown	0.000555104	0.000499996	0.000595735	0.000529547	0.937631	0.711761	0.911841
PITG_00380	66.1904		#REF!	SPHINGOSINE-1-PHOSPHATE LYASE	lipid metabolism	0.00289033	0.00172654	0.0021039	0.00220442	1.07162	0.720018	0.918016
PITG_00921	60.848		#REF!	PHOSPHOLIPASE D	signal transduction	0.00128066	0.00145001	0.00138382	0.00147624	0.954761	0.720354	0.918016
PITG_07056	47.8332		#REF!	NADP-SPECIFIC ISOCITRATE DEHYDROGENASE	TCA cycle	0.00108651	0.000823824	0.00101232	0.00100055	0.94906	0.723835	0.918016
PITG_10513	27.1598		#REF!	PROTEASOME SUBUNIT ALPHA/BETA	protein degradation	0.000180766	0.00025073	0.000175129	0.000211957	1.11473	0.721428	0.918016
PITG_11592	82.9743		#REF!	SERINE PROTEASE FAMILY S15 PUTATIVE	protein degradation	0.000516154	0.000467782	0.000473497	0.000447471	1.06837	0.724286	0.918016
PITG_18119	64.6221		#REF!	none	unknown	0.00113819	0.000774481	0.000962862	0.000839596	1.06114	0.723887	0.918016
PITG_21378	57.2687		#REF!	PROTEIN DISULFIDE-ISOMERASE PUTATIVE (519 AA)	protein degradation	0.00190317	0.00140467	0.00148611	0.00165273	1.05384	0.724087	0.918016
PITG_00941	18.2629		#REF!	60S RIBOSOMAL PROTEIN L21	ribosome	0.000696292	0.000308497	0.000467747	0.000625936	0.91872	0.729378	0.919372
PITG_09798	77.4823		#REF!	EXO-13-BETA-GLUCANASE	glucan breakdown	0.000548442	0.000441685	0.00056382	0.000492226	0.937579	0.729765	0.919372
PITG_11247	71.4233		#REF!	HEAT SHOCK PROTEIN 70KDA	protein degradation	0.00211217	0.00180602	0.00203746	0.002089	0.949528	0.726721	0.919372
PITG_11619	11.779		#REF!	PEPTIDYL-PROLYL CIS-TRANS ISOMERASE	protein degradation	0.000226329	0.000462845	0.000317583	0.000310524	1.09722	0.72869	0.919372
PITG_00804	57.2082		#REF!	CHAPERONIN	protein degradation	0.00164391	0.00193076	0.00167823	0.00172649	1.04992	0.736565	0.923752
PITG_02198	43.3395		#REF!	HOMOSERINE KINASE	amino acid metabolism	0.000738436	0.000826827	0.000774801	0.000866651	0.953585	0.736189	0.923752
PITG_18554	65.46		#REF!	CRINKLER (CRN) FAMILY PROTEIN	effector	0.000175182	5.87289e-05	0.000113042	8.10781e-05	1.20498	0.734547	0.923752
PITG_12961	108.589		#REF!	ALANINE-TRNA LIGASE	translation	0.000741729	0.000800662	0.000751405	0.000722799	1.04625	0.738916	0.923922
PITG_19537	61.2347		#REF!	CALNEXIN	protein degradation	0.000157464	0.00028503	0.000161907	0.000235591	1.1132	0.7384	0.923922
PITG_00172	27.4266		#REF!	PROTEASOME SUBUNIT ALPHA/BETA	protein degradation	0.000439309	0.000483896	0.00045992	0.000403994	1.06863	0.745004	0.925981
PITG_06415	80.2944		#REF!	HEAT SHOCK PROTEIN 83	protein degradation	0.00156063	0.00145778	0.00147116	0.00168686	0.955791	0.74468	0.925981
PITG_08491	54.1449		#REF!	12-OXOPHYTODIENOATE REDUCTASE 1	lipid metabolism	0.000536453	0.000272764	0.000280604	0.000456846	1.09732	0.744268	0.925981
PITG_10974	45.8621		#REF!	ELONGATION FACTOR 1-GAMMA	translation	0.0024058	0.00265996	0.0021168	0.00326221	0.941763	0.742721	0.925981
PITG_03712	115.611		#REF!	ELONGATION FACTOR 3A	translation	0.00105889	0.0010218	0.000972998	0.00101965	1.04418	0.749093	0.929678
PITG_12642	48.15		#REF!	CRINKLER (CRN) FAMILY PROTEIN	effector	0.00125445	0.00126703	0.00114066	0.00127544	1.04362	0.750742	0.93034
PITG_01431	65.6106		#REF!	GLYCOSYL HYDROLASE	ribosomeoxidative stress	0.000354781	0.000325688	0.000417643	0.000308959	0.936507	0.765604	0.930407
PITG_01778	51.5316		#REF!	SOLUBLE PYRIDINE NUCLEOTIDE TRANSHYDROGENASE	DNA replication	0.000686313	0.000711339	0.000669478	0.000670157	1.04331	0.769761	0.930407
PITG_02629	51.234		#REF!	NUCLEOLIN	transcription	0.0024427	0.00148782	0.00212068	0.00203232	0.946429	0.763561	0.930407
PITG_04795	22.19		#REF!	CRINKLER (CRN) FAMILY PROTEIN	effector	0.00039632	0.000367791	0.000322986	0.000390585	1.07083	0.76877	0.930407
PITG_05464	27.0475		#REF!	UNCHARACTERIZED AIM2 FAMILY PROTEIN C30D10.14	other carbohydrate metabolism	0.000277837	0.000353827	0.000289516	0.000299983	1.07153	0.759091	0.930407
PITG_07795	84.321		#REF!	ANKYRIN REPEAT AND FYVE DOMAIN-CONTAINING PROTEIN 1	cell structure (including cytoskeleton)	0.000486151	0.000403328	0.000489987	0.000454891	0.941369	0.763509	0.930407
PITG_08234	47.8714		#REF!	DNAJ HOMOLOG SUBFAMILY C MEMBER 2	oxidative stress	0.000110468	5.87289e-05	8.98158e-05	4.76233e-05	1.23107	0.766645	0.930407
PITG_09789	97.5041		#REF!	FK506-BINDING PROTEIN 15	protein degradation	0.000223781	0.000167414	0.000158862	0.000194985	1.10555	0.759852	0.930407
PITG_09846	86.083		#REF!	BIFUNCTIONAL GLUTAMATE/PROLINE-TRNA LIGASE	translation	0.000465865	0.000544363	0.000361037	0.000589593	1.06269	0.765186	0.930407
PITG_10193	17.8835		#REF!	POLYUBIQUITIN-C	protein degradation	0.00381879	0.00156933	0.00230916	0.00269838	1.076	0.763102	0.930407
PITG_10210	63.0042		#REF!	PHOSPHOENOLPYRUVATE CARBOXYKINASE ATP	other carbohydrate metabolism	0.000740068	0.000737877	0.000727363	0.000689689	1.04297	0.759394	0.930407
PITG_15078	41.8989		#REF!	ACTIN	cell structure (including cytoskeleton)	0.00356356	0.00364152	0.00298156	0.00380063	1.06235	0.769585	0.930407
PITG_15117	41.8079		#REF!	ACTIN	cell structure (including cytoskeleton)	0.00600344	0.00495933	0.00520725	0.00629953	0.952722	0.766412	0.930407
PITG_16635	29.93		#REF!	CRINKLER (CRN) FAMILY PROTEIN	effector	0.00104933	0.00107492	0.00114066	0.00107368	0.959316	0.75466	0.930407
PITG_16966	117.652		#REF!	2-OXOGLUTARATE DEHYDROGENASE	other carbohydrate metabolism	0.000659872	0.000683572	0.000689178	0.000713963	0.957454	0.763318	0.930407
PITG_19320	30.74		#REF!	CRINKLER (CRN) FAMILY PROTEIN	effector	0.00106173	0.00129755	0.00123001	0.00102565	1.04594	0.754567	0.930407
PITG_23158	47.56		#REF!	NADP-SPECIFIC ISOCITRATE DEHYDROGENASE	TCA cycle	0.00259337	0.00176082	0.00234611	0.00223285	0.950912	0.767363	0.930407
PITG_19129	47.1362		#REF!	EUKARYOTIC INITIATION FACTOR 4A-I	translation	0.00128482	0.0012199	0.00114361	0.0012649	1.03995	0.771335	0.93096
PITG_04010	114.027		#REF!	ADENYLSULFATE KINASE	DNA replication	0.000459601	0.000512854	0.000455492	0.000570156	0.948137	0.774138	0.931647
PITG_07903	29.6034		#REF!	26S PROTEASOME NON-ATPASE REGULATORY SUBUNIT 8	protein degradation	0.00220772	0.00274552	0.00216526	0.00255179	1.05007	0.774099	0.931647
PITG_12193	28.2749		#REF!	50S RIBOSOMAL PROTEIN L1	ribosome	0.00011223	0.000252356	0.000159184	0.000167184	1.1171	0.776487	0.933127
PITG_21033	12.8335		#REF!	MONOOXYGENASE	other metabolism	0.000614338	0.000521123	0.000547746	0.000535455	1.04825	0.7794	0.93528
PITG_00682	36.9919		#REF!	CARBONIC ANHYDRASE	oxidative stress	0.00084672	0.00109158	0.000775733	0.00107493	1.04736	0.783588	0.937607
PITG_03095	102.322		#REF!	none	unknown	0	5.64701e-05	3.08742e-05	0	1.82904	0.783503	0.937607
PITG_17034	36.1708		#REF!	ANNEXIN	other	0.00482028	0.00319264	0.00373203	0.00475003	0.94469	0.78764	0.941106
PITG_12141	37.8672		#REF!	V-TYPE PROTON ATPASE SUBUNIT C	ion channel	0.000308496	0.000280197	0.00031211	0.000241134	1.06408	0.7892	0.94162
PITG_05689	44.2675		#REF!	DEVELOPMENTAL REGULATOR (IFRD1)	signal transduction	0.000388327	0.000431957	0.000381857	0.000488748	0.942199	0.791363	0.941668
PITG_09965	94.6043		#REF!	PROTEIN TRANSPORT PROTEIN SEC23	protein transport	0.000416045	0.000704694	0.000583311	0.000478412	1.05558	0.791498	0.941668
PITG_15786	68.0541		#REF!	HEAT SHOCK PROTEIN 70KDA	protein degradation	0.00113047	0.00122347	0.00122473	0.00121223	0.965935	0.793066	0.942189
PITG_02039	24.7738		#REF!	ELONGATION FACTOR 1-BETA	translation	0.0042159	0.00295057	0.00369723	0.00387851	0.945976	0.795098	0.94326
PITG_01041	11.5266		#REF!	60S ACIDIC RIBOSOMAL PROTEIN P2	ribosome	0.000340669	0	0.000210681	0.000177856	0.876799	0.797054	0.943486
PITG_02586	192.51		#REF!	CHAPERONIN	protein degradation	0.000590466	0.000603894	0.000609449	0.000536263	1.04246	0.799734	0.943486
PITG_03551	15.3125		#REF!	HISTONE H3.2	DNA replication	0.000488009	0.000467152	0.000586118	0.000417514	0.951705	0.800961	0.943486
PITG_11852	42.0992		#REF!	MEMBRANE BINDING, COUPLE WITH LIPID BINDING	lipid metabolism	0.00203488	0.0021843	0.00186625	0.00219933	1.03778	0.802076	0.943486
PITG_13448	42.5198		#REF!	2-HYDROXYACID DEHYDROGENASE	beta-oxidation	0.000493748	0.000869946	0.000816943	0.00047339	1.05685	0.801853	0.943486
PITG_15449	43.54		#REF!	BRANCHED-CHAIN-AMINO-ACID AMINOTRANSFERASE	amino acid metabolism	0.00178763	0.00160027	0.00159341	0.00168192	1.03437	0.801044	0.943486
PITG_00156	50.0618		#REF!	TUBULIN BETA CHAIN	cell structure (including cytoskeleton)	0.000949819	0.000947485	0.000889177	0.00106715	0.969828	0.834193	0.944535
PITG_00931	45.5168		#REF!	CHAPERONIN	protein degradation	0.000444644	0.000214954	0.000379921	0.000318915	0.943852	0.824906	0.944535
PITG_02137	63.5441		#REF!	SERINE/THREONINE-PROTEIN PHOSPHATASE 2A 65 KDA REGULATORY SUBUNIT A BETA ISOFORM	signal transduction	0.000722035	0.000721964	0.000736945	0.00075628	0.967033	0.809581	0.944535
PITG_02211	45.4973		#REF!	UBIQUITIN-LIKE PROTEIN	protein degradation	0.00272869	0.0027794	0.00295531	0.00274804	0.965762	0.834679	0.944535
PITG_02740	70.955		#REF!	ACETOLACTATE SYNTHASE CATALYTIC SUBUNIT	amino acid metabolism	0.000134014	0.000133532	0.000189315	0.00010594	0.906153	0.813923	0.944535
PITG_04906	11.0066		#REF!	GLUTAREDOXIN	oxidative stress	0.0031282	0.00278253	0.00333507	0.00282302	0.959832	0.824244	0.944535
PITG_05360	21.7374		#REF!	none	unknown	0.00422364	0.00209389	0.00362928	0.00304035	0.947209	0.817247	0.944535
PITG_05540	19.9981		#REF!	none	unknown	0.000336309	0.000479006	0.000524019	0.000336075	0.947938	0.829039	0.944535
PITG_06448	71.9604		#REF!	CARBOXYLASE:PYRUVATE/ACETYL-COA/PROPIONYL-COA CARBOXYLASE	other carbohydrate metabolism	0.00152864	0.00153983	0.00139875	0.00157763	1.03094	0.820453	0.944535
PITG_06647	44.8		#REF!	EFFECTOR DOMAIN OF THE CAP FAMILY OF TRANSCRIPTION FACTORS	transcription regulation	0.000365715	0.000276572	0.000362982	0.000246218	1.05431	0.824261	0.944535
PITG_06719	68.0779		#REF!	GLYCEROL-3-PHOSPHATE DEHYDROGENASE	other carbohydrate metabolism	0.000523307	0.000871189	0.000812306	0.000639345	0.960627	0.823904	0.944535
PITG_07953	42.7653		#REF!	3-KETOACYL-COA THIOLASE A PEROXISOMAL	fatty acid synthesis	0.000730793	0.00156068	0.00103555	0.0011565	1.04535	0.82798	0.944535
PITG_07960	50.0866		#REF!	TUBULIN ALPHA-1 CHAIN	cell structure (including cytoskeleton)	0.000572386	0.000658074	0.000535517	0.000650213	1.03772	0.825459	0.944535
PITG_07999	49.8786		#REF!	TUBULIN ALPHA-1 CHAIN	cell structure (including cytoskeleton)	0.00073229	0.000807202	0.000662354	0.000828438	1.03267	0.823069	0.944535
PITG_08445	44.0584		#REF!	CYSTATHIONINE GAMMA-LYASE	amino acid metabolism	0.00310789	0.00497115	0.00457568	0.00310059	1.05247	0.824152	0.944535
PITG_08657	54.024		#REF!	PLEIOTROPIC DRUG RESISTANCE (PDR) PROTEIN	ion channel	0.000441724	0.00043461	0.000485075	0.000346392	1.05396	0.813703	0.944535
PITG_10972	39.6459		#REF!	THIOREDOXIN DOMAIN-CONTAINING PROTEIN 5	oxidative stress	0.00223845	0.00191939	0.00203189	0.00227013	0.966483	0.832103	0.944535
PITG_11143	92.07		#REF!	AP-1GAMMA ISOFORM D	protein transport	0.00185671	0.00145991	0.00165333	0.00177254	0.96811	0.816638	0.944535
PITG_11215	55.4946		#REF!	DNAJ HOMOLOG SUBFAMILY C MEMBER	protein degradation	0.000414258	0.000270439	0.000339304	0.000309138	1.05591	0.819298	0.944535
PITG_12220	41.6784		#REF!	METHIONINE AMINOPEPTIDASE 1	protein degradation	0.00087071	0.000989198	0.0009531	0.00084799	1.03266	0.828079	0.944535
PITG_13371	14.0437		#REF!	60S RIBOSOMAL PROTEIN L31	ribosome	0.000872438	0.000940354	0.000845555	0.000911346	1.03181	0.831433	0.944535
PITG_13832	36.295		#REF!	PORPHOBILINOGEN SYNTHASE	other metabolism	0.000707665	0.000959781	0.000835474	0.000775359	1.03515	0.809447	0.944535
PITG_14696	55.6849		#REF!	SERINE HYDROXYMETHYLTRANSFERASE 1	amino acid metabolism	0.00378802	0.00398095	0.00395499	0.00414634	0.958974	0.827653	0.944535
PITG_14697	52.966		#REF!	SER/THR DEHYDRATASE TRP SYNTHASE	amino acid metabolism	0.000543169	0.000647357	0.000550407	0.000684653	0.963942	0.82708	0.944535
PITG_15735	96.655		#REF!	RIBOSOMAL PROTEIN S6 KINASE	signal transduction	0.000356076	0.000134985	0.000249173	0.000204639	1.08208	0.812959	0.944535
PITG_15771	98.024		#REF!	HEAT SHOCK PROTEIN 70KDA	protein degradation	0.000314362	0.000271536	0.000291005	0.00026582	1.05221	0.823189	0.944535
PITG_16584	47.62		#REF!	CRINKLER (CRN) FAMILY PROTEIN	effector	0.000900391	0.000957988	0.000926506	0.000870078	1.0344	0.815198	0.944535
PITG_17958	30.277		#REF!	MEMBRANE-ASSOCIATED PROGESTERONE RECEPTOR COMPONENT	lipid metabolism	0.000419325	0.000516373	0.000462411	0.00043489	1.04279	0.834573	0.944535
PITG_14936	32.8657		#REF!	ATP SYNTHASE GAMMA CHAIN	energy production	0.00192449	0.00236838	0.00235899	0.00179153	1.0343	0.837607	0.945283
PITG_21488	31.2813		#REF!	ANNEXIN	lipid metabolism	0.00526668	0.00341051	0.00396848	0.00508042	0.958923	0.837532	0.945283
PITG_17346	34.7697		#REF!	FAD-DEPENDENT AMINE OXIDASE	other metabolism	8.91729e-05	0.000114569	4.63393e-05	0.000134646	1.12574	0.8393	0.945914
PITG_03593	54.0524		#REF!	ALANINE AMINOTRANSFERASE	amino acid metabolism	0.000821187	0.00091014	0.00087126	0.000909475	0.972255	0.840766	0.946288
PITG_09402	25.167		#REF!	PHOSPHOGLYCERATE KINASE	glycolysis	0.00219337	0.00202257	0.00150449	0.00256555	1.03584	0.845706	0.948384
PITG_10169	48.3899		#REF!	26S PROTEASE REGULATORY SUBUNIT 7	protein degradation	0.000671504	0.000641754	0.000634628	0.000640416	1.02997	0.845511	0.948384
PITG_19999	16.0336		#REF!	40S RIBOSOMAL PROTEIN S14/30S RIBOSOMAL PROTEIN S11	ribosome	0.00338151	0.00460113	0.00347378	0.00484267	0.959862	0.846041	0.948384
PITG_09955	65.5925		#REF!	ACYL-COA DEHYDROGENASE	beta-oxidation	0.000248421	0.000374567	0.000274078	0.000321586	1.04587	0.850887	0.949995
PITG_10185	18.7025		#REF!	CDP-ALCOHOL PHOSPHATIDYLTRANSFERASE	lipid metabolism	0.00248838	0.00163515	0.00289912	0.00140666	0.957674	0.850811	0.949995
PITG_16598	48.27		#REF!	CRINKLER (CRN) FAMILY PROTEIN	effector	0.00116332	0.00118639	0.00127791	0.0011316	0.975178	0.850895	0.949995
PITG_00899	23.9131		#REF!	PREFOLDIN SUBUNIT 3	protein degradation	0.000886209	0.00128962	0.00137516	0.000873914	0.967431	0.853116	0.951202
PITG_14008	56.3883		#REF!	LIPOPROTEIN, TYPE 6	lipid metabolism	0.00133515	0.00130192	0.00145407	0.00124692	0.976336	0.854412	0.951375
PITG_00923	63.6786		#REF!	PHOSPHOLIPASE D	signal transduction	0.00198057	0.00270063	0.00239307	0.00214573	1.03137	0.858885	0.953759
PITG_01144	26.8647		#REF!	PHOSPHATASE 2A INHIBITOR	signal transduction	0.000164191	8.50991e-05	0.000131805	9.81258e-05	1.0842	0.863571	0.953759
PITG_01797	48.2201		#REF!	26S PROTEASE REGULATORY SUBUNIT 6A	protein degradation	0.000541205	0.00062812	0.000618476	0.00051689	1.02991	0.86327	0.953759
PITG_02502	94.9169		#REF!	CHAPERONIN	protein degradation	0.000822231	0.000642573	0.000804574	0.000697855	0.974956	0.867989	0.953759
PITG_03552	11.3864		#REF!	HISTONE H4	DNA replication	0.00260722	0.00304081	0.00264721	0.00282669	1.03181	0.859209	0.953759
PITG_06799	16.4039		#REF!	60S RIBOSOMAL PROTEIN L27A	ribosome	0.00352884	0.00345373	0.00384159	0.00339297	0.965169	0.862658	0.953759
PITG_14057	35.56		#REF!	ZINC-BINDING ALCOHOL DEHYDROGENASE	other carbohydrate metabolism	0.00060956	0.000242585	0.000183126	0.000619092	1.06224	0.866949	0.953759
PITG_15045	36.7044		#REF!	TRANS-2-ENOYL-COA REDUCTASE 2	fatty acid synthesis	0.000599319	0.000739709	0.000627588	0.000676903	1.02648	0.867104	0.953759
PITG_21153	29.94		#REF!	MALATE DEHYDROGENASE	TCA cycle	0.000352084	0.000499432	0.000465358	0.000419805	0.961988	0.861223	0.953759
PITG_22135	22.0146		#REF!	RIBOSOMAL PROTEIN L7AE FAMILY MEMBER	ribosome	0.00144672	0.00104273	0.0013833	0.00104018	1.02722	0.865685	0.953759
PITG_02186	11.779		#REF!	PEPTIDYL-PROLYL CIS-TRANS ISOMERASE	protein degradation	0.000398518	0.000492025	0.000398066	0.00046288	1.03438	0.87341	0.958452
PITG_00458	26.0796		#REF!	DIHYDROLIPOYLLYSINE-RESIDUE ACETYLTRANSFERASE COMPONENT OF PYRUVATE DEHYDROGENASE	other carbohydrate metabolism	0.000238266	0.000311284	0.000299957	0.000268666	0.966458	0.883537	0.958795
PITG_00461	31.095		#REF!	DNA REPLICATION PROTEIN YHM2	ion channel	0.000676546	0.00078454	0.000556437	0.000945706	0.972668	0.8779	0.958795
PITG_01398	65.4893		#REF!	GLYCOSYL HYDROLASE FAMILY GH1	glucan breakdown	0.00139938	0.000655053	0.000939557	0.00105147	1.03185	0.87919	0.958795
PITG_02049	52.1727		#REF!	CITRATE SYNTHASE	TCA cycle	0.000617304	0.00069283	0.000642889	0.000696856	0.977898	0.883107	0.958795
PITG_02267	109.231		#REF!	COATOMER SUBUNIT BETA	protein transport	0.000281001	0.000463869	0.000449991	0.000322703	0.96399	0.884068	0.958795
PITG_03039	121.164		#REF!	HETEROTRIMERIC G-PROTEIN	signal transduction	0.000470599	0.000326476	0.000501986	0.000326145	0.962499	0.879772	0.958795
PITG_07308	33.4394		#REF!	RRNA 2-O-METHYLTRANSFERASE FIBRILLARIN	transcription regulation	0.000685311	0.000844677	0.000771153	0.00072688	1.02133	0.882205	0.958795
PITG_16627	48.34		#REF!	CRINKLER (CRN) FAMILY PROTEIN	effector	0.00102435	0.00108058	0.00108295	0.000980321	1.02019	0.881623	0.958795
PITG_18334	35.9498		#REF!	RETICULON-4-INTERACTING PROTEIN 1	other carbohydrate metabolism	0.000261998	0.000165155	0.000216681	0.000229624	0.957089	0.881458	0.958795
PITG_05542	26.762		#REF!	3-HYDROXYACYL-COA DEHYDROGENASE	beta-oxidation	0.000341532	0.000379295	0.000328529	0.000369746	1.0323	0.887703	0.961486
PITG_00910	20.5478		#REF!	ELONGATION FACTOR 1-BETA	signal transduction	0.0038422	0.00280129	0.00332473	0.00352051	0.970528	0.890371	0.963039
PITG_02853	31.2165		#REF!	ENOYL-COA DELTA ISOMERASE	fatty acid synthesis	0.00080659	0.000967083	0.00100495	0.000731334	1.02153	0.89191	0.963039
PITG_10951	31.0464		#REF!	SUCCINATE DEHYDROGENASE [UBIQUINONE] IRON-SULFUR SUBUNIT 3	TCA cycle	0.00450535	0.00537385	0.00435747	0.0057624	0.976219	0.892601	0.963039
PITG_15615	45.8044		#REF!	ACYL-COA DEHYDROGENASE	beta-oxidation	0.000630686	0.000686781	0.000685933	0.000657402	0.980744	0.896867	0.965144
PITG_17995	49.3389		#REF!	PROTEIN FAM203B	protein degradation	9.16145e-05	0	4.63393e-05	5.8138e-05	0.876884	0.896457	0.965144
PITG_04726	60.97		#REF!	-PROCESSING PEPTIDASE SUBUNIT ALPHA-2	protein transport	0.00105587	0.00122087	0.00123332	0.00100338	1.0179	0.900351	0.965157
PITG_04838	56.4137		#REF!	LEUCINE AMINOPEPTIDASE	protein degradation	0.000183272	0.000182753	0.000220049	0.000130288	1.04478	0.899804	0.965157
PITG_12727	36.3701		#REF!	BIFUNCTIONAL L-3-CYANOALANINE SYNTHASE/CYSTEINE SYNTHASE D1	amino acid metabolism	0.00116456	0.000991942	0.00106756	0.00105138	1.01773	0.89975	0.965157
PITG_04755	35.98		#REF!	CRINKLER (CRN) FAMILY PROTEIN	effector	0.0022251	0.00226826	0.00210992	0.00230366	1.01808	0.90624	0.967119
PITG_10932	87.2538		#REF!	DIPEPTIDYL PEPTIDASE FAMILY MEMBER 1	protein degradation	0.000142132	0.00025472	0.000175351	0.000205992	1.04067	0.904764	0.967119
PITG_12151	58.0078		#REF!	ASPARTYL-TRNA SYNTHETASE	translation	0.000979159	0.00105188	0.000892677	0.0011739	0.982803	0.905779	0.967119
PITG_17033	36.1728		#REF!	ANNEXIN	other	0.00477156	0.00329141	0.00363531	0.00462848	0.975699	0.906819	0.967119
PITG_00527	72.4302		#REF!	HEAT SHOCK PROTEIN 70KDA	protein degradation	0.00267131	0.00253026	0.00272191	0.00257152	0.982647	0.91207	0.971476
PITG_16016	41.9582		#REF!	CYTOCHROME C OXIDASE ASSEMBLY PROTEIN COX15	energy production	0.00146711	0.00134793	0.0010559	0.00171073	1.0175	0.914772	0.973112
PITG_02599	26.6884		#REF!	none	unknown	0.000788458	0.000887474	0.000684845	0.00101893	0.983656	0.916197	0.973387
PITG_13159	51.4894		#REF!	TRANSCRIPTION TERMINATION FACTOR RHO	transcription	0.00148133	0.00169442	0.00172966	0.00149127	0.985973	0.917507	0.973538
PITG_04862	35.3088		#REF!	RNA RECOGNITION MOTIF RRM DOMAIN CONTAINING PROTEIN	transcription	0.000243102	0.000279987	0.000356737	0.000181018	0.972728	0.919455	0.974365
PITG_04843	23.0119		#REF!	60S RIBOSOMAL PROTEIN L13	ribosome	0.00121843	0.00127738	0.00123977	0.00122314	1.01336	0.92081	0.974563
PITG_15526	24.8674		#REF!	ATP SYNTHASE DELTA CHAIN	energy production	0.000490982	0.000503529	0.00047455	0.00050333	1.01701	0.925818	0.977594
PITG_18720	118.764		#REF!	ATP-CITRATE SYNTHASE	TCA cycle	0.00220089	0.00125179	0.0015917	0.00180387	1.01682	0.926019	0.977594
PITG_09941	75.6183		#REF!	MYOSIN-LIKE PROTEIN	cell structure (including cytoskeleton)	0.000187741	8.53355e-05	0.000174271	0.000109784	0.961351	0.928673	0.979157
PITG_01477	164.139		#REF!	MYOSIN	cell structure (including cytoskeleton)	8.96506e-05	0	2.27978e-05	5.88308e-05	1.09828	0.935573	0.980573
PITG_02114	50.9067		#REF!	PROBABLE ASPARTYL AMINOPEPTIDASE	protein degradation	0.000272009	0.000243609	0.000266644	0.000238508	1.02072	0.93378	0.980573
PITG_02856	68.7766		#REF!	ATP-DEPENDENT RNA HELICASE	transcription	0.00171731	0.00208269	0.00217527	0.00158058	1.01176	0.940598	0.980573
PITG_03694	48.7074		#REF!	PROTEIN DISULFIDE-ISOMERASE	protein degradation	0.00394293	0.00244461	0.00293781	0.00333696	1.01797	0.934907	0.980573
PITG_05516	40.5953		#REF!	GLUTATHIONE S-TRANSFERASE OMEGA-LIKE 1	oxidative stress	0.000634765	0.000579153	0.000654595	0.000543773	1.01298	0.935976	0.980573
PITG_07778	99.9143		#REF!	TRANSLATION INITIATION FACTOR IF-2	protein transport	0.000867589	0.00108141	0.00104989	0.00087588	1.01206	0.937757	0.980573
PITG_07961	35.34		#REF!	TUBULIN ALPHA-1 CHAIN	cell structure (including cytoskeleton)	0.000813252	0.00091802	0.000735204	0.00101656	0.988301	0.940256	0.980573
PITG_13831	59.3033		#REF!	TRYPTOPHAN-TRNA LIGASE	translation	0.000156132	0.000340081	0.00024586	0.000239262	1.02286	0.94014	0.980573
PITG_15492	21.8671		#REF!	PEROXIREDOXIN-2	oxidative stress	0.0019535	0.00175213	0.00159809	0.00215679	0.986886	0.931671	0.980573
PITG_02112	47.9214		#REF!	3-HYDROXYISOBUTYRYL-COA HYDROLASE	amino acid metabolism	0.00085107	0.000848562	0.000651199	0.00106817	0.988519	0.944564	0.982252
PITG_04522	18.29		#REF!	PEPTIDYL-PROLYL CIS-TRANS ISOMERASE	protein degradation	0.000625285	0.000847367	0.000737405	0.000750848	0.989518	0.944027	0.982252
PITG_02458	45.2618		#REF!	none	unknown	0.000136095	0.000161189	0.000165504	0.00013871	0.977221	0.951492	0.98577
PITG_07885	37.9768		#REF!	EUKARYOTIC TRANSLATION INITIATION FACTOR 2 SUBUNIT 1	translation	0.00063852	0.000739032	0.000622989	0.000741795	1.00935	0.951414	0.98577
PITG_13769	34.7896		#REF!	none	unknown	0.000415079	0.000317126	0.000388313	0.000333095	1.01497	0.94939	0.98577
PITG_02854	41.9912		#REF!	RETINALDEHYDE BINDING PROTEIN	amino acid metabolism	0.000685287	0.000670812	0.000721099	0.000623282	1.00872	0.953584	0.98629
PITG_05534	57.195		#REF!	NUCLEOLAR PROTEIN 56	transcription regulation	0.00123648	0.00111991	0.00110356	0.0012348	1.00771	0.955058	0.98629
PITG_08061	39.9008		#REF!	3-HYDROXYACYL-COA DEHYDROGENASE F54C8.1	beta-oxidation	0.000197836	0.000256015	0.000242596	0.000218078	0.98519	0.956725	0.98629
PITG_12185	49.5429		#REF!	26S PROTEASE REGULATORY SUBUNIT	protein degradation	0.000603565	0.000551949	0.000450368	0.000693332	1.01033	0.956232	0.98629
PITG_18821	47.8		#REF!	CRINKLER (CRN) FAMILY PROTEIN	effector	0.000847769	0.000902937	0.000878671	0.000859327	1.00731	0.958476	0.986875
PITG_10032	53.208		#REF!	6-PHOSPHOGLUCONATE DEHYDROGENASE DECARBOXYLATING	other carbohydrate metabolism	0.00112124	0.00110319	0.00117928	0.00106043	0.993178	0.960222	0.987454
PITG_13399	63.1158		#REF!	ASPARAGINE SYNTHETASE [GLUTAMINE-HYDROLYZING]	amino acid metabolism	0.000369006	0	0.000187771	0.000171967	1.02576	0.961955	0.988018
PITG_05115	77.4393		#REF!	E3 UBIQUITIN-PROTEIN LIGASE NEDD4	protein degradation	0.000347774	0	0.000190297	0.000149619	1.02312	0.966731	0.991701
PITG_07797	81.9508		#REF!	ISOLEUCYL LEUCYL TYROSYL VALYL AND METHIONYL-TRNA SYNTHETASES AMINOACYL-TRNA SYNTHETASE	translation	0.000721302	0.000982562	0.00104649	0.000667456	0.994115	0.973143	0.992178
PITG_09432	57.4841		#REF!	PROTEIN NOL-5	transcription regulation	0.000648605	0.000667228	0.000691865	0.00063076	0.994865	0.973086	0.992178
PITG_11855	42.1769		#REF!	MEMBRANE BINDING, COUPLE WITH LIPID BINDING	lipid metabolism	0.00203488	0.00235715	0.00202768	0.00238978	0.994242	0.970453	0.992178
PITG_13301	68.1257		#REF!	V-TYPE PROTON ATPASE CATALYTIC SUBUNIT A	ion channel	0.000773917	0.000862036	0.00087245	0.000771713	0.995007	0.9705	0.992178
PITG_15359	52.2012		#REF!	DIHYDROLIPOYL DEHYDROGENASE 1 PRECURSOR (497 AA)	other carbohydrate metabolism	0.00228889	0.00187727	0.00218953	0.00195337	1.00562	0.971961	0.992178
PITG_00183	78.0969		#REF!	DYNAMIN	cell structure (including cytoskeleton)	0.00154185	0.00166061	0.00163626	0.00155592	1.00322	0.980216	0.994567
PITG_16593	31.39		#REF!	CRINKLER (CRN) FAMILY PROTEIN	effector	0.0009465	0.00100015	0.00100107	0.000952286	0.996569	0.980256	0.994567
PITG_16622	47.81		#REF!	CRINKLER (CRN) FAMILY PROTEIN	effector	0.0009465	0.00100015	0.00100107	0.000952286	0.996569	0.980256	0.994567
PITG_20171	47.51		#REF!	CRINKLER (CRN) FAMILY PROTEIN	effector	0.000995537	0.00102572	0.00105118	0.00097777	0.99621	0.977543	0.994567
PITG_02754	82.5757		#REF!	AP-4 COMPLEX ACCESSORY SUBUNIT TEPSIN	protein transport	0.000551598	0.000361881	0.000450131	0.000467015	0.996002	0.985018	0.995646
PITG_05512	58.6678		#REF!	LA RIBONUCLEOPROTEIN POL III-BINDING	translation	0.000520802	0.00040247	0.000474456	0.000446753	1.00224	0.99112	0.995646
PITG_06649	49.5971		#REF!	ADENYLYL CYCLASE-ASSOCIATED PROTEIN	signal transduction	4.58073e-05	0.000174401	8.59705e-05	0.00013649	0.989876	0.985319	0.995646
PITG_07149	21.79		#REF!	SERINE PROTEASE FAMILY S10 SERINE CARBOXYPEPTIDASE	protein degradation	0.000565611	0.000749608	0.000663514	0.000649541	1.00165	0.991952	0.995646
PITG_09600	18.9724		#REF!	none	unknown	0.0001548	0.000241745	0.000227346	0.000171408	0.994458	0.986116	0.995646
PITG_18317	32.5384		#REF!	PHOSPHOLIPID HYDROPEROXIDE GLUTATHIONE PEROXIDASE 1	lipid metabolism	0.000326224	0.000390615	0.000390958	0.000328257	0.996697	0.988274	0.995646
PITG_18707	80.7745		#REF!	GLYCEROL-3-PHOSPHATE O-ACYLTRANSFERASE	fatty acid synthesis	0.00038907	0.00030373	0.000409504	0.000281226	1.003	0.989814	0.995646
PITG_19551	28.8236		#REF!	EUKARYOTIC TRANSLATION INITIATION FACTOR 3 SUBUNIT	translation	0.000310659	0.000480075	0.000450193	0.000336934	1.00458	0.98513	0.995646
PITG_22568	29.6214		#REF!	STAPHYLOCOCCAL NUCLEASE DOMAIN-CONTAINING PROTEIN 1	DNA replication	0.000718903	0.000931418	0.000739456	0.000908441	1.00147	0.992064	0.995646
PITG_01184	35.6158		#REF!	EUKARYOTIC TRANSLATION INITIATION FACTOR 3 SUBUNIT G	translation	0.00123995	0.0016841	0.00130183	0.00162592	0.998731	0.993428	0.995817
PITG_03065	23.35		#REF!	none	unknown	0.000301638	0.000377246	0.000360596	0.000318904	0.999093	0.99673	0.997926
PITG_18718	24.9028		#REF!	GTP-BINDING NUCLEAR PROTEIN RAN	signal transduction	0.00111763	0.00155857	0.00120213	0.00147384	1.00009	0.999518	0.999518
